# Supplementary material for: Rewired cellular signaling coordinates sugar and hypoxic responses for anaerobic xylose fermentation in yeast
Source: PLoS Genet. 2019 Mar 11;15(3):e1008037. doi: 10.1371/journal.pgen.1008037 (PMC6428351; doi:10.1371/journal.pgen.1008037)
Supplement: S1 Table — (XLSX) [file pgen.1008037.s011.xlsx]

## Sheet: Sheet1
Table S1. Xylose consumption and ethanol production statistics comparing strains from this study to recently reported xylose fermentation strains in the literature.
Column Descriptions:
Column 1	Strain Name
Column 2	Culture Conditions. Calculated from cultures started at an OD of 4.0 (Figure 4).
Column 3	Percent Xylose Consumed with Total Time of Xylose Consumption in Parentheses
Column 4	Total Xylose Consumed (g/L) with Total Time of Xylose Consumption in Parentheses
Column 5	Total Ethanol Produced (g/L) with Total Time of Xylose Consumption in Parentheses
Column 6	Xylose Consumption Rate (g/g/hr) - Hours 6-16 for Y128, hours 0-18 for bcy1∆ and Bcy1-AiD
Column 7	Xylose Consumption Rate (g/OD/hr) - Hours 6-16 for Y128, hours 0-18 for bcy1∆ and Bcy1-AiD
Column 8	Ethanol Yield (g ethanol / g xylose)
Column 9	Reference
1	2	3	4	5	6	7	8	9
Strain	Culture Conditions	Percent Xylose Consumed (Total Time of Xylose Consumption)	Total Xylose Consumed (g/L) (Total Time of Xylose Consumption)	Total Ethanol Produced (g/L) (Total Time of Xylose Consumption)	Xylose Consumption Rate (g/g/hr)	Xylose Consumption Rate (g/OD/hr)	Ethanol Yield (g/g xylose)	Reference
Y128	Anaerobic Batch, YP, 3% Xylose	98% (18 hours)	29.627 ± 0.095 (18 hours)	12.541 ± 0.401 (18 hours)	0.194 ± 0.020	0.249 ± 0.017	0.421 ± 0.014	[28]
Y184 bcy1∆	Anaerobic Batch, YP, 3% Xylose	92% (18 hours)	27.503 ± 1.759 (18 hours)	12.178 ± 0.167 (18 hours)	0.219 ± 0.040	0.263 ± 0.008	0.446 ± 0.006	This Study
Y184 Bcy1-AiD	Anaerobic Batch, YP, 3% Xylose	99% (18 hours)	29.709 ± 0.290 (18 hours)	12.378 ± 0.290 (18 hours)	0.260 ± 0.021 *	0.334 ± 0.019 *	0.445 ± 0.017	This Study
H131-A3-ALcs	Anaerobic Batch, 2x YNB, 4% Xylose	-----	-----	-----	1.866 +	-----	0.41	[18]
TMB 3422	Anaerobic Batch, 2x YNB, 5% Xylose	-----	-----	-----	0.580 +	-----	0.34	[138, 139]
TMB 3504	Anaerobic Batch, 2x YNB, 5% Xylose	-----	-----	-----	0.760 +	-----	0.4	[139]
SXA-R2P-E	Anaerobic Batch, Synthetic Medium, 4% Xylose	-----	-----	-----	0.98 +	-----	0.45	[24]
SR8	Anaerobic Batch, YPX, 4% Xylose	-----	-----	-----	0.87 ± 0.02 +	-----	0.31 ± 0.05	[22]
SR8-fps1∆	Anaerobic Batch, YPX, 4% Xylose	-----	-----	-----	0.31 ± 0.02 +	-----	0.351 ± 0.001	[23]
RWB202-AFX	Anaerobic Batch, Synthetic Medium, 2% Xylose	-----	20.627 ± 0.030 (42 hours)	8.306 ± 0.060 (42 hours)	0.34 +	-----	0.42	[15]
RWB 217	Anaerobic Batch, Synthetic Medium, 2% Xylose	-----	20.102 ± 0.015 (42 hours)	8.684 ± 0.060 (42 hours)	1.06 +	-----	0.43	[26]
LVY34.4	Semi-Anaerobic Batch, Synthetic Medium (YPX30), 3% Xylose	-----	-----	-----	1.32 +	-----	0.46 ± 0.02	[27]
LVY41.5	Semi-Anaerobic Batch, Synthetic Medium (YPX30), 3% Xylose	-----	-----	-----	1.03 +	-----	0.45 ± 0.02	[27]
BSPX021	Anaerobic Batch, YNB, 2% Xylose	-----	17.12 g/L (72 hours)	-----	0.217 ± 0.0.004 +	-----	0.39 ± 0.00	[17]
36a(Bvu)	Oxygen Limiting, Synthetic Medium, 4% Xylose	71% (56 hours)	-----	11.43 ± 0.02 (56 hours)	0.324 ± 0.008 +	-----	0.400 ± 0.001	[141]
36a(Xlq)	Oxygen Limiting, Synthetic Medium, 4% Xylose	66% (56 hours)	-----	9.64 ± 0.06 (56 hours)	0.241 ± 0.001 +	-----	0.465 ± 0.001	[141]
36a(TAA)	Oxygen Limiting, Synthetic Medium, 4% Xylose	63% (56 hours)	-----	10.15 ± 0.29 (56 hours)	0.333 ± 0.000 +	-----	0.400 ± 0.009	[141]
36a(HGB5)	Oxygen Limiting, Synthetic Medium, 4% Xylose	77% (56 hours)	-----	12.27 ± 0.23 (56 hours)	0.261 ± 0.002 +	-----	0.400 ± 0.004	[141]
36a(YIT)	Oxygen Limiting, Synthetic Medium, 4% Xylose	64% (56 hours)	-----	9.93 ± 0.16 (56 hours)	0.314 ± 0.000 +	-----	0.387 ± 0.007	[141]
39a(Bvu)	Oxygen Limiting, Synthetic Medium, 4% Xylose	92% (56 hours)	-----	16.67 ± 0.08 (56 hours)	0.662 ± 0.057 +	-----	0.419 ± 0.003	[141]
39a(Xlq)	Oxygen Limiting, Synthetic Medium, 4% Xylose	78% (56 hours)	-----	13.82 ± 0.98 (56 hours)	0.721 ± 0.045 +	-----	0.409 ± 0.014	[141]
39a(TAA)	Oxygen Limiting, Synthetic Medium, 4% Xylose	95% (56 hours)	-----	16.35 ± 0.34 (56 hours)	0.532 ± 0.011 +	-----	0.401 ± 0.006	[141]
39a(HGB5)	Oxygen Limiting, Synthetic Medium, 4% Xylose	90% (56 hours)	-----	15.63 ± 0.30 (56 hours)	0.704 ± 0.005 +	-----	0.402 ± 0.005	[141]
39a(YIT)	Oxygen Limiting, Synthetic Medium, 4% Xylose	91% (56 hours)	-----	16.27 ± 0.01 (56 hours)	0.586 ± 0.002 +	-----	0.412 ± 0.005	[141]
MA-B43	Anaerobic Batch, Synthetic SC, 5% Xylose	78% (72 hours)	-----	-----	-----	-----	0.33 ± 0.02	[13]
DLG-K1T2	Anaerobic Batch, Synthetic SC, 5% Xylose	58% (72 hours)	-----	-----	-----	-----	0.37 ± 0.00	[13]
DLK-K1T7	Anaerobic Batch, Synthetic SC, 5% Xylose	85% (72 hours)	-----	-----	-----	-----	0.38 ± 0.01	[13]
Enteries marked with "--" indicate values not reported or values not measured with comparable units.
* p < 0.05 relative to Y128 (paired T-test)
+ Comparing rates is obscured due to vastly different culturing conditions. We note, however, that although some strains were reported to consume xylose at a faster rate, a significantly smaller portion of the consumed xylose was converted to ethanol
