# Supplementary material for: Rewired cellular signaling coordinates sugar and hypoxic responses for anaerobic xylose fermentation in yeast
Source: PLoS Genet. 2019 Mar 11;15(3):e1008037. doi: 10.1371/journal.pgen.1008037 (PMC6428351; doi:10.1371/journal.pgen.1008037)
Supplement: S2 Table — (XLSX) [file pgen.1008037.s012.xlsx]

## Sheet: Sheet1
Table S2. Transcriptomic and proteomic values for Y22-3, Y127, and Y128 in glucose ±O2 and xylose ±O2.
Column Descriptions:
Column 1	Systematic name for each yeast gene
Column 2	Standard name for each yeast gene, from the Saccharomyces Genome Database (http://www.yeastgenome.org)
Columns 3-26	Log2 transformed and RPKM normalized read count values for each gene in each strain and growth condition from RNA-seq data
Columns 27-32	Log2 ratios of RNA-seq read counts for each strain comparing glucose -O2 to glucose +O2
Columns 33-38	Log2 ratios of RNA-seq read counts for each strain comparing xylose -O2 to xylose +O2
Columns 39-62	Log2 transformed normalized count values for each protein in each strain and growth condition from label-free quantitaitve proteomics data. Cells with no data indicate no peptides corresponding to this protein were identified in the experiment.
Columns 63-68	Log2 ratios of proteomic counts for each strain comparing glucose -O2 to glucose +O2
Columns 69-74	Log2 ratios of proteomic counts for each strain comparing xylose -O2 to xylose +O2
1	2	3	4	5	6	7	8	9	10	11	12	13	14	15	16	17	18	19	20	21	22	23	24	25	26		27	28	29	30	31	32		33	34	35	36	37	38		39	40	41	42	43	44	45	46	47
Systematic Name	Gene Name	Y223 Glucose Aerobic A RNAseq	Y223 Glucose Aerobic B RNAseq	Y127 Glucose Aerobic A RNAseq	Y127 Glucose Aerobic B RNAseq	Y128 Glucose Aerobic A RNAseq	Y128 Glucose Aerobic B RNAseq	Y223 Xylose Aerobic A RNAseq	Y223 Xylose Aerobic B RNAseq	Y127 Xylose Aerobic A RNAseq	Y127 Xylose Aerobic B RNAseq	Y128 Xylose Aerobic A RNAseq	Y128 Xylose Aerobic B RNAseq	Y223 Glucose Anaerobic A RNAseq	Y223 Glucose Anaerobic B RNAseq	Y127 Glucose Anaerobic A RNAseq	Y127 Glucose Anaerobic B RNAseq	Y128 Glucose Anaerobic A RNAseq	Y128 Glucose Anaerobic B RNAseq	Y223 Xylose Anaerobic A RNAseq	Y223 Xylose Anaerobic B RNAseq	Y127 Xylose Anaerobic A RNAseq	Y127 Xylose Anaerobic B RNAseq	Y128 Xylose Anaerobic A RNAseq	Y128 Xylose Anaerobic B RNAseq		Y22-3 Glucose Anaerobic / Y22-3 Glucose Aerobic A RNAseq	Y22-3 Glucose Anaerobic / Y22-3 Glucose Aerobic B RNAseq	Y127 Glucose Anaerobic / Y127 Glucose Aerobic A RNAseq	Y127 Glucose Anaerobic / Y127 Glucose Aerobic B RNAseq	Y128 Glucose Anaerobic / Y128 Glucose Aerobic A RNAseq	Y128 Glucose Anaerobic / Y128 Glucose Aerobic B RNAseq		Y22-3 Xylose Anaerobic / Y22-3 Xylose Aerobic A RNAseq	Y22-3 Xylose Anaerobic / Y22-3 Xylose Aerobic B RNAseq	Y127 Xylose Anaerobic / Y127 Xylose Aerobic A RNAseq	Y127 Xylose Anaerobic / Y127 Xylose Aerobic B RNAseq	Y128 Xylose Anaerobic / Y128 Xylose Aerobic A RNAseq	Y128 Xylose Anaerobic / Y128 Xylose Aerobic B RNAseq		Y223 Glucose Aerobic A Proteo	Y223 Glucose Aerobic B Proteo	Y127 Glucose Aerobic A Proteo	Y127 Glucose Aerobic B Proteo	Y128 Glucose Aerobic A Proteo	Y128 Glucose Aerobic B Proteo	Y223 Xylose Aerobic A Proteo	Y223 Xylose Aerobic B Proteo	Y127 Xylose Aerobic A Proteo
CpXylA	CpXylA	14.213	14.266	14.4078	14.4372	14.2854	14.2898	14.124	14.3089	14.3488	13.8244	13.9887	14.0623	12.9684	12.336	12.693	12.2026	11.0039	10.7944	11.758	11.6282	14.2352	14.0107	13.5913	13.4513		-1.27113	-1.90345	-1.7295	-2.21994	-3.28372	-3.4932		-2.45841	-2.58821	0.148619	-0.0758838	-0.434284	-0.574289		36.098	36.3153	36.3817	36.3205	36.5477	36.4812	36.1502	36.2928	36.5205
GTK30A00970	GTK30A00970	2.2512	2.56236	3.08767	3.29877	3.26757	2.84521	2.18976	2.75376	3.86171	4.50465	4.05937	4.13152	3.38887	3.13305	3.63335	4.11235	3.52455	3.66697	0.644268	0.605589	3.58321	3.36677	2.946	2.82688		0.982092	0.726267	0.440125	0.919131	0.468161	0.610579		-1.8275	-1.86618	-0.599973	-0.816409	-1.14945	-1.26856		23.8899	24.3867	24.6574	24.3528	24.5492	24.3285	23.2947	24.5889	24.4637
GTK30AA00130	GTK30AA00130	-3.09598	-2.93681	-2.69048	-2.84196	-3.24596	-2.74708	-1.83548	-3.31101	-2.88438	-2.66959	-2.77704	-2.99992	-3.03631	-2.99529	-2.83668	-3.00036	-2.56599	-2.56339	-3.05235	-2.95017	-2.92556	-2.68495	-3.41182	-3.51494		-0.019909	0.0211028	-0.0704672	-0.234139	0.430533	0.433128		-0.47911	-0.376927	-0.14857	0.0920391	-0.523341	-0.626455
GTK30AA00150	GTK30AA00150	-6.58417	-6.42501	-6.17867	-6.33015	-6.73416	-6.23528	-5.32368	-6.7992	-6.37257	-6.15779	-6.26524	-6.48812	-6.5245	-6.48349	-6.32488	-6.48855	-6.05418	-6.05159	-6.54055	-6.43837	-6.41375	-6.17314	-6.90002	-7.00313		-0.019909	0.0211028	-0.0704672	-0.234139	0.430533	0.433128		-0.47911	-0.376927	-0.14857	0.0920391	-0.523341	-0.626455		23.8145
GTK30AF00100	GTK30AF00100	-1.00165	-0.842487	-0.596151	-0.747629	-1.15163	-0.652752	0.258847	-1.21668	-0.79005	-0.575266	-0.682715	-0.905595	-0.941978	-0.900966	-0.742357	-0.90603	-0.471659	-0.469064	-0.958027	-0.855844	-0.831228	-0.590619	-1.3175	-1.42061		-0.019909	0.0211028	-0.0704672	-0.234139	0.430533	0.433128		-0.47911	-0.376927	-0.14857	0.0920391	-0.523341	-0.626455
GTK30AG00110	GTK30AG00110	-2.31576	-2.1566	-1.91026	-2.06174	-2.46574	-1.96686	-1.05526	-2.53079	-2.10416	-1.88937	-1.99682	-2.2197	-2.25609	-2.21507	-2.05647	-2.22014	-1.78577	-1.78317	-2.27214	-2.16995	-2.14534	-1.90473	-2.6316	-2.73472		-0.019909	0.0211028	-0.0704672	-0.234139	0.430533	0.433128		-0.47911	-0.376927	-0.14857	0.0920391	-0.523341	-0.626455
GTK30AG00120	GTK30AG00120	-1.21846	-1.0593	-0.812962	-0.964441	-1.36844	-0.869564	0.0420352	-1.43349	-1.00686	-0.792078	-0.899526	-1.12241	-1.15879	-1.11778	-0.959169	-1.12284	-0.688471	-0.685876	-1.17484	-1.07266	-1.04804	-0.80743	-1.53431	-1.63742		-0.019909	0.0211028	-0.0704672	-0.234139	0.430533	0.433128		-0.47911	-0.376927	-0.14857	0.0920391	-0.523341	-0.626455
GTK30B00110	GTK30B00110	0.748371	0.907535	1.15387	1.00239	0.59839	1.09727	2.00887	0.53334	0.959972	1.17476	1.06731	0.844427	0.808044	0.849056	1.00766	0.843992	1.27836	1.28096	0.791994	0.894178	0.918794	1.1594	0.432526	0.329412		-0.019909	0.0211028	-0.0704672	-0.234139	0.430533	0.433128		-0.47911	-0.376927	-0.14857	0.0920391	-0.523341	-0.626455
GTK30B00140	GTK30B00140	3.38651	3.59388	3.80595	3.50092	3.57239	3.73541	3.18932	3.34916	3.02013	2.82683	3.32272	3.60985	4.18595	3.81192	4.06259	4.26323	4.14886	4.15146	1.35834	0.845815	3.36228	3.67328	3.57892	3.53844		0.695751	0.321725	0.409154	0.609799	0.494962	0.497557		-1.9109	-2.42343	0.438801	0.749799	0.112635	0.0721519
GTK30B00150	GTK30B00150	3.45107	3.54438	3.59763	3.49097	3.64336	3.6651	3.44561	3.12665	3.32826	3.02477	3.55588	3.42186	3.91624	3.63698	3.61979	4.01699	3.98982	4.12037	1.86214	1.33794	3.38341	3.65137	3.67561	3.57451		0.418517	0.139256	0.0754914	0.472693	0.335587	0.466135		-1.42399	-1.94819	0.206898	0.474858	0.186739	0.0856361
GTK30B00160	GTK30B00160	-0.204581	-1.13288	-0.564615	-0.45306	-0.535134	-0.943145	0.427886	-0.185146	0.089483	-0.280696	-0.388145	-0.289097	3.25145	2.86392	3.02253	3.28739	3.61299	3.89875	-0.160957	-0.0587736	-0.0341575	0.819428	1.43651	1.68132		3.92018	3.53265	3.53137	3.79623	4.35213	4.63789		-0.282327	-0.180144	0.0614492	0.915035	1.77513	2.01994
GTK30B00970	GTK30B00970	-5.55209	-5.39292	-5.14659	-5.29806	-5.70207	-5.20319	-4.29159	-5.76712	-5.34048	-5.1257	-5.23315	-5.45603	-5.49241	-5.4514	-5.29279	-5.45646	-5.02209	-5.0195	-5.50846	-5.40628	-5.38166	-5.14105	-5.86793	-5.97104		-0.019909	0.0211028	-0.0704672	-0.234139	0.430533	0.433128		-0.47911	-0.376927	-0.14857	0.0920391	-0.523341	-0.626455
GTK30B01560	GTK30B01560	-5.16288	-5.00372	-4.75739	-4.90886	-5.31287	-4.81399	-3.90239	-5.37792	-4.95128	-4.7365	-4.84395	-5.06683	-5.10321	-5.0622	-4.90359	-5.06726	-4.63289	-4.6303	-5.11926	-5.01708	-4.99246	-4.75185	-5.47873	-5.58184		-0.019909	0.0211028	-0.0704672	-0.234139	0.430533	0.433128		-0.47911	-0.376927	-0.14857	0.0920391	-0.523341	-0.626455
GTK30B03080	GTK30B03080	-3.73471	-3.57555	-3.32921	-3.48069	-3.88469	-3.38581	-2.47421	-3.94974	-3.52311	-3.30833	-3.41578	-3.63866	-3.67504	-3.63403	-3.47542	-3.63909	-3.20472	-3.20213	-3.69109	-3.58891	-3.56429	-3.32368	-4.05056	-4.15367		-0.019909	0.0211028	-0.0704672	-0.234139	0.430533	0.433128		-0.47911	-0.376927	-0.14857	0.0920391	-0.523341	-0.626455
GTK30B04080	GTK30B04080	3.21602	3.30807	2.48402	2.7655	3.04955	2.91284	2.87507	2.82696	2.36051	2.08987	2.39746	2.3445	4.33196	5.00702	3.84877	3.72258	4.6789	4.98267	1.32378	1.22433	3.94938	3.78233	4.05546	4.07234		1.06992	1.74498	1.22402	1.09782	1.6977	2.00147		-1.52724	-1.62669	1.72419	1.55714	1.68448	1.70136
GTK30C01540	GTK30C01540	6.52973	5.58936	6.35027	6.5773	6.37975	6.43117	5.4683	6.40781	5.83444	5.85658	6.2637	5.88882	7.26748	7.24709	7.63702	7.62535	7.32276	7.06232	6.25143	6.35361	7.25269	7.61883	7.16498	6.29134		1.20793	1.18754	1.17324	1.16157	0.917297	0.656858		0.313371	0.415555	1.40718	1.77332	1.08871	0.215081
GTK30C01550	GTK30C01550	-2.34679	-2.18762	-1.94129	-2.09276	-2.49677	-1.99789	-1.08629	-2.56182	-2.13518	-1.9204	-2.02785	-2.25073	-2.28711	-2.2461	-2.08749	-2.25117	-1.81679	-1.8142	-2.30316	-2.20098	-2.17636	-1.93575	-2.66263	-2.76575		-0.019909	0.0211028	-0.0704672	-0.234139	0.430533	0.433128		-0.47911	-0.376927	-0.14857	0.0920391	-0.523341	-0.626455
GTK30C01590	GTK30C01590	-4.35062	-4.19145	-3.94512	-3.0966	-4.5006	-3.00172	-3.09012	-4.56565	-2.55405	-2.92423	-2.44672	-3.25456	-1.70598	-2.24993	-0.631893	-1.67003	-1.01327	-0.0106766	-3.30699	-3.20481	-2.1802	-1.93959	-0.759573	-1.31015		2.56505	2.0211	2.88896	1.85082	2.73789	3.74048		0.52089	0.623073	0.558949	0.799558	2.09107	1.5405										25.9801
GTK30C01610	GTK30C01610	-4.41425	-4.25509	-4.00875	-4.16023	-4.56423	-4.06535	-3.15375	-4.62928	-4.20265	-3.98786	-4.09531	-4.31819	-4.35458	-4.31356	-4.15496	-4.31863	-3.88426	-3.88166	-4.37063	-4.26844	-4.24383	-4.00322	-4.73009	-4.83321		-0.019909	0.0211028	-0.0704672	-0.234139	0.430533	0.433128		-0.47911	-0.376927	-0.14857	0.0920391	-0.523341	-0.626455
GTK30C01620	GTK30C01620	-2.96712	-2.54492	-1.71363	-2.33459	-2.19111	-1.77023	-2.2212	-2.41662	-1.98999	-2.2777	-2.38515	-2.193	-0.769947	-1.28148	-1.07556	-1.10597	-1.00417	-0.898484	-1.54499	-1.4428	-0.948703	-0.878019	-1.43497	-1.80112		1.98608	1.47455	0.948547	0.918141	0.976494	1.08218		0.773921	0.876104	1.18514	1.25583	0.854103	0.487954
GTK30C01630	GTK30C01630	-5.40875	-5.24958	-5.00325	-4.15472	-5.55873	-5.05985	-4.14825	-3.62378	-5.19714	-4.98236	-5.08981	-4.31269	-2.76411	-3.30806	-5.14945	-4.31313	-3.87875	-3.2912	-5.36512	-3.67798	-3.23832	-2.41275	-4.72459	-4.82771		2.56505	2.0211	-0.570467	0.265861	1.43053	2.01809		-1.47911	0.208036	1.85143	2.677	-0.0233411	-0.126455
GTK30D00110	GTK30D00110	-5.4787	-5.31953	-5.0732	-5.22468	-5.62868	-5.1298	-4.2182	-5.69373	-5.2671	-5.05231	-5.15976	-5.38264	-5.41903	-5.37801	-5.2194	-5.38308	-4.94871	-4.94611	-5.43507	-5.33289	-5.30827	-5.06767	-5.79454	-5.89766		-0.019909	0.0211028	-0.0704672	-0.234139	0.430533	0.433128		-0.47911	-0.376927	-0.14857	0.0920391	-0.523341	-0.626455
GTK30D00130	GTK30D00130	3.06578	3.28185	2.98254	3.21671	2.74898	3.06977	3.6248	3.94697	3.43435	3.23905	2.84867	3.04981	6.05864	6.29623	6.20519	6.3053	6.57068	6.66223	5.08642	4.75164	5.47976	5.49944	5.40897	5.5088		2.88482	3.12241	3.10556	3.20568	3.66131	3.75285		1.30054	0.965754	2.14306	2.16274	2.45973	2.55956
GTK30D00150	GTK30D00150	0.463641	0.88584	-0.16328	0.395735	0.436517	0.320687	0.755848	0.564113	0.883829	1.09861	0.500178	0.389773	2.34434	1.93045	1.40101	0.739835	2.68169	2.41127	-0.284149	-0.634477	1.39014	1.79221	1.52631	1.62965		1.6696	1.25571	1.28478	0.623608	2.30309	2.03266		-0.944129	-1.29446	0.398918	0.80099	1.08133	1.18467
GTK30D00160	GTK30D00160	1.63088	1.86043	-0.170074	1.10729	0.528202	-0.11976	1.98448	2.18138	1.93559	1.4723	1.71535	1.57493	0.105588	0.0725991	0.305208	-0.273501	0.423903	-0.0429869	5.82425	5.69157	3.82515	4.14064	0.962731	0.796881		-1.64007	-1.67305	-0.1634	-0.74211	0.219682	-0.247208		3.74131	3.60863	2.1212	2.4367	-0.682409	-0.848258
GTK30D00170	GTK30D00170	-0.37716	-0.217996	0.0283399	-0.123139	0.472859	0.971738	2.4683	0.992772	-0.165559	0.0492246	-0.0582239	1.30386	0.682513	0.723525	-0.117867	-0.281539	1.15283	2.47735	-0.333537	2.09058	3.11519	2.03387	0.891958	0.203881		0.980091	1.0211	-0.0704672	-0.234139	0.430533	1.75506		-2.06407	0.360039	3.17336	2.09204	0.26914	-0.418936
GTK30D00180	GTK30D00180	-2.62002	-4.78278	-3.53644	-3.68792	-3.50696	-4.59305	-1.09648	-1.15698	0.76151	0.342421	-1.62301	-1.26093	-2.56034	-2.84126	-2.09769	-2.26136	-2.09002	-1.08743	3.81592	4.05249	3.9598	4.77287	0.52357	0.0653613		1.14106	0.860139	1.5145	1.35082	1.95998	2.96257		4.94265	5.17922	3.40783	4.2209	1.96554	1.50733
GTK30D00190	GTK30D00190	0.549062	0.953339	1.24407	0.370124	1.2589	1.27236	1.80956	2.02209	1.62049	1.22056	1.11311	1.56266	3.0633	3.3378	3.31086	3.29068	3.06563	3.36018	-1.1622	-0.153128	2.69252	2.713	2.48956	2.81816		2.3121	2.5866	2.50376	2.48358	1.8	2.09455		-3.07803	-2.06895	1.272	1.29248	1.15167	1.48028
GTK30D02750	GTK30D02750	9.41093	9.23452	8.44169	7.99958	6.75861	6.80864	9.06854	8.95001	9.60991	8.16263	9.13215	9.27291	9.97042	9.94667	9.68176	9.75753	6.42678	6.56244	5.67988	5.40439	10.3154	9.38648	7.09983	6.97367		0.647695	0.623945	1.46113	1.5369	-0.356846	-0.221189		-3.32939	-3.60488	1.42917	0.500217	-2.1027	-2.22886		27.8878	27.3712	27.071	26.2668	24.7984	25.7772	26.4798	26.0223	26.7081
GTK30D02760	GTK30D02760	4.42576	4.43987	4.65288	4.66718	4.7409	4.63307	4.62213	4.48028	4.72556	4.24027	4.51759	4.6159	4.88192	4.75509	4.75395	4.61987	4.71389	4.6127	3.99458	3.81883	4.51058	4.82419	4.76626	4.58653		0.449109	0.322279	0.0939172	-0.0401601	0.0269011	-0.0742842		-0.556624	-0.732371	0.0276631	0.341274	0.199514	0.0197786
GTK30D02970	GTK30D02970	-2.58661	-2.42745	-2.18111	-2.33259	-2.73659	-2.23771	-1.32612	-2.80164	-2.37501	-2.16023	-2.26768	-2.49056	-2.52694	-2.48593	-2.32732	-2.49099	-2.05662	-2.05403	-2.54299	-2.44081	-2.41619	-2.17558	-2.90246	-3.00557		-0.019909	0.0211028	-0.0704672	-0.234139	0.430533	0.433128		-0.47911	-0.376927	-0.14857	0.0920391	-0.523341	-0.626455
GTK30D03050	GTK30D03050	2.37381	2.45236	2.27812	2.40805	2.57063	2.79906	2.57018	2.73325	2.08422	1.76849	2.12338	2.11623	3.36113	3.41854	3.33836	3.45367	3.66564	3.49136	4.19765	4.35361	2.74859	3.30568	2.52309	2.62112		0.948049	1.00546	0.995277	1.11058	0.980796	0.806514		1.54594	1.70189	0.82224	1.37932	0.403283	0.501309
GTK30D03060	GTK30D03060	0.673213	0.954368	0.849232	0.746663	1.41305	0.979043	3.82353	6.01097	1.1549	1.0996	0.226615	0.76927	0.854877	1.64063	1.23736	1.51426	1.02263	1.67293	0.58357	0.638448	1.4286	1.85476	-0.560169	-0.373777		0.0410863	0.826841	0.439414	0.716315	-0.173413	0.47688		-4.33368	-4.2788	0.301348	0.727513	-1.05811	-0.871719
GTK30D03070	GTK30D03070	4.2277	4.09359	3.80093	3.71336	3.18383	3.34761	4.27892	4.3927	4.08958	3.43827	3.82092	3.64851	3.76593	4.22299	4.13367	4.25392	3.606	3.68197	6.47749	6.40285	5.69786	6.17391	4.0232	3.89371		-0.394717	0.062345	0.376526	0.496776	0.340287	0.416255		2.14168	2.06704	1.93394	2.40999	0.288488	0.158998
GTK30D03080	GTK30D03080	4.40338	4.41651	3.94772	4.07195	3.6532	3.67287	3.8653	4.0531	2.44163	2.19201	2.66343	2.82469	3.12885	3.53216	3.21299	3.34101	2.5967	2.90133	3.77849	3.30346	3.71264	4.18274	2.91419	2.74795		-1.2811	-0.877788	-0.796843	-0.668825	-1.06633	-0.761708		-0.180711	-0.655738	1.39582	1.86591	0.170128	0.00388657		26.8025	26.8991	26.1761	25.8972	25.2587	25.5728	25.2869	25.2771	25.3147
GTK30D03090	GTK30D03090	3.42451	3.21349	3.0867	3.05119	2.45287	2.33284	4.39128	4.31558	3.06061	2.88095	3.17359	3.07483	2.74722	3.2268	2.81439	3.49717	2.47211	2.71816	4.81565	4.45579	4.66713	5.13605	2.07797	1.87033		-0.571783	-0.0921981	-0.254559	0.428224	0.0792578	0.325307		0.462221	0.10236	1.69635	2.16527	-1.04624	-1.25389
GTK30D03370	GTK30D03370	1.78154	1.9407	1.50897	1.03556	2.43891	2.30036	1.627	0.888435	1.31507	1.20792	2.10047	1.19952	3.01114	3.05215	2.94772	2.87716	1.63346	1.89909	2.41012	1.92734	2.27389	1.5145	1.92512	1.5325		1.15002	1.19103	1.67546	1.6049	-0.736179	-0.470549		1.15241	0.669628	1.01239	0.253003	0.275126	-0.117494
GTK30D06720	GTK30D06720	0.55871	0.531461	1.0491	0.768337	0.573788	0.992497	1.58217	1.15727	0.680113	-0.474337	0.0811792	0.254228	6.8106	7.24845	6.54345	6.70863	7.03086	6.79928	0.512135	0.614319	1.63893	1.87954	5.96996	6.38595		6.26552	6.70336	5.63473	5.79991	6.24772	6.01614		-0.857582	-0.755398	1.53605	1.77666	5.80226	6.21825
GTK30E00110	GTK30E00110	-1.70442	-0.907828	-1.46885	-1.62033	-1.21697	-1.94049	-2.02889	-3.50441	-0.962305	-3.44796	-2.55541	-2.45636	-0.814674	-0.451734	-0.615053	-1.19376	1.04796	1.0845	-2.83072	-3.14358	-1.534	-1.87835	-0.0609085	-0.0453779		0.491451	0.854391	0.929533	0.350823	2.62669	2.66323		-0.0640726	-0.376927	0.671135	0.326782	2.44498	2.46051
GTK30E00170	GTK30E00170	4.89586	4.71432	5.10444	4.90071	4.84674	4.99559	7.06391	7.03035	6.80866	6.3615	6.74913	6.66063	6.23915	6.2822	5.79542	5.58965	5.56335	5.63224	3.29873	2.5622	6.59373	6.48453	6.66572	6.6076		1.43406	1.47711	0.792846	0.587072	0.642192	0.711078		-3.7484	-4.48493	0.00864798	-0.10055	-0.0391603	-0.0972764		23.8396	23.8578	25.5388	24.2787	24.434	24.4182	25.7221	25.8936	24.9417
GTK30F00100	GTK30F00100	-0.960257	-1.22736	-0.936628	-0.460075	-1.04465	-0.993229	-1.03856	-1.01659	-0.474481	-0.500706	-0.819658	-0.432485	1.22774	-0.762275	1.0427	0.898924	1.07421	1.31599	-1.21362	-1.19632	0.456326	0.483942	0.263417	0.113382		2.32155	0.331532	1.74105	1.59728	2.09315	2.33493		-0.18604	-0.168745	0.94392	0.971535	0.889489	0.739454
GTK30F00110	GTK30F00110	-0.228493	-0.806294	-1.82299	-0.836968	-2.37847	-1.39417	-0.704961	-1.59553	-0.879388	-1.53907	-1.23148	-0.994933	1.41614	0.976529	0.9568	0.754654	1.33712	2.06963	-4.5068	-1.81965	0.526893	0.504468	0.748444	0.352549		1.93354	1.49392	2.28678	2.08463	3.22344	3.95595		-3.35655	-0.669408	1.73612	1.7137	1.86165	1.46576
GTK30F00220	GTK30F00220	0.60789	0.673944	0.854692	0.634501	-0.127054	-0.168743	-0.394647	-0.799786	-0.678009	-1.74333	-1.48821	-3.29605	0.126994	0.678201	0.0371081	1.22707	0.0764807	-0.122558	0.0665506	-0.583338	-1.48472	0.0778154	-4.29292	-3.39603		-0.513923	0.0372839	-0.707488	0.482477	0.224379	0.0253404		0.663767	0.0138782	-0.274051	1.28849	-1.90078	-1.0039
GTK30F00230	GTK30F00230	3.02453	2.78958	3.01307	2.7164	2.54686	2.53117	3.6444	3.63237	3.4934	3.34356	3.6757	3.91391	2.86754	2.80472	3.01272	3.12015	2.89586	3.13247	2.86479	2.61664	4.84179	4.86916	4.37376	4.1615		-0.0395077	-0.102332	0.147983	0.255414	0.356846	0.593453		-0.773592	-1.02174	1.42331	1.45068	0.578957	0.366696
GTK30F00240	GTK30F00240	2.50736	2.54367	2.70754	3.42745	3.18146	2.96947	3.18657	3.50099	5.15682	5.904	7.6949	6.34626	2.09188	2.52472	2.57821	2.64649	3.03735	2.89285	4.57652	4.58535	2.50602	3.29804	1.63209	1.28105		-0.433639	-0.000797177	-0.489283	-0.421009	-0.0381134	-0.182623		1.23274	1.24157	-3.02439	-2.23237	-5.38849	-5.73953
GTK30F00250	GTK30F00250	3.05205	3.00698	3.39866	2.9402	3.11121	3.18336	3.32405	3.55423	3.05276	2.50134	2.70899	2.89657	5.3407	5.22587	5.37347	5.44985	5.80732	5.80125	2.7881	2.2655	4.0959	4.2852	4.94535	5.02596		2.31118	2.19635	2.20404	2.28042	2.66003	2.65396		-0.651036	-1.17364	1.31885	1.50816	2.14257	2.22318
GTK30F00260	GTK30F00260	2.14006	1.54364	2.06235	1.50099	1.91022	1.44387	0.770505	0.80955	1.30657	1.32543	2.41391	2.23611	5.22039	5.23379	4.79061	4.80764	5.92031	6.19621	-0.379255	-1.27707	1.37558	1.506	4.54668	4.80987		3.37854	3.39194	3.00894	3.02596	4.24327	4.51916		-1.16928	-2.0671	0.0595731	0.189999	2.22167	2.48486
GTK30F00270	GTK30F00270	6.99718	6.84034	7.15053	6.70375	7.74841	7.73139	1.55888	1.21046	4.3241	4.7483	5.47792	5.48636	5.90251	5.20099	4.61353	3.65189	4.36017	4.1491	2.25395	2.3152	2.50165	2.58043	4.55638	4.01736		-1.01625	-1.71777	-2.31361	-3.27525	-3.37974	-3.59081		0.869278	0.930531	-2.03455	-1.95577	-0.925754	-1.46478
GTK30F00980	GTK30F00980	3.68347	3.59024	3.67985	3.90142	3.45102	3.23167	3.62648	3.83595	3.64268	3.30916	3.58142	3.34656	5.22347	5.60417	4.98661	5.36405	5.46232	5.48353	4.0311	3.57689	4.47404	4.85268	4.44562	4.34672		1.58661	1.96732	1.19598	1.57341	2.12097	2.14219		0.299883	-0.154327	0.998121	1.37676	0.981634	0.882733
GTK30F01360	GTK30F01360	0.0962942	0.770031	1.60133	0.864889	0.946313	0.2228	1.54944	1.39584	1.67047	0.522679	0.7778	1.47246	10.3593	9.72585	10.6287	10.456	10.4869	10.3086	1.33256	1.82706	2.41356	2.50733	7.33832	8.07149		9.92615	9.29269	9.39561	9.22291	9.90237	9.72406		-0.140074	0.354427	1.31699	1.41075	6.21319	6.94636
GTK30F01370	GTK30F01370	-0.849981	-1.22133	-0.822993	-2.2964	-1.7004	-1.87959	-1.70496	-0.958096	-2.33882	-1.31668	-2.64652	-1.28444	0.0942148	-0.362273	-0.706165	-0.284874	-0.319989	0.304094	-3.5068	-2.40461	-0.210073	0.0305364	-0.544338	-0.881917		1.12987	0.673383	0.853531	1.27482	1.47001	2.09409		-2.17527	-1.07309	1.61768	1.85829	1.42114	1.08356
GTK30G00110	GTK30G00110	-2.35243	-2.35373	-2.3875	-2.17641	-3.75034	-2.6665	-2.33986	-2.72792	-2.14083	-2.85204	-2.95949	-1.74941	-0.785797	-0.692318	-0.668638	-1.07847	-1.21238	-0.858317	-2.30881	-3.13262	-0.844972	-0.461405	-1.21576	-1.01932		1.56728	1.66076	1.61332	1.20349	1.99603	2.3501		0.225086	-0.59873	1.65146	2.03503	1.13869	1.33514
GTK30G00120	GTK30G00120	-2.71106	-2.5519	-2.30556	-2.45704	-2.86104	-2.36216	-1.45056	-2.92609	-1.49946	-2.28468	-2.39212	-2.615	8.1201	6.64229	8.36921	7.65486	9.01553	8.71559	-1.66744	-1.56525	-0.21871	-0.715066	2.49666	3.42457		10.7516	9.27377	10.7505	10.0362	11.6271	11.3272		0.52089	0.623073	1.67336	1.177	5.00022	5.92813
GTK30G01960	GTK30G01960	-4.42155	-4.26239	-4.01605	-4.16753	-4.57154	-4.07266	-3.16106	-4.63658	-4.20995	-3.99517	-4.10262	-4.3255	-4.36188	-4.32087	-4.16226	-4.32593	-3.89156	-3.88897	-4.37793	-4.27575	-4.25113	-4.01052	-4.7374	-4.84051		-0.019909	0.0211028	-0.0704672	-0.234139	0.430533	0.433128		-0.47911	-0.376927	-0.14857	0.0920391	-0.523341	-0.626455
GTK30G03470	GTK30G03470	5.19706	5.13717	4.23051	3.80318	2.98896	3.05776	4.70978	4.16812	3.2021	1.90129	0.853549	1.91307	5.64575	3.77457	4.89051	3.38078	4.09832	3.92384	1.36878	0.930398	5.01914	4.52735	4.40592	4.04319		0.478635	-1.39254	0.873671	-0.636061	1.07496	0.900475		-3.07017	-3.50855	2.46745	1.97566	3.02261	2.65988
GTK30G03870	GTK30G03870	-2.63083	-3.34613	-2.87741	-3.25128	-3.07032	-4.74136	-4.82976	-3.49794	-3.0713	-4.66388	-3.18636	-3.67228	-3.44562	-3.18222	-2.83097	-2.53521	-2.56027	-1.85723	-6.04664	-4.94445	-3.33487	-2.5093	-3.23618	-4.18729		-0.457144	-0.193739	0.233374	0.529134	1.34557	2.04861		-1.88279	-0.780604	0.532715	1.35829	0.193139	-0.757972
GTK30G05250	GTK30G05250	2.77609	2.86654	2.93523	3.1274	2.96802	3.12498	3.63269	3.7495	2.79024	2.92595	2.91669	2.98504	4.26124	4.32087	4.22014	3.9846	5.35352	5.57241	4.0373	3.7388	4.90179	4.99687	4.67963	4.67401		1.43993	1.49956	1.18882	0.953284	2.30701	2.5259		0.346207	0.0477086	2.04369	2.13877	1.72877	1.72315
GTK30G05260	GTK30G05260	2.6345	2.61588	1.9011	2.26113	1.64902	1.51873	4.68935	4.83973	4.29982	3.63886	4.06085	3.89505	3.18556	3.26087	3.64739	3.41602	5.22923	5.51936	6.8787	6.78726	5.26626	5.74865	4.39004	4.22423		0.560373	0.635678	1.56628	1.3349	3.64536	3.93549		2.11416	2.02272	1.29691	1.77931	0.41209	0.246277
GTK30H00100	GTK30H00100	0.759657	0.647519	2.2058	1.69175	2.18083	1.97927	-1.10913	-0.677766	-0.35067	-0.358279	-0.1438	-0.951642	5.65294	6.55919	6.68652	6.76079	7.42246	7.5445	0.843922	1.06158	4.25612	3.84231	5.87103	5.99441		4.94936	5.85561	4.73774	4.81202	5.34241	5.46445		1.73737	1.95503	4.6106	4.19678	6.41876	6.54213
GTK30H00110	GTK30H00110	3.93498	4.17598	6.5333	6.59647	6.39684	6.39069	6.04939	7.09776	9.22468	9.00072	9.06567	9.02532	3.46476	3.8277	4.36607	4.52681	4.31733	4.35372	6.17142	5.69538	7.28651	7.70397	3.6331	3.5272		-0.590719	-0.227779	-2.19882	-2.03807	-2.07644	-2.04004		-0.40215	-0.878191	-1.82619	-1.40873	-5.4124	-5.51829				23.2782
GTK30H00130	GTK30H00130	0.643018	0.217219	0.463555	0.634005	-0.0919259	-0.593046	-0.681447	1.65038	-0.145381	-1.51556	-0.038046	-0.260926	6.36566	6.47615	6.13753	6.84018	6.53641	6.62407	4.75989	4.54371	3.6208	4.49146	5.16848	5.40728		5.93554	6.04603	5.58875	6.2914	6.8789	6.96655		4.27542	4.05925	4.45127	5.32193	5.31796	5.55677
GTK30H00140	GTK30H00140	-3.21005	-1.46592	-2.80455	-0.371066	-1.36003	-1.86115	-1.94955	-1.42508	-1.99845	-2.78367	-2.89111	-1.52903	5.1534	5.81248	5.36666	5.97568	5.54876	5.91873	-0.844499	-2.06424	-0.039627	0.660414	3.20203	3.68387		7.49139	8.15046	6.95446	7.56349	7.15935	7.52932		0.842818	-0.376927	2.35143	3.05147	5.4121	5.89395
GTK30H00150	GTK30H00150	0.876288	0.713524	1.18225	0.545347	0.519856	0.488221	2.62221	2.2138	-0.011646	0.203137	-0.126704	-0.612618	6.00349	6.57391	6.10827	6.60224	6.36048	6.60527	0.919912	0.437133	3.59925	3.35771	4.57837	4.87687		5.20858	5.779	5.24447	5.73844	5.85644	6.10123		-1.49809	-1.98087	3.50351	3.26196	4.94803	5.24653
GTK30H01550	GTK30H01550	6.95584	6.67621	3.29516	1.64433	4.79832	4.80662	-0.229615	0.0448785	-2.41601	-4.52316	-2.30868	-3.26853	7.84187	7.515	4.38389	2.82556	4.33199	3.18296	2.39786	2.54499	-0.872231	0.887752	-2.94346	-3.04658		1.02585	0.698977	1.91415	0.355814	-0.47048	-1.61952		2.49023	2.63736	2.59736	4.35734	-0.154858	-0.257972		27.0598	26.7953			23.8909	23.6474
GTK30H01560	GTK30H01560	2.02934	1.58134	0.0452703	0.834898	-0.247176	-0.847832	9.66991	10.1724	2.80743	2.77103	1.68989	2.32079	5.82129	7.3353	7.88297	8.84339	2.84783	3.90788	12.0227	12.0241	6.57041	8.44432	2.36657	1.55424		4.01595	5.52996	7.44289	8.40331	3.39534	4.45538		2.10154	2.103	3.78119	5.65509	0.36123	-0.451104								27.2707	27.4395
GTK30H02330	GTK30H02330	-1.61238	-0.86825	-0.621914	0.226607	-2.76236	-1.26348	-1.35188	-1.82741	-0.400775	-1.18599	-2.29344	-1.51632	-0.230775	-0.511692	-0.353083	-1.51676	-1.08238	0.242138	-0.983791	-1.46657	-0.856991	-0.616382	-1.34326	-1.03134		1.00954	0.728622	-0.15543	-1.3191	0.930533	2.25506		0.605852	0.123073	-0.0636074	0.177002	0.561621	0.873545
GTK30H02750	GTK30H02750	2.16094	2.17714	2.8272	2.74232	2.84528	2.63989	2.18537	2.06348	2.6333	1.8136	1.86048	1.73852	2.92732	2.45256	3.02323	3.69856	3.28494	3.16527	3.19774	2.82675	3.24006	3.31165	1.84509	1.76894		0.758278	0.283525	0.238466	0.913802	0.542349	0.422689		1.07332	0.702329	1.01661	1.0882	0.0455904	-0.0305564
GTK30H02760	GTK30H02760	1.6759	1.68306	1.63394	1.85592	1.47701	0.97589	2.72995	2.93768	2.50417	1.83925	1.51421	1.53749	1.91615	2.03962	2.45457	2.68481	2.82256	2.80939	2.81263	2.83368	3.86425	3.83109	2.97673	3.20803		0.236665	0.360139	0.709637	0.939879	1.59611	1.58294		-0.0211821	-0.000135359	1.69253	1.65938	1.45088	1.68218
GTK30H02780	GTK30H02780	1.12858	1.39963	1.82781	1.95196	1.09049	1.10824	0.434877	1.49851	1.84541	2.3012	1.30067	0.662753	2.63493	3.02326	3.11315	3.41466	2.72674	2.88688	0.124894	-0.592351	2.58321	2.17037	2.08735	2.09527		1.37083	1.75915	1.22327	1.52477	1.62737	1.78751		-0.841799	-1.55904	0.509899	0.097066	1.10564	1.11356
GTK30H02790	GTK30H02790	-4.68094	-4.52178	-5.8604	-4.42692	-5.41588	-3.917	-5.00541	-4.48093	-4.46934	-4.83952	-4.94697	-5.16985	-2.8843	-3.16522	-2.00661	-2.84835	-2.41398	-1.73332	-4.63732	-5.1201	-2.92556	-3.26991	-2.88131	-4.0999		1.71706	1.43614	3.13705	2.29531	2.25246	2.93313		0.105852	-0.376927	1.72887	1.38452	2.1771	0.958508
GTK30I00110	GTK30I00110	-6.61317	-6.45401	-6.20767	-6.35915	-6.76316	-6.26428	-5.35268	-6.8282	-6.40157	-6.18679	-6.29424	-6.51712	-6.5535	-6.51249	-6.35388	-6.51755	-6.08318	-6.08059	-6.56955	-6.46737	-6.44275	-6.20214	-6.92902	-7.03213		-0.019909	0.0211028	-0.0704672	-0.234139	0.430533	0.433128		-0.47911	-0.376927	-0.14857	0.0920391	-0.523341	-0.626455
GTK30I00120	GTK30I00120	-2.1703	-1.63917	-1.53034	-1.41878	-2.40775	-2.44943	-1.29683	-1.61481	-1.79824	-1.83138	-1.41527	-2.35435	-0.34011	-0.274436	-0.676542	-0.354788	-0.598489	-0.0527519	-0.432781	-0.942032	-0.729789	-0.292143	-0.901184	-0.654355		1.56462	1.6303	0.798016	1.11977	1.8301	2.37584		1.02304	0.513788	1.08502	1.52266	0.983626	1.23045
GTK30I00130	GTK30I00130	-0.87966	-1.7205	-1.47416	-0.625639	-2.02964	-0.530762	-0.619163	-0.509728	-1.66806	-0.453276	-0.560724	-0.198642	0.764975	0.542953	1.54956	0.537889	0.650331	0.652926	0.485891	-0.148891	-1.70924	1.11633	0.126423	1.40182		2.06505	1.84303	2.59946	1.58779	1.93053	1.93313		1.05034	0.415555	-0.64857	2.177	0.506106	1.7815
GTK30I00140	GTK30I00140	1.01914	1.09084	-0.662822	-0.00694561	-1.2183	-0.134461	1.4401	1.86639	0.535597	0.0585024	2.57254	1.07213	2.98004	3.09845	1.99833	2.11476	2.63159	2.57279	0.560264	0.325413	1.49442	1.73503	0.703296	0.870271		1.92504	2.04346	2.33321	2.44965	3.30798	3.24917		-1.09298	-1.32784	1.19737	1.43798	-1.11904	-0.952064
GTK30I00150	GTK30I00150	2.87496	2.73597	2.89554	2.81388	2.84746	2.88008	2.96096	2.62293	2.36021	1.84305	2.08979	2.51898	3.58214	3.61438	3.21849	3.52478	3.53162	3.68873	2.21471	1.69426	2.7016	2.8891	1.72294	1.94012		0.776673	0.808915	0.363776	0.670068	0.667852	0.824957		-0.577232	-1.09768	0.599973	0.78747	-0.581446	-0.364263
GTK30I00160	GTK30I00160	2.36628	2.79812	1.83801	2.81898	2.54402	2.57282	6.92626	6.52453	8.91725	9.40123	9.7917	9.90243	8.02616	7.73664	8.18427	7.91626	9.44093	9.80696	7.45224	6.79425	10.0182	10.0845	11.6622	11.7125		5.44396	5.15444	5.85578	5.58776	6.88251	7.24854		0.726842	0.0688579	0.858947	0.925215	1.81514	1.86547				28.221				27.1584	26.4407	27.6166
GTK30I00170	GTK30I00170	4.34531	4.28208	4.29137	4.09631	3.92854	3.92992	4.07598	3.66223	4.28259	3.88573	4.23035	4.07343	4.46012	4.67106	4.59834	4.79863	4.76502	4.76761	1.23762	0.0987955	4.49053	4.81148	4.33758	4.17263		0.146429	0.357366	0.4045	0.604791	0.835787	0.838382		-2.63149	-3.77031	0.406372	0.727323	0.185696	0.020743
GTK30I00180	GTK30I00180	4.52002	4.33762	4.09457	4.13747	4.10544	4.2079	4.17987	4.04973	4.46702	4.02973	4.49739	4.45101	4.58747	4.91587	4.86998	4.86562	5.06552	4.94749	1.7327	0.719403	4.32898	4.83429	4.57968	4.44004		0.158647	0.487048	0.753956	0.749592	0.908852	0.790817		-2.3821	-3.39539	0.0806069	0.585919	0.105476	-0.0341637
GTK30I00190	GTK30I00190	0.207802	-0.28511	-0.0387743	-0.412645	0.685852	-0.902731	1.17879	0.620803	1.1299	0.174755	0.389235	0.42939	3.03686	3.18891	2.43393	2.4587	2.60029	2.80452	1.18431	1.53803	2.50376	2.99229	2.79008	2.80515		3.07552	3.22756	2.65964	2.68441	2.70873	2.91296		0.284513	0.638236	1.85143	2.33997	2.38077	2.39583
GTK30I00230	GTK30I00230	3.01753	3.00406	5.64852	5.30241	5.41218	5.43656	3.7926	4.051	7.11783	6.86234	7.27942	7.25306	0.231376	-0.849603	0.221543	-0.298273	-0.600868	0.302191	3.1957	2.96604	3.55053	4.1012	0.577142	0.271211		-2.77942	-3.8604	-5.25392	-5.77374	-6.02524	-5.12218		-0.726104	-0.955764	-3.43956	-2.88888	-6.6891	-6.99503
GTK30I00240	GTK30I00240	0.588194	0.554713	0.538014	0.386536	-0.239859	0.159485	1.30812	2.00737	2.15735	1.82193	1.89202	1.82721	2.51412	2.53854	1.97677	2.08754	3.347	3.41846	1.95375	1.05593	3.09847	3.99923	2.19518	2.39163		1.94266	1.96709	1.5145	1.62526	3.38719	3.45865		0.295999	-0.601817	1.10883	2.00959	0.335565	0.532012										22.7351
GTK30I00250	GTK30I00250	-0.17197	-0.664882	-0.0559764	-0.470489	-0.389065	-0.582063	0.329536	0.960923	0.438181	-0.117554	0.935462	0.509049	2.04298	2.0692	1.46078	1.80407	4.00711	4.37692	0.366418	-0.315669	1.34638	1.66227	0.935397	0.994034		2.46141	2.48762	1.72402	2.0673	4.49268	4.86248		-0.278811	-0.960899	1.18606	1.50196	0.213141	0.271778
GTK30I00260	GTK30I00260	5.54414	5.70551	7.059	6.66902	6.38753	6.39632	1.25885	1.99833	3.41382	3.15654	4.65459	4.8378	5.30052	5.60002	6.32065	6.55223	7.46498	7.74039	1.48255	1.46608	3.93127	3.63545	4.73313	4.91924		-0.324309	-0.0248071	-0.543354	-0.311776	1.07306	1.34847		-0.146044	-0.162505	0.646093	0.350269	-0.0130626	0.173047
GTK30I00270	GTK30I00270	0.675307	0.834471	0.858415	0.929329	0.302934	-0.198187	1.12845	0.460277	1.07955	1.46426	0.994244	1.8709	2.38706	2.4922	1.82769	1.96357	1.98291	2.40054	0.233504	0.0137594	2.03838	2.97942	1.87404	1.61892		1.63217	1.73731	0.933814	1.0697	1.93053	2.34817		-0.560859	-0.780604	0.766468	1.70752	0.441464	0.186347
GTK30I00280	GTK30I00280	1.31282	1.34825	1.59458	1.81996	1.51217	1.64182	4.17139	3.63588	2.52442	2.11923	2.83425	2.89853	2.29119	2.60738	2.26493	2.66983	2.49848	2.75361	1.31636	1.3132	1.99386	2.11899	1.57533	2.06159		0.960659	1.27685	0.55766	0.962555	0.921481	1.17662		-2.58727	-2.59044	-0.32797	-0.202838	-1.29106	-0.804802
GTK30I00450	GTK30I00450	4.0558	3.36697	4.09873	4.1399	3.32086	3.81974	3.14637	2.25581	3.68244	3.31226	3.52674	1.98193	0.945547	0.986559	2.14517	2.9815	3.41587	3.74039	0.929498	1.03168	1.0563	2.29691	3.37738	3.05188		-2.76584	-2.72482	-1.97414	-1.13782	-0.15443	0.170094		-1.77159	-1.66941	-2.44105	-1.20044	0.62305	0.297543
GTK30J00100	GTK30J00100	-3.1759	-3.01674	-2.7704	-2.92188	-3.32588	-2.827	-1.9154	-3.39093	-2.9643	-2.74952	-2.85697	-3.07985	-3.11623	-3.07522	-2.91661	-3.08028	-2.64591	-2.64332	-3.13228	-3.03009	-3.00548	-2.76487	-2.49175	-3.59486		-0.019909	0.0211028	-0.0704672	-0.234139	0.430533	0.433128		-0.47911	-0.376927	-0.14857	0.0920391	0.476659	-0.626455
GTK30J00120	GTK30J00120	-3.89374	-5.31953	-3.0732	-3.22468	-4.62868	-4.1298	-3.2182	-4.10877	-4.2671	-4.05231	-5.15976	-4.38264	-3.41903	-2.79305	-3.63444	-4.38308	-3.36374	-1.48668	-3.85011	-4.33289	-2.98635	-4.06767	-3.79454	-4.89766		1.18761	1.81358	-0.485505	-1.23414	1.0155	2.89256		-0.186629	-0.669408	1.17336	0.0920391	0.976659	-0.126455
GTK30J00130	GTK30J00130	6.11571	6.04622	5.75081	5.77919	5.38278	5.39836	6.29932	6.66966	6.3858	5.88451	5.84715	5.81349	6.91376	7.09123	6.95117	6.91906	7.13372	7.32851	7.02587	6.78023	7.66829	7.73941	6.66473	6.69269		0.832795	1.01026	1.18617	1.15407	1.74315	1.93794		0.541376	0.295737	1.53314	1.60426	0.834415	0.862376
GTK30J00140	GTK30J00140	0.603981	-0.162854	0.931478	0.697538	0.206072	0.405392	-0.383449	1.46295	0.655118	0.104366	0.375429	-0.962928	1.84199	1.0417	1.00766	0.773603	2.01533	1.64353	-1.2784	-1.49814	0.333831	-0.647952	-0.259352	0.10702		1.62143	0.821138	0.193156	-0.0409051	1.7096	1.3378		-1.81815	-2.03789	-0.0459105	-1.02769	0.0343975	0.400769
GTK30J00150	GTK30J00150	4.9147	4.82345	4.75492	4.71621	5.11179	5.15668	4.02495	3.16915	4.15766	3.7281	3.99263	4.23088	4.31207	4.26247	4.21309	3.86885	4.63038	4.31453	0.450526	0.4596	3.27777	3.26088	4.67977	4.70219		-0.55701	-0.606601	-0.522471	-0.866716	-0.503854	-0.819706		-3.14653	-3.13745	-0.665118	-0.682006	0.56802	0.590437		24.5252	25.0207	24.5892	24.7132	25.1596	24.774	24.1253	24.0307	24.6952
GTK30J00160	GTK30J00160	7.00825	7.07444	7.02139	6.96574	7.12729	7.09092	6.14517	5.81726	6.16263	5.65336	6.16537	6.22579	6.11628	5.36757	5.76076	5.05097	6.09688	6.10697	2.71392	2.80203	5.51617	5.33735	6.93767	6.8952		-0.925068	-1.67377	-1.2328	-1.9426	-1.01223	-1.00213		-3.26729	-3.17918	-0.391826	-0.570646	0.742085	0.699617		28.8803	28.8507	28.6399	28.9101	29.0447	28.706	28.5111	28.597	28.607
GTK30J00180	GTK30J00180	3.59195	3.63407	3.78594	4.01381	3.24664	3.20544	5.44984	6.36987	5.53111	4.61882	4.65532	4.64522	7.19299	7.25715	7.59952	7.66841	5.31458	5.51774	4.25448	3.7974	7.51552	6.94443	5.17422	5.24716		3.57998	3.64414	3.69964	3.76854	2.08854	2.2917		-1.65538	-2.11246	2.44055	1.86946	0.523951	0.596893				25.3912				23.9405	24.2448	25.287
GTK30J00190	GTK30J00190	3.16687	3.40677	2.91286	3.42089	2.42151	2.50535	4.63036	4.88547	4.40928	3.40505	3.81808	3.93189	5.39301	5.43402	5.36792	6.03534	5.09362	5.20257	5.04866	4.47914	5.19849	5.54908	3.3903	3.44275		2.10619	2.1472	2.20104	2.86846	2.63019	2.73914		0.290744	-0.278772	1.29133	1.64191	-0.484686	-0.432231
GTK30J00200	GTK30J00200	3.34531	3.37161	3.5515	3.20251	3.14364	2.9172	4.49138	4.6723	4.06512	3.62485	3.93361	3.8254	4.78739	4.94375	5.1966	5.11078	5.25933	5.40678	5.27794	5.2285	5.76477	5.97661	4.84945	4.75232		1.42893	1.5853	1.81959	1.73378	2.22891	2.37636		0.6961	0.646661	1.91978	2.13163	0.969951	0.872815
GTK30J00220	GTK30J00220	0.13864	-0.261623	1.02219	1.28575	0.268767	0.0725015	1.29222	1.88444	2.68244	1.82376	2.10965	1.90308	2.36824	2.71737	2.6991	2.58678	3.19219	3.12126	-0.303163	-1.20098	1.35969	1.89206	-0.126578	-1.08767		2.42973	2.77886	1.54514	1.43281	3.02156	2.95063		-1.89149	-2.78931	-0.893409	-0.361034	-2.13294	-3.09404
GTK30J00230	GTK30J00230	4.27125	4.2746	4.44002	4.42558	4.3522	4.4109	4.47499	4.2835	4.2258	4.00494	4.25158	4.31943	4.70085	4.53184	4.54545	4.73348	5.13935	5.12491	4.29114	4.00059	4.47552	4.85364	4.41678	4.49186		0.427922	0.258911	0.11265	0.300679	0.7578	0.743362		-0.0881108	-0.378653	0.360155	0.738268	0.13128	0.206359
GTK30J00240	GTK30J00240	1.81953	1.69859	2.07617	1.59095	1.73859	1.72482	2.26558	1.80244	2.39213	1.98288	2.46604	2.46233	2.3966	2.72352	2.53568	2.71033	2.71052	2.83956	2.60858	2.23543	2.70985	3.2655	2.04071	1.94732		0.637544	0.964465	0.702123	0.876773	0.978813	1.10786		0.57457	0.201415	0.522341	1.07799	-0.423472	-0.516871
GTK30J00250	GTK30J00250	1.7444	1.66653	1.42744	1.81201	1.77885	1.37083	1.41994	1.82483	2.06136	1.41179	2.32272	1.90459	1.88896	1.38566	1.9135	1.57699	2.84471	2.83251	1.57652	1.01574	0.914825	1.72575	1.29105	1.52898		0.183499	-0.319809	0.293775	-0.0427341	1.26987	1.25767		-0.0458609	-0.606642	-0.82175	-0.0108257	-0.822603	-0.58468
GTK30J00260	GTK30J00260	2.62284	2.782	2.02834	1.87686	1.47286	1.97174	2.88334	2.40781	1.83444	2.04922	1.94178	1.7189	2.68251	2.72352	2.88213	3.30342	3.15283	2.15543	3.66646	3.76865	3.37823	4.3558	2.307	1.20388		-0.019909	0.0211028	0.929533	1.35082	1.43053	0.433128		1.02089	1.12307	1.43639	2.41397	0.476659	-0.626455
GTK30J00270	GTK30J00270	5.19633	5.17525	3.3411	3.44211	2.60084	2.72299	3.52589	3.55802	1.89829	1.49014	1.2624	1.83788	7.88232	7.01894	7.17004	6.48563	7.8413	7.73015	5.13772	4.85111	2.93017	3.53137	6.24297	6.40608		2.69653	1.83314	3.77844	3.09402	5.17938	5.06824		1.59576	1.30916	1.23596	1.83716	4.69283	4.85594		27.2413	26.7831	23.7075	25.3518	22.6965	24.8164	24.8689	24.4155	23.7329
GTK30J00420	GTK30J00420	2.86588	2.68625	2.43008	2.94157	1.74907	1.48896	3.40056	4.15533	3.5092	2.11393	2.21799	2.66496	5.26748	5.65405	5.4471	5.6799	5.56952	5.66569	5.6279	5.25076	5.16463	5.19938	4.55004	4.78884		2.49141	2.87798	2.76128	2.99407	3.95051	4.04668		1.84996	1.47282	2.35306	2.38781	2.10857	2.34737
GTK30J03650	GTK30J03650	-1.20884	-0.857035	-0.288771	-1.44025	-0.706749	-0.497376	0.944738	1.35373	1.10229	0.497648	1.11009	1.32778	-1.6346	-1.33055	0.0504492	-0.59865	0.214232	0.10135	-2.97258	-2.28543	1.32415	1.75238	-2.01012	-1.6278		-0.601658	-0.297612	0.91496	0.265861	0.816294	0.703412		-4.12181	-3.43467	0.524178	0.952414	-3.22905	-2.84674
GTK30J03660	GTK30J03660	1.10734	1.08963	0.512842	0.830849	0.578849	1.00373	2.75486	2.47727	2.20347	2.41825	2.18527	2.48024	0.926007	1.36557	1.05851	1.99438	1.84378	1.98388	0.620451	0.55271	2.57733	2.13986	1.99795	2.29172		-0.172478	0.267083	0.386668	1.32253	1.0525	1.19259		-1.99562	-2.06336	0.266468	-0.170995	-0.334806	-0.04103
GTK30J03670	GTK30J03670	-0.722935	-0.563771	-1.73247	-1.14699	-0.872916	-1.78907	-0.462437	-0.13061	-1.92637	-0.489195	-2.404	-1.62688	-0.855907	-2.03729	-3.46364	0.180041	0.266488	-0.605386	-0.0943489	-0.577128	0.254843	0.27306	-3.03878	-3.14189		-0.212554	-1.39393	-2.02391	1.61977	1.59748	0.725609		0.202175	-0.280604	1.46263	1.48084	-1.02334	-1.12645
GTK30J03680	GTK30J03680	1.66031	1.75131	1.50288	1.17737	1.16039	1.03124	1.98591	2.34178	1.43451	1.27378	1.27881	1.37786	4.21332	4.32735	3.99527	4.23341	4.60673	4.73659	2.141	2.14131	3.52947	3.20885	3.70148	3.67842		2.50751	2.62154	2.65515	2.89329	3.51092	3.64077		-0.0228415	-0.0225376	2.17532	1.8547	2.37315	2.35008
GTK30K00130	GTK30K00130	1.92419	2.10311	2.45356	2.17821	2.37566	2.33158	2.48051	2.49503	2.40709	2.17066	2.16125	2.21537	3.09397	3.41861	3.56963	3.61469	3.41382	3.56227	3.85399	3.63828	3.44218	3.84531	2.96759	2.97996		1.08032	1.40496	1.25374	1.2988	1.0602	1.20865		1.36622	1.15051	1.1533	1.55643	0.779282	0.791645
GTK30K00140	GTK30K00140	-3.1759	-1.43178	-1.7704	-1.92188	-2.32588	-2.827	-1.9154	-3.39093	-0.642372	-1.74952	-2.85697	-1.49488	-0.794301	-2.07522	-1.91661	0.0896445	-1.64591	-2.64332	0.675077	1.21783	-0.683551	0.405055	-3.49175	-1.59486		1.50954	0.228622	-0.0704672	1.93579	0.930533	-0.0668719		3.32824	3.871	0.512394	1.601	-1.31582	0.581064
GTK30K00150	GTK30K00150	1.84059	1.94652	2.89246	2.78051	2.64818	2.5404	2.62192	2.47123	6.42698	6.89781	4.63221	4.75442	2.06787	1.76349	1.75955	1.89378	2.54746	2.51258	2.7925	2.28727	2.99525	3.55673	1.80854	1.71399		0.174312	-0.130063	-1.07693	-0.942702	-0.0468252	-0.0817048		0.245922	-0.259312	-3.66715	-3.10567	-2.88477	-2.97932
GTK30K00160	GTK30K00160	4.88276	4.73395	4.54714	4.72486	4.5468	4.38242	5.43305	5.59422	5.0274	4.64903	4.73053	4.70515	6.63831	6.67547	6.45586	6.32809	7.15594	7.16596	3.39344	3.27173	5.36824	5.61135	6.00091	6.09577		1.82996	1.86712	1.81986	1.69209	2.69133	2.70135		-2.12019	-2.2419	0.530025	0.773137	1.28307	1.37793
GTK30K00170	GTK30K00170	6.24733	5.782	6.08723	5.99234	5.77054	5.38678	6.4683	6.76536	5.80407	5.92369	5.40121	5.77779	7.65979	7.8039	7.3952	7.29337	7.93419	8.21432	4.47382	4.35361	6.39813	6.61883	6.96996	7.06186		1.64513	1.78923	1.35542	1.25358	2.35553	2.63566		-2.14301	-2.26322	0.534244	0.754954	1.38046	1.47236
GTK30K00180	GTK30K00180	1.98394	1.94456	2.43008	2.51807	2.00846	2.31208	2.66974	2.34007	1.58982	1.52897	1.56591	1.5053	2.69569	3.43107	3.10263	3.23568	3.46146	3.24522	4.54574	4.38417	3.56424	3.97305	2.78674	2.91951		0.731441	1.46683	0.62856	0.761605	1.3012	1.08496		2.04083	1.87926	2.00484	2.41365	1.25113	1.38391
GTK30K00190	GTK30K00190	1.78417	1.5241	1.09906	1.25879	1.76597	0.931431	11.3258	11.4906	9.20725	8.76193	8.76107	8.95014	2.16827	2.21927	3.19797	2.3197	3.03091	3.23281	8.19692	8.10616	8.23709	9.04896	3.81759	3.67454		0.514139	0.565135	2.01904	1.14077	1.68221	1.88411		-3.21127	-3.30204	-0.7475	0.0643619	-5.03802	-5.18107				28.1599				31.0309	31.1223	28.9972
GTK30K00200	GTK30K00200	6.77896	6.82181	6.9	6.66445	7.14394	7.09748	5.99881	5.07943	6.57552	6.22524	6.52445	6.54284	5.46612	4.97795	5.19303	4.92606	6.04036	5.6724	2.27415	2.16293	4.96776	4.92325	5.51012	5.60338		-1.33427	-1.82244	-1.5892	-1.85617	-1.08035	-1.44831		-3.26497	-3.37619	-1.43262	-1.47713	-1.02352	-0.930265		28.0683	28.1591	27.5801	28.0685	28.23	28.4471	27.4761	27.2155	27.6261
GTK30L00110	GTK30L00110	3.51569	3.61473	3.69306	3.51841	3.70907	3.70384	3.76634	3.73761	4.01144	3.61277	3.64058	3.91987	3.97188	3.80472	3.91516	3.86285	3.78852	3.92542	0.645044	-0.0146123	4.18341	3.8768	3.85192	3.8829		0.406669	0.239508	0.309427	0.257116	0.082072	0.218968		-3.10693	-3.76659	0.371307	0.064696	0.0716983	0.102677										22.4379
GTK30L00120	GTK30L00120	2.47822	2.36252	2.88372	3.15095	2.88345	2.96729	4.27375	4.26319	3.66007	3.34517	3.78236	4.02026	2.818	3.08313	2.89098	2.92491	4.41587	4.46218	2.01565	1.33124	3.2336	3.64958	4.59206	4.85818		0.397629	0.662764	-0.126349	-0.0924214	1.49049	1.53681		-2.25281	-2.93723	-0.26902	0.146956	0.690749	0.956869				22.8808	23.4232		24.5338	24.2541	24.4279	24.051
GTK30L00130	GTK30L00130	2.56487	2.40596	3.15819	3.43187	3.36784	3.44903	5.86344	6.11583	5.41693	5.26614	5.26024	5.50313	0.569504	-0.0739823	0.891981	0.471151	3.86538	4.24056	1.0616	0.33371	4.11024	3.96817	5.38863	5.39181		-1.91591	-2.5594	-2.40305	-2.82388	0.456948	0.832129		-4.92803	-5.65592	-1.23129	-1.37337	0.00694891	0.0101248
GTK30L00140	GTK30L00140	1.03788	1.4508	1.44338	1.34635	1.31674	1.14577	3.0242	2.49745	2.04089	1.76382	1.74384	1.7189	3.13858	3.7419	3.53925	3.97995	3.71292	3.46994	1.84049	1.76865	2.73668	2.52983	2.32537	2.20388		1.89424	2.49757	2.14438	2.58509	2.48167	2.23868		-0.920331	-0.992176	0.834322	0.627472	0.594007	0.472515
GTK30L00150	GTK30L00150	3.01516	3.1159	2.89459	2.84649	2.94859	2.81304	3.9708	3.73873	2.99095	2.49769	3.13817	3.18378	6.34429	6.14629	6.29576	6.21298	6.58676	6.61075	1.0357	0.938572	3.80449	3.57303	5.307	5.42386		3.27876	3.08076	3.42522	3.34245	3.70595	3.72994		-2.81907	-2.91619	1.06017	0.828715	2.14602	2.26288
GTK30L00160	GTK30L00160	1.76573	1.98075	2.17123	1.94175	2.14918	1.77359	2.53319	2.6247	2.29926	2.40362	2.57821	2.7328	2.97836	3.46398	3.22831	3.42078	4.07016	4.30778	3.99606	4.04299	3.34644	3.74262	3.16196	2.98149		1.10512	1.59074	1.17182	1.36429	2.10878	2.34639		1.41711	1.46404	0.994998	1.39118	0.506457	0.325984
GTK30L00170	GTK30L00170	2.16084	2.53632	2.40961	2.18538	2.28095	2.22963	2.94858	2.85835	2.49443	1.92603	2.19967	2.35926	4.31296	4.26152	3.84046	4.02075	6.42673	6.64899	2.62479	1.83389	3.26617	3.61369	3.34249	3.22427		1.96438	1.91294	1.54297	1.72325	4.17145	4.3937		-0.27867	-1.06957	1.05594	1.40346	1.06303	0.944811
GTK30L00180	GTK30L00180	2.90741	2.55961	3.30621	4.22353	2.70298	2.87646	4.91286	4.27511	5.35423	4.67166	3.60588	3.17339	3.87397	4.3139	4.2729	4.78342	4.10878	4.30349	2.45353	1.22906	3.61296	3.69798	3.89737	4.08891		1.14046	1.58039	0.508032	1.01855	1.31906	1.51377		-2.14046	-3.36492	-1.39998	-1.31497	0.507735	0.699277
GTK30L00190	GTK30L00190	3.48952	3.59131	4.00855	3.87001	3.94775	3.90169	3.39825	3.37234	3.59917	3.04237	3.39435	3.38366	3.98517	4.16104	4.07018	4.34221	4.23101	4.2553	1.91403	1.15607	4.02126	4.40751	3.81471	3.82096		0.444753	0.620621	0.1309	0.402935	0.306295	0.330585		-1.47126	-2.22922	0.70049	1.08674	0.425708	0.431954
GTK30L00200	GTK30L00200	8.70297	8.6759	9.27378	9.30757	9.09299	9.05825	5.18321	6.03082	8.88808	8.16852	8.57655	8.83562	6.86071	7.28529	6.98154	7.15694	6.77947	7.10448	3.57931	3.57458	7.57118	6.97905	5.98234	6.12069		-1.82873	-1.40414	-2.30913	-2.13374	-2.29615	-1.97114		-2.0277	-2.03243	-0.957119	-1.54925	-2.72374	-2.5854		26.2737	26.0304	27.1805	26.7673	26.83	27.3615			26.882
GTK30L03690	GTK30L03690	0.255212	0.0375216	0.0251232	0.275743	0.403754	0.620598	2.11716	1.83086	1.42475	1.23865	1.93856	1.80314	5.11154	5.43504	4.48307	4.61611	4.80476	4.72207	1.35574	0.76543	2.69005	2.67038	5.34466	5.24271		4.96517	5.28868	4.33264	4.46568	4.29259	4.20989		-0.618271	-1.20858	1.35835	1.33868	3.4738	3.37186				23.7055		23.5663	22.9683			22.7579
GTK30L04650	GTK30L04650	-0.746394	-0.58723	-0.340894	-0.492372	-0.896375	0.602505	0.514104	-0.961424	0.465208	-0.320009	-0.427458	-0.650338	-0.686721	0.354291	0.5129	-0.650772	-0.216402	-0.213807	0.29723	-0.600587	0.424029	-0.335362	-1.06224	-1.16535		-0.019909	1.0211	0.929533	-0.234139	-0.0694671	-0.0668719		0.52089	-0.376927	0.35143	-0.407961	-0.523341	-0.626455
GTK30M00140	GTK30M00140	-2.34679	-2.18762	-1.94129	-2.09276	-2.49677	-1.99789	0.498674	-2.56182	-0.550222	-1.9204	-2.02785	-0.665768	0.882812	-1.2461	-1.08749	1.3338	1.18321	-0.229237	1.15627	0.968946	-1.17636	1.52368	-1.07767	-2.76575		3.15002	1.0211	0.929533	3.35082	3.43053	2.01809		2.18784	2.00052	0.0589488	2.75899	0.26914	-1.41894
GTK30M01210	GTK30M01210	2.88587	2.63	1.29137	1.1399	2.32086	2.23477	4.14637	1.67084	3.90483	3.31226	3.52674	3.30386	2.53051	2.98656	1.14517	2.9815	1.41587	2.41846	0.929498	2.03168	3.37823	3.29691	0.570029	2.46692		-0.227428	0.228622	-0.0704672	1.76586	-0.861948	0.140647		-1.97911	-0.876927	-0.230319	-0.311638	-2.84527	-0.948383
GTK30M04510	GTK30M04510	-5.80622	-5.64705	-5.40072	-5.5522	-5.9562	-5.45732	-4.54572	-6.02125	-5.59462	-5.37983	-5.48728	-5.71016	-5.74654	-5.70553	-5.54692	-5.7106	-5.27623	-4.27363	-5.76259	-5.66041	-5.63579	-5.39519	-6.12206	-6.22518		-0.019909	0.0211028	-0.0704672	-0.234139	0.430533	1.43313		-0.47911	-0.376927	-0.14857	0.0920391	-0.523341	-0.626455
GTK30N00100	GTK30N00100	3.14607	3.13827	2.95474	3.15118	2.97225	3.05609	3.15766	3.36371	2.8532	2.82494	2.94931	3.54021	5.34468	5.68525	5.49885	5.34438	6.07774	6.04101	3.95012	3.65882	4.74624	4.77272	4.94206	5.08178		2.20251	2.54309	2.44589	2.29142	3.06357	3.02684		0.689437	0.39814	1.90717	1.93365	1.6973	1.83702
GTK30N00110	GTK30N00110	0.557549	1.19064	0.963048	1.22661	1.09562	0.98445	2.89605	3.95395	2.09108	1.20633	1.83584	2.26504	2.22866	2.84586	2.87574	3.27766	2.34388	2.37964	2.21261	1.48763	2.95036	3.65664	0.826666	1.21659		1.35456	1.97176	1.78091	2.18283	1.30384	1.33961		-1.21239	-1.93737	1.30166	2.00793	-1.22377	-0.833849
GTK30N00130	GTK30N00130	-0.694271	-1.04968	-2.6107	-1.17722	-1.58122	-1.6673	1.76786	1.65141	0.51733	0.58011	1.25693	1.32778	-0.634598	-0.456083	-0.756906	0.32735	0.321147	-0.313687	-1.38761	-1.54846	0.909111	0.918395	-0.747082	-1.26523		0.237378	0.415893	1.13705	2.22131	1.94541	1.31057		-3.09725	-3.2581	0.360391	0.369675	-2.03944	-2.55759								23.8023	23.8053
GTK30N00140	GTK30N00140	-2.20583	-3.04666	-2.21536	-3.9518	-4.35581	-3.85693	-0.945328	-0.250931	-0.994224	-1.77944	-2.30193	-2.52481	1.89824	1.62278	2.24329	2.59024	1.90913	1.68431	-3.1622	-2.47506	-2.45044	-2.79479	0.0632921	0.182571		4.52449	4.24902	5.32688	5.67382	6.0155	5.79068		-2.56407	-1.87693	-1.06361	-1.40796	2.47666	2.59594
GTK30N00600	GTK30N00600	0.383922	0.836817	2.13901	1.95053	2.70601	2.73282	-0.724815	-0.325873	0.811252	1.21366	2.08851	2.2537	4.957	5.43279	4.98594	5.40186	5.5689	5.65231	0.996911	0.575532	2.54266	2.39535	5.79863	5.64467		4.34663	4.82242	2.94117	3.35709	2.84948	2.9329		1.52225	1.10088	1.53021	1.38289	3.62752	3.47356
GTK30N00610	GTK30N00610	-0.487292	-0.473979	1.24014	1.26596	1.92907	1.93595	-0.927234	-1.3153	0.398909	0.145544	1.1756	1.59483	4.20621	4.83702	4.16167	4.52994	4.86778	4.90996	-0.0355838	0.685996	1.69694	1.88864	5.07102	4.91442		4.68685	5.31766	2.90863	3.27689	2.93527	2.97744		1.08568	1.80726	1.42471	1.61641	3.68581	3.52921		25.029	25.6571	25.6991	26.2407	26.9681	26.5063	24.4583	25.6488	25.4923
GTK30N03890	GTK30N03890	-1.46462	-1.30546	-1.05912	-1.2106	-0.614604	-1.11572	-0.204125	-1.67965	-1.25302	-1.03824	-0.145687	-1.36857	-1.40495	-0.363938	-1.20533	-0.369002	0.0653687	0.0679638	-1.421	-1.31882	-1.2942	-1.05359	-1.78047	-1.88358		-0.019909	1.0211	-0.0704672	0.765861	0.930533	0.933128		-0.47911	-0.376927	-0.14857	0.0920391	-1.02334	-1.12645
GTK30N03900	GTK30N03900	2.02596	2.36697	2.6415	2.37377	2.57144	2.50845	1.8928	1.94452	1.72607	1.2689	1.70508	1.82412	3.61946	3.75753	3.24707	3.65541	3.46715	3.53138	1.19332	0.565114	2.87849	3.02912	3.29149	3.1593		1.423	1.56106	0.739441	1.14778	0.927201	0.991435		-0.725334	-1.35354	1.38101	1.53163	1.52689	1.39471
GTK30N03910	GTK30N03910	-1.65514	-1.81791	-1.24964	-1.40112	-2.54209	-1.30625	0.605353	1.12982	-0.765471	-0.22876	-1.33621	-1.07366	3.18063	3.78182	5.33479	5.72957	5.88159	6.14048	2.19583	2.72332	1.89379	2.64341	0.95501	0.813422		4.91716	5.51835	6.66017	7.05496	7.80576	8.06465		1.32824	1.85573	2.39091	3.14053	2.15994	2.01836
GTK30N03920	GTK30N03920	1.77853	1.95746	1.42198	1.40723	1.21683	1.18593	1.41371	1.2228	0.832593	0.467952	0.848297	0.771495	2.6862	2.72998	1.91861	1.82867	2.26304	2.54484	-0.602865	-1.21118	1.07283	1.32254	1.5164	1.20203		0.818206	0.861979	0.504008	0.414066	1.06166	1.34346		-1.92112	-2.52943	0.422555	0.672266	0.706502	0.392136
GTK30N03930	GTK30N03930	5.71999	5.6454	5.22553	5.06898	5.10042	5.14767	6.2402	5.90087	5.40579	4.92534	5.19688	5.25196	5.85244	4.45091	4.77814	4.02064	4.85783	4.87813	-0.0679236	-0.487693	6.00348	5.64885	5.99227	5.93214		0.169743	-1.23179	-0.369115	-1.12662	-0.266214	-0.245917		-6.13846	-6.55822	0.837921	0.483283	0.767842	0.707718		24.0263	24.6019	23.5437	23.6599	23.6131	23.854	24.0743	23.9584	23.5972
GTK30N03940	GTK30N03940	0.965859	0.897218	0.917994	0.953601	1.09503	0.905114	1.79502	1.85252	1.11112	0.588936	0.998887	1.43167	2.88965	2.64609	2.33438	3.03283	2.55928	2.48214	1.26167	0.680327	1.67178	1.87844	1.14007	1.4199		1.95811	1.71455	1.39858	2.09703	1.5592	1.48207		-0.562101	-1.14344	0.821749	1.02841	-0.0752141	0.204616
GTK30N03950	GTK30N03950	-6.2659	-6.10674	-5.8604	-6.01188	-6.41588	-4.917	-4.00541	-4.48093	-5.0543	-5.83952	-5.94697	-4.58488	-6.20623	-6.16522	-5.00661	-6.17028	-4.73591	-5.73332	-6.22228	-5.1201	-2.92556	-3.26991	-5.58175	-5.68486		-0.019909	0.0211028	0.929533	-0.234139	0.930533	-0.0668719		-1.97911	-0.876927	2.52136	2.177	-0.315822	-0.418936
GTK30N03960	GTK30N03960	-0.907675	-0.0115451	-2.08714	-1.23862	-0.642618	-0.143739	1.08979	1.54026	1.04089	0.255675	0.148227	-0.811619	0.567036	1.06748	2.15897	0.187947	1.49679	0.624912	7.78939	7.73798	4.05283	4.44196	1.09841	0.0884039		1.02665	1.52709	3.82185	1.85082	1.88996	1.01809		6.47437	6.42295	3.40454	3.79367	1.4301	0.4201
GTK30O00120	GTK30O00120	4.09924	3.92554	5.30144	4.97116	4.87566	4.86765	3.92319	4.1481	6.90983	6.57475	6.98768	6.91706	0.665779	0.993672	0.579095	0.672581	-0.185831	0.449033	4.16826	3.9815	3.75472	4.50256	0.529048	0.520571		-3.34661	-3.01872	-4.5572	-4.46372	-5.05749	-4.42263		0.132622	-0.0541421	-2.98756	-2.23972	-6.42333	-6.4318				27.306	26.731	26.4457	25.0975			27.2551
GTK30O00130	GTK30O00130	0.495084	0.716984	0.408731	0.50518	0.345103	-0.188439	2.19447	2.70706	2.00925	1.87256	1.7816	2.03002	2.36669	2.8787	2.05694	2.18632	2.32764	2.22232	0.828214	0.50659	2.75862	3.50173	2.33124	2.41716		1.76065	2.27267	1.59998	1.72936	2.24931	2.14399		-1.62255	-1.94417	0.817713	1.56082	0.425431	0.511351
GTK30O00140	GTK30O00140	-3.76374	-3.60458	-2.35824	-1.92476	-3.32876	-3.41484	-1.91828	-1.65684	-1.74478	-1.75239	-3.4448	-2.08272	-1.00363	-0.575593	-1.33452	-1.66812	0.624231	1.22828	-2.13516	-2.61793	-1.27139	-1.03078	-2.49462	-1.72327		2.68053	3.10857	0.806977	0.473379	3.99603	4.60008		-0.347593	-0.830372	0.477199	0.717809	0.26914	1.0405
GTK30O00150	GTK30O00150	7.73652	7.30231	5.77719	6.23296	5.22918	5.23332	9.65922	9.23733	6.09198	4.97712	6.86662	5.55762	7.2506	8.52552	8.07425	8.36755	8.10981	8.5068	4.66485	4.52038	3.65879	3.347	6.25309	6.83878		-0.268811	1.00611	2.06918	2.36247	2.87856	3.27555		-4.78343	-4.9279	-1.87576	-2.18755	0.0409752	0.626662
GTK30O00160	GTK30O00160	2.9224	2.40349	1.91286	2.17642	1.94234	2.85626	3.35282	4.0293	2.30393	2.67071	1.8263	1.82581	3.84005	3.34501	3.57401	3.47745	3.53985	2.77692	1.28795	2.39014	3.26275	3.65536	1.77648	2.96287		1.17711	0.682067	1.52937	1.43281	1.14055	0.377612		-2.40311	-1.30093	0.775429	1.16804	-0.0495748	1.13682
GTK30O01160	GTK30O01160	-2.0776	-1.91844	-1.6721	-1.82358	-2.22758	-1.7287	-0.817102	-2.29263	-1.866	-1.65122	-1.75866	-1.98154	-2.01793	-1.97691	-1.81831	-1.98198	-1.54761	-1.54501	0.773379	1.23813	-1.90718	-1.66657	-2.39344	-2.49656		-0.019909	0.0211028	-0.0704672	-0.234139	0.430533	0.433128		2.32824	2.793	-0.14857	0.0920391	-0.523341	-0.626455
GTK30O04200	GTK30O04200	-1.40035	-1.08918	1.12063	1.14318	1.9236	2.04541	-2.30978	-1.97795	-0.27121	-0.336535	0.877945	1.47998	1.94883	1.83419	2.84889	2.90905	3.66708	3.56964	-0.941689	-0.254543	0.848076	1.01068	2.72859	2.57301		3.1936	3.07896	1.71699	1.77715	1.68257	1.58514		1.20217	1.88932	1.15195	1.31456	1.54963	1.39405		26.2474	26.6822	27.4381	27.6033	27.5649	27.2199	26.1237	26.5643	26.9246
GTK30P00100	GTK30P00100	3.57208	3.27181	3.10311	2.88451	2.7224	2.86009	3.04299	2.667	3.21354	2.14569	2.34719	2.17553	1.46777	1.27746	1.30482	0.655726	0.827061	0.993155	1.94476	1.90755	2.55156	2.23417	1.38176	1.53804		-1.95417	-2.14448	-1.68899	-2.33809	-1.96419	-1.79809		-0.910233	-0.947453	-0.128058	-0.445445	-0.879599	-0.723326
GTK30P00110	GTK30P00110	0.70376	0.914454	1.41536	1.3057	1.40178	1.69756	1.57522	2.0293	2.53488	2.4256	2.85605	3.1322	1.92459	2.60805	2.31098	2.82538	3.91182	4.13094	0.0104178	-0.472361	3.69274	3.15998	1.82572	1.49213		1.11548	1.79894	0.950443	1.46484	2.36215	2.58127		-1.79184	-2.27462	1.2125	0.67974	-1.1684	-1.502
GTK30P00120	GTK30P00120	-3.38465	-3.22549	-2.97915	-2.13063	-3.53464	-3.03576	5.38364	6.74794	0.148875	-0.373307	-2.06572	-0.96667	-0.517627	0.963958	0.196567	1.75536	1.53765	2.05482	-1.75607	-1.23885	6.22664	5.09784	-3.7005	-3.80361		2.78745	4.26903	2.75146	4.31025	4.82285	5.34002		-7.82186	-7.30463	6.33885	5.21006	-2.18431	-2.28742
GTK30P00130	GTK30P00130	5.07018	4.96171	4.65918	4.92571	4.67193	4.70797	5.39533	5.39301	4.15047	3.71529	3.97812	4.26909	4.55564	4.84691	4.44484	4.79375	6.16474	6.36408	1.92212	1.26246	4.86505	4.36753	6.008	6.17789		-0.4603	-0.169036	-0.347603	0.00130329	1.47479	1.67414		-3.47205	-4.13171	0.932177	0.434652	1.8844	2.05428					22.9815	22.6975
GTK30P00670	GTK30P00670	0.748371	2.90753	2.15387	1.00239	0.59839	2.09727	3.00887	1.53334	2.54493	1.17476	1.65227	0.844427	0.808044	3.93652	2.59263	3.93146	1.27836	1.28096	-0.208006	1.89418	1.50376	1.1594	2.01749	0.329412		-1.01991	2.10857	1.0145	2.35332	-0.0694671	-0.0668719		-2.47911	-0.376927	-0.356089	-0.700442	0.76914	-0.918936
GTK30P03000	GTK30P03000	0.684241	-0.156595	0.0897404	-0.0617381	-0.465741	0.033139	1.94474	1.79114	1.4808	0.110625	1.58814	0.780297	-0.256086	-0.215075	1.5285	-0.220138	0.214232	0.216827	5.58584	6.13383	2.66202	3.2652	0.368396	-0.734718		-0.519909	-0.478897	1.5145	-0.234139	0.430533	0.433128		3.71791	4.26589	1.8663	2.46948	-0.815822	-1.91894
GTK30P04550	GTK30P04550	0.8484	0.566991	-0.6721	-0.145506	0.0354534	0.949371	0.86097	-1.61456	-0.865998	-1.38818	-1.08059	0.396968	1.304	1.50851	0.181694	0.866019	2.03735	2.55932	-1.03398	-0.446366	0.471335	0.470936	1.32902	1.46692		0.596306	0.800817	0.590497	1.27482	1.54494	2.06691		-0.657182	-0.0695717	1.59842	1.59803	1.67083	1.80873
GTK30T00100	GTK30T00100	-4.3734	-4.21423	-3.9679	-4.11938	-4.52338	-4.0245	-3.1129	-4.58843	-4.1618	-3.94701	-4.05446	-4.27734	-4.31373	-4.27271	-4.1141	-4.27778	-3.84341	-3.84081	-4.32977	-4.22759	-4.20298	-3.96237	-4.68924	-4.79236		-0.019909	0.0211028	-0.0704672	-0.234139	0.430533	0.433128		-0.47911	-0.376927	-0.14857	0.0920391	-0.523341	-0.626455		24.2028	23.9991	24.5104	23.7096	23.8929	24.0108	24.1055	24.1755	24.8597
GTK30V00100	GTK30V00100	-4.29602	-4.13686	-3.89052	-4.042	-4.446	-3.94712	-3.03553	-4.51105	-4.08442	-3.86964	-3.97709	-4.19997	-4.23635	-4.19534	-4.03673	-4.2004	-3.76603	-3.76344	-4.2524	-4.15022	-4.1256	-3.88499	-4.61187	-4.71498		-0.019909	0.0211028	-0.0704672	-0.234139	0.430533	0.433128		-0.47911	-0.376927	-0.14857	0.0920391	-0.523341	-0.626455
GTK30V00120	GTK30V00120	-4.29602	-4.13686	-3.89052	-4.042	-4.446	-3.94712	-3.03553	-4.51105	-4.08442	-3.86964	-3.97709	-4.19997	-4.23635	-4.19534	-4.03673	-4.2004	-3.76603	-3.76344	-4.2524	-4.15022	-4.1256	-3.88499	-4.61187	-4.71498		-0.019909	0.0211028	-0.0704672	-0.234139	0.430533	0.433128		-0.47911	-0.376927	-0.14857	0.0920391	-0.523341	-0.626455
GTK30Y00110	GTK30Y00110	-3.55375	-3.39458	-3.14825	-3.29973	-3.70373	-3.20485	-2.29325	-3.76878	-3.34215	-3.12736	-3.23481	-3.45769	-3.49408	-3.45306	-3.29446	-3.45813	-3.02376	-3.02116	-3.51013	-3.40794	-3.38333	-3.14272	-3.86959	-3.97271		-0.019909	0.0211028	-0.0704672	-0.234139	0.430533	0.433128		-0.47911	-0.376927	-0.14857	0.0920391	-0.523341	-0.626455
GTK30Y00130	GTK30Y00130	-2.4787	-2.31953	-2.0732	-2.22468	-2.62868	-2.1298	-1.2182	-2.69373	-2.2671	-2.05231	-2.15976	-2.38264	-2.41903	-2.37801	-2.2194	-2.38308	-1.94871	-1.94611	-2.43507	-2.33289	-2.30827	-2.06767	-2.79454	-2.89766		-0.019909	0.0211028	-0.0704672	-0.234139	0.430533	0.433128		-0.47911	-0.376927	-0.14857	0.0920391	-0.523341	-0.626455
GTK30Y00170	GTK30Y00170	-1.67484	-1.51568	-1.26934	-1.42082	-1.82482	-1.32594	-0.414343	-1.88987	-1.46324	-1.24846	-1.3559	-1.57878	-1.61517	-1.57416	-1.41555	-1.57922	-1.14485	-1.14225	-1.63122	-1.52903	-1.50442	-1.26381	-1.99069	-2.0938		-0.019909	0.0211028	-0.0704672	-0.234139	0.430533	0.433128		-0.47911	-0.376927	-0.14857	0.0920391	-0.523341	-0.626455
GTK30Z00100	GTK30Z00100	-2.20159	-2.04242	-1.79609	-1.94757	-2.35157	-1.85269	-0.941091	-2.41662	-1.98999	-1.7752	-1.88265	-2.10553	-2.14192	-2.1009	-1.94229	-2.10597	-1.6716	-1.669	-2.15797	-2.05578	-2.03117	-1.79056	-2.51743	-2.62055		-0.019909	0.0211028	-0.0704672	-0.234139	0.430533	0.433128		-0.47911	-0.376927	-0.14857	0.0920391	-0.523341	-0.626455
GTK30Z00130	GTK30Z00130	-3.85829	-3.69912	-3.45279	-3.60427	-4.00827	-3.50939	-2.59779	-4.07332	-3.64669	-3.4319	-3.53935	-3.76223	-3.79861	-3.7576	-3.59899	-3.76267	-3.3283	-3.3257	-3.81466	-3.71248	-3.68786	-3.44725	-4.17413	-4.27725		-0.019909	0.0211028	-0.0704672	-0.234139	0.430533	0.433128		-0.47911	-0.376927	-0.14857	0.0920391	-0.523341	-0.626455
GTK30Z00140	GTK30Z00140	-4.15852	-3.99936	-3.75302	-3.9045	-4.3085	-3.80962	-2.89802	-4.37355	-3.94692	-3.73214	-3.83958	-4.06246	-4.09885	-4.05783	-3.89923	-4.0629	-3.62853	-3.62593	-4.1149	-4.01271	-3.9881	-3.74749	-4.47436	-4.57748		-0.019909	0.0211028	-0.0704672	-0.234139	0.430533	0.433128		-0.47911	-0.376927	-0.14857	0.0920391	-0.523341	-0.626455
Homologue_YLR154W-E	Homologue_YLR154W-E	-1.87966	-1.7205	-1.47416	-1.62564	-2.02964	-1.53076	-0.619163	-2.09469	-1.66806	-1.45328	-1.56072	-1.7836	-1.81999	-1.77898	-1.62037	-1.78404	-1.34967	-1.34707	-1.83604	-1.73385	-1.70924	-1.46863	-2.19551	-2.29862		-0.019909	0.0211028	-0.0704672	-0.234139	0.430533	0.433128		-0.47911	-0.376927	-0.14857	0.0920391	-0.523341	-0.626455
Homologue_YLR156W	Homologue_YLR156W	-2.63769	-2.47852	-2.23219	-2.38367	-2.78767	-2.28879	-1.37719	-2.85272	-2.42609	-2.2113	-2.31875	-2.54163	-2.57801	-2.537	-2.37839	-2.54207	-2.1077	-2.1051	-2.59406	-2.49188	-2.46726	-2.22666	-2.95353	-3.05665		-0.019909	0.0211028	-0.0704672	-0.234139	0.430533	0.433128		-0.47911	-0.376927	-0.14857	0.0920391	-0.523341	-0.626455
Homologue_YNL339C	Homologue_YNL339C	-0.315759	-0.156595	0.0897404	-0.0617381	-0.465741	0.033139	0.944738	-0.53079	-0.104158	0.110625	0.00317668	-0.219703	-0.256086	-0.215075	-0.056466	-0.220138	0.214232	0.216827	-0.272136	-0.169953	-0.145336	0.0952726	-0.631604	-0.734718		-0.019909	0.0211028	-0.0704672	-0.234139	0.430533	0.433128		-0.47911	-0.376927	-0.14857	0.0920391	-0.523341	-0.626455
kanR	kanR	12.1259	12.1963	12.0645	12.0644	12.1734	12.1476	11.9548	11.8637	11.8837	11.4715	11.8908	11.9038	11.7614	11.4962	11.5577	11.0766	11.8285	11.6166	11.3037	11.2774	10.8883	10.9574	11.669	11.8291		-0.399715	-0.664903	-0.506717	-0.987767	-0.332059	-0.543901		-0.60559	-0.631876	-0.78928	-0.720158	-0.228292	-0.0682171		32.7872	32.4319	32.7572	32.3457	32.7867	32.2753	32.5769	32.6266	32.3844
PsXyl3	PsXyl3	7.07151	7.10011	7.0331	7.13207	7.24002	7.22731	6.70548	6.39256	6.21615	5.87039	6.64115	6.8458	9.24299	9.42243	8.98532	9.59822	9.47485	9.82411	7.38493	7.29582	6.63586	6.88658	8.24578	8.42491		2.15718	2.33662	1.90273	2.51564	2.24118	2.59044		0.835912	0.746805	0.592587	0.843314	1.50231	1.68144		30.1372	29.9726	29.7471	29.9953	30.0734	29.894	29.942	29.9942	29.7015
Q0010	Q0010	-2.80342	-2.64426	-2.39792	-2.5494	-2.95341	-2.45453	-1.54293	-3.01846	-2.59182	-2.37704	-2.48449	-2.70737	-2.74375	-2.70274	-1.54413	-2.7078	-2.27343	-2.27084	-1.7598	-2.65762	-2.633	-2.39239	-3.11927	-3.22238		-0.019909	0.0211028	0.929533	-0.234139	0.430533	0.433128		0.52089	-0.376927	-0.14857	0.0920391	-0.523341	-0.626455
Q0017	Q0017	-1.54709	-1.38792	-1.14159	-1.29306	-1.69707	-0.198187	-0.286588	-1.76212	-1.33548	-1.1207	-1.22815	-1.45103	-1.48741	-1.4464	-1.28779	-1.45146	-1.01709	-1.0145	-1.50346	-1.40128	-1.37666	-1.13605	-1.86293	-1.96604		-0.019909	0.0211028	-0.0704672	-0.234139	-0.0694671	-0.0668719		-0.47911	-0.376927	-0.14857	0.0920391	-0.523341	-0.626455
Q0032	Q0032	-2.39211	-2.23295	-0.98661	-1.13809	-0.957129	-0.458249	0.868387	-1.60714	-2.18051	0.356202	0.511788	0.511301	-0.332437	0.293537	-0.547854	0.288473	0.459809	-0.859524	-0.763524	-2.2463	0.363275	0.0189217	0.0993996	-0.226107		1.98009	2.60607	0.514495	1.35082	1.1675	-0.151834		-0.394148	-1.87693	1.27543	0.931075	-0.412145	-0.737651
Q0045	COX1	8.29796	7.92242	7.95718	7.71131	7.51529	7.48199	10.0189	10.3415	9.57835	9.32349	9.65479	9.80592	8.94186	9.44859	9.96952	10.2611	10.0116	9.87198	10.6669	10.6505	10.1863	10.376	9.01383	9.17853		0.831668	1.33841	2.13527	2.42685	2.51296	2.37334		0.486723	0.470343	0.735384	0.925049	-0.71653	-0.551829
Q0050	AI1	-5.49783	-5.33867	-5.09233	-5.24381	-5.64781	-5.14893	-4.23733	-5.71286	-5.28623	-5.07145	-5.17889	-5.40177	-5.43816	-5.39715	-5.23854	-4.40221	-4.96784	-4.96524	-5.45421	-5.35202	-5.32741	-5.0868	-5.81367	-5.91679		-0.019909	0.0211028	-0.0704672	0.765861	0.430533	0.433128		-0.47911	-0.376927	-0.14857	0.0920391	-0.523341	-0.626455
Q0055	AI2	-5.53198	-5.37281	-5.12648	-5.27796	-5.68196	-5.18308	-4.27148	-5.74701	-5.32038	-5.10559	-5.21304	-5.43592	-5.47231	-5.43129	-5.27268	-5.43636	-5.00199	-4.99939	-5.48835	-5.38617	-5.36156	-5.12095	-5.84782	-5.95094		-0.019909	0.0211028	-0.0704672	-0.234139	0.430533	0.433128		-0.47911	-0.376927	-0.14857	0.0920391	-0.523341	-0.626455
Q0060	AI3	-4.49264	-4.33347	-4.08714	-4.23862	-4.64262	-4.14374	-3.23214	-4.70767	-4.28104	-4.06625	-4.1737	-4.39658	-4.43296	-4.39195	-4.23334	-4.39702	-3.96265	-3.96005	-4.44901	-4.34683	-4.32221	-4.08161	-4.80848	-4.9116		-0.019909	0.0211028	-0.0704672	-0.234139	0.430533	0.433128		-0.47911	-0.376927	-0.14857	0.0920391	-0.523341	-0.626455
Q0065	AI4	5.61081	5.24402	5.28456	5.52144	5.46083	5.54369	6.08655	6.27904	6.07183	5.73786	6.15842	6.42312	7.345	7.41246	7.56896	7.61678	7.9169	7.69199	5.23711	5.32086	4.46858	4.74997	6.4264	6.64566		1.91758	1.98505	2.16596	2.21378	2.41464	2.18973		-0.945683	-0.861928	-1.43627	-1.15488	0.135633	0.354894
Q0070	AI5_ALPHA	-5.09369	-4.93453	-4.68819	-4.83967	-5.24367	-4.7448	-3.8332	-5.30872	-4.88209	-4.66731	-4.77476	-4.99764	-5.03402	-4.99301	-4.8344	-4.99807	-4.5637	-4.56111	-5.05007	-4.94789	-4.92327	-4.68266	-5.40954	-5.51265		-0.019909	0.0211028	-0.0704672	-0.234139	0.430533	0.433128		-0.47911	-0.376927	-0.14857	0.0920391	-0.523341	-0.626455
Q0075	AI5_BETA	4.36184	4.14322	4.78548	4.95593	4.31066	4.42488	6.07344	6.08143	5.90192	5.38651	5.77787	6.07297	6.67844	7.72898	5.76526	5.90053	6.30229	6.01187	6.11737	5.67147	5.45344	5.60864	6.16091	5.88227		2.42592	3.47645	0.89455	1.02982	1.93452	1.6441		0.0399376	-0.405967	-0.190774	-0.0355804	0.235483	-0.0431523
Q0080	ATP8	-0.406907	1.55961	0.583555	2.16904	0.443111	1.26392	2.17552	2.18542	1.80469	2.92637	2.99949	2.93708	2.90069	2.78124	4.52481	4.2433	4.21055	4.25496	3.22168	3.6931	2.85098	2.32605	2.66957	1.49606		2.32434	2.20489	3.14851	2.867	3.35703	3.40145		1.04121	1.51263	0.485448	-0.0394781	-0.298719	-1.47222
Q0085	ATP6	7.64333	7.14712	7.05344	7.1399	6.99183	6.99069	8.9562	9.44588	8.18249	7.82127	8.23144	8.35094	8.97026	8.83374	9.82289	10.2775	10.0876	9.6773	8.72616	8.53765	8.30459	8.38682	8.71214	9.23472		1.57504	1.43852	2.72622	3.18086	3.09635	2.68604		-0.474882	-0.663398	0.302709	0.384935	0.420946	0.943528
Q0092	Q0092	-1.34679	-1.18762	-0.941286	-1.09276	-1.49677	-0.997888	-0.0862889	-1.56182	-1.13518	-0.920402	-1.02785	-1.25073	-1.28711	-1.2461	-1.08749	-1.25117	-0.816795	-0.8142	-0.303163	-1.20098	-1.17636	-0.935754	-1.66263	-1.76575		-0.019909	0.0211028	-0.0704672	-0.234139	0.430533	0.433128		0.52089	-0.376927	-0.14857	0.0920391	-0.523341	-0.626455
Q0105	COB	8.16031	8.09587	7.82175	8.0054	7.83223	7.83499	9.22346	9.61045	9.19382	8.91786	9.27996	9.46347	9.38216	9.54029	9.95512	10.2798	10.415	10.117	10.3351	10.3369	9.57958	9.80671	9.30056	9.61753		1.25407	1.4122	2.04155	2.36624	2.58136	2.28344		0.918132	0.91991	0.523736	0.750873	-0.0711596	0.245815
Q0110	BI2	3.81527	3.64467	3.22523	3.97708	3.75197	3.92154	4.57327	4.90871	4.83869	4.64098	4.49231	4.87743	4.71697	4.67332	4.50073	4.26899	5.26962	4.74718	4.92438	4.83026	3.95409	4.09549	4.44249	4.63078		0.987003	0.943353	0.899572	0.667836	1.43287	0.910427		0.183396	0.0892715	-0.785746	-0.644347	-0.242383	-0.054091
Q0115	BI3	-0.639081	-2.32791	-0.818543	0.692943	-0.315131	0.494089	1.20638	0.93016	0.987558	0.746662	0.757858	1.16969	0.83563	0.649231	0.357178	0.374078	1.04291	0.852864	0.626935	0.980657	-0.55112	-0.00565627	0.123077	0.526923		2.31913	2.13273	0.419978	0.436879	0.953435	0.763385		-0.441335	-0.0876123	-1.41823	-0.872766	-0.840699	-0.436853
Q0120	BI4	4.95153	4.86108	4.83085	4.98136	4.95974	4.92002	5.31353	5.16595	5.70243	5.54454	5.20283	5.43951	5.44366	5.16623	5.23489	5.14236	6.06108	5.72107	4.19385	4.04516	3.31594	3.92852	5.06714	5.29015		0.537358	0.259934	0.328785	0.236259	1.1212	0.78119		-1.0459	-1.19458	-2.30754	-1.69496	-0.254033	-0.0310255
Q0130	OLI1	11.4932	11.3837	11.2072	11.3698	10.9025	10.9308	13.0334	12.8836	12.6403	12.2585	12.9342	12.8806	11.1209	11.0613	11.4649	11.5035	11.748	11.4302	13.5078	13.5924	12.2036	12.4016	11.7146	11.8571		-0.317527	-0.377162	0.176388	0.214968	0.831337	0.513493		0.549281	0.633926	-0.245776	-0.047838	-1.1928	-1.05033
Q0140	VAR1	1.21141	1.60936	1.97306	2.50808	1.48367	1.82335	3.30379	3.17908	3.2221	3.09197	3.74447	3.96739	3.20466	3.18394	2.51335	2.88235	2.93044	2.4577	4.79358	4.95892	3.78237	4.22176	3.0199	2.86284		1.79427	1.77355	0.272783	0.641779	1.27693	0.80419		1.55214	1.71749	0.625336	1.06473	-0.836038	-0.99309
Q0142	Q0142	-0.674841	0.069286	0.730659	0.579181	1.17518	0.674058	1.17062	1.11013	2.62422	1.5589	1.96602	1.88065	1.55476	2.12628	0.906381	0.742709	-0.144849	2.02767	1.36878	1.47097	0.495583	1.05812	1.33124	1.36563		1.85753	2.42906	0.251461	0.0877888	-1.06947	1.10305		0.228409	0.330592	-1.59598	-1.03344	-0.592093	-0.557703
Q0143	Q0143	1.12034	1.2795	-0.059123	1.95932	1.55532	0.469238	0.795875	1.49027	1.74698	1.28369	2.02424	1.95336	1.40241	2.88399	1.37963	1.43835	1.87272	1.65293	0.579001	1.68118	0.290763	1.75376	1.02689	1.11642		0.202483	1.68407	0.429533	0.488253	0.860444	0.640647		-0.564073	0.538111	-1.22457	0.23843	-0.961913	-0.872382
Q0144	Q0144	-2.57356	-2.41439	-2.16806	-2.31954	-2.72354	-2.22466	-1.31306	-2.78859	-2.36196	-2.14717	-2.25462	-2.4775	-2.51388	-1.47287	-2.31426	-2.47794	-2.04357	-2.04097	-2.52993	-2.42775	-2.40313	-2.16253	-2.8894	-2.99252		-0.019909	1.0211	-0.0704672	-0.234139	0.430533	0.433128		-0.47911	-0.376927	-0.14857	0.0920391	-0.523341	-0.626455
Q0160	SCEI	6.87205	6.76625	6.89933	6.98539	6.49936	6.49424	7.28089	7.18159	7.52899	6.91268	7.51137	7.47921	6.1263	6.73077	5.93097	6.2233	6.0719	5.85493	7.62263	7.54711	6.15379	6.52735	6.21266	6.4219		-0.692854	-0.0883877	-1.01139	-0.719061	-0.424901	-0.641872		0.391392	0.315876	-1.06704	-0.693479	-1.28263	-1.07339
Q0182	Q0182	1.88587	2.14813	2.39447	2.87686	1.78836	2.18033	2.71341	3.02448	4.38698	3.78619	4.09378	4.23827	0.19066	1.31913	0.975243	0.548536	0.830903	1.36401	3.51446	3.48625	3.30141	3.42466	1.72203	1.84131		-1.82634	-0.697869	-1.66042	-2.08713	-1.15344	-0.62033		0.645514	0.6173	-0.785176	-0.661924	-2.44399	-2.32471
Q0250	COX2	9.38201	9.28867	9.14134	9.30193	8.75473	8.72408	10.6805	10.8001	10.2527	9.70352	10.3028	10.3225	10.3511	10.4284	10.9404	11.2688	11.1489	10.7933	11.0707	10.9453	10.7038	10.9088	10.6892	11.0985		1.01572	1.09308	1.71875	2.04721	2.40953	2.05394		0.330387	0.204989	0.725691	0.930673	0.376505	0.785867
Q0255	Q0255	0.492031	-0.611839	-0.687432	0.16109	-0.304313	-0.744033	1.16757	2.5417	0.62117	-0.344619	0.547933	0.877594	2.31252	1.96195	2.82933	3.71235	3.50315	2.21224	0.857583	0.168353	-0.259543	0.318101	1.41565	2.34609		2.37242	2.02185	3.0925	3.97552	4.02732	2.73642		-0.997052	-1.68628	-0.397819	0.179825	0.702889	1.63333
Q0275	COX3	9.26766	9.16052	8.99233	9.11101	8.74048	8.74315	10.5757	10.5173	10.1247	9.77442	10.3929	10.4145	10.4976	10.5416	11.0886	11.4509	10.9955	10.6572	11.0907	11.0554	10.2574	10.4319	10.8364	11.0811		1.28349	1.32756	2.03688	2.39928	2.25365	1.9154		0.544193	0.508905	0.30788	0.48236	0.432742	0.67743
Q0297	Q0297	4.03092	5.04157	4.46745	5.28495	4.28812	4.47097	5.4683	5.80803	6.36282	6.08349	6.7805	6.79324	5.89795	6.04268	6.78902	6.6419	6.42967	6.89793	8.01247	8.10644	7.14131	7.45367	6.37639	6.26831		1.36171	1.50643	1.91283	1.7657	2.05013	2.51839		2.3743	2.46827	0.918153	1.23051	-0.410476	-0.518556
YAL001C	TFC3	3.28447	3.29112	3.22507	3.27453	2.98707	2.9312	3.92277	3.93469	3.53907	3.13047	3.33945	3.41906	4.16976	4.01386	3.84905	3.98331	3.49998	3.57228	4.93434	4.72249	3.89328	4.5094	3.29422	3.12739		0.881965	0.726066	0.599251	0.733511	0.540842	0.613146		1.00561	0.793765	0.558512	1.17463	-0.0850325	-0.25186
YAL002W	VPS8	3.96164	3.87405	3.90805	3.76025	3.46435	3.50955	4.17161	4.09856	3.81737	3.36503	3.68619	3.61875	4.72516	4.67081	4.72635	4.73617	4.39162	4.257	2.66306	1.96214	4.11043	4.24653	4.24633	4.1263		0.80731	0.752959	0.892205	0.902025	0.904672	0.770051		-1.47202	-2.17294	0.519232	0.655334	0.59386	0.473831
YAL003W	EFB1	11.0792	11.1006	11.267	11.217	11.3686	11.367	10.0556	9.11191	10.4079	10.0703	10.473	10.5343	9.42599	9.16	9.32292	8.75114	9.50164	9.18301	6.30754	6.31495	8.73375	8.25379	9.95784	9.95201		-1.66391	-1.92991	-1.91908	-2.49086	-1.86617	-2.1848		-3.2762	-3.26879	-1.50532	-1.98528	-0.545816	-0.551646		32.9804	32.752	32.7063	33.1468	33.3772	33.2078	32.3978	32.313	32.5775
YAL004W	YAL004W	-2.54709	-2.38792	-2.14159	-3.29306	-1.1121	-1.19819	-1.28659	-2.76212	-3.33548	-3.1207	-3.22815	-3.45103	-2.48741	-2.4464	-2.28779	-3.45146	-3.01709	-2.0145	-3.50346	-2.40128	-3.37666	-3.13605	-3.86293	-2.38108		-0.019909	0.0211028	0.429533	-0.734139	-1.86195	-0.859353		-1.47911	-0.376927	-0.14857	0.0920391	-0.523341	0.958508
YAL007C	ERP2	7.49526	7.39753	7.22255	7.32532	7.05949	7.03183	7.05993	6.68083	7.30114	6.97996	7.31004	7.16276	6.34864	5.75082	6.00453	4.94514	6.02457	5.64014	2.97227	2.24258	5.61486	5.46386	6.62591	6.62454		-1.09776	-1.69558	-1.26941	-2.32879	-1.0211	-1.40552		-3.89811	-4.6278	-1.52569	-1.67669	-0.610486	-0.611857		26.0175	26.1494	26.4648	26.035	25.6238	26.0611	25.8569	26.0382	26.2578
YAL008W	FUN14	3.53696	3.5377	3.1466	3.25146	2.52972	2.20548	4.75054	5.19535	4.31416	3.33741	3.21204	3.29659	5.33821	5.6577	5.48152	5.64121	5.10679	5.14268	6.07013	5.86164	5.67529	5.98783	4.88469	5.11512		1.80088	2.12038	2.28249	2.44218	2.73919	2.77508		1.09718	0.888698	1.84951	2.16205	1.63037	1.8608								23.2293	23.8302
YAL009W	SPO7	4.1338	4.02408	3.72022	3.98635	3.74281	3.81046	4.16018	4.37555	4.01909	3.5776	3.8263	3.92535	4.48351	4.43587	4.11715	4.04261	4.36648	4.30298	2.08704	1.4187	4.13722	4.37125	4.3372	4.38853		0.404572	0.356926	0.263869	0.189323	0.589843	0.526349		-2.18082	-2.84916	0.338872	0.572908	0.461372	0.512705
YAL010C	MDM10	3.1783	3.06246	2.99585	3.03702	2.83055	2.97466	3.83282	3.57188	2.97088	2.28573	2.91822	2.81492	4.83284	4.52251	4.56585	4.58628	4.9743	4.91096	0.16104	-1.13533	3.33073	3.12168	4.4112	4.48973		1.71246	1.40213	1.54942	1.56984	2.0717	2.00836		-3.54131	-4.83767	0.702418	0.493371	1.54462	1.62316							23.5253	23.6655	23.5008
YAL011W	SWC3	0.891565	0.894935	0.923091	0.871148	0.962353	0.836742	1.60632	1.38134	1.57391	1.19963	1.41164	1.56118	1.66299	1.80447	1.42896	1.47424	1.4441	1.02043	0.231906	-0.307456	1.03909	1.73177	0.736783	0.83265		0.769743	0.911215	0.531842	0.577116	0.544552	0.120883		-1.26192	-1.80129	-0.347684	0.344993	-0.749627	-0.65376
YAL012W	CYS3	8.03691	8.75144	8.9235	8.83453	8.72846	8.74176	6.53608	6.03949	7.95954	7.84058	8.04186	8.19582	7.95408	7.00019	7.30133	6.44259	8.25738	8.30759	4.29105	4.07663	5.92744	5.06727	8.15727	8.21553		-0.440089	-1.39398	-1.57768	-2.43643	-0.477729	-0.42752		-1.99673	-2.21115	-1.97262	-2.83279	0.0384335	0.0966937		32.5489	32.9004	32.0651	32.85	32.9699	32.7847	31.7381	31.6967	32.1322
YAL013W	DEP1	0.790394	1.42955	2.07725	1.70338	1.41485	1.74935	1.05089	1.23433	1.61205	1.55381	2.01115	1.74705	1.48478	1.94693	1.75596	1.54498	1.35786	1.53448	1.58609	1.18013	2.6554	2.61171	1.68605	1.6313		0.37481	0.83696	-0.134358	-0.345335	-0.224239	-0.0476147		0.443481	0.0375175	1.07247	1.02878	-0.193045	-0.247796		23.2449	23.5167	23.4566	23.8926	22.9648	23.6166	23.5996	23.6949	23.3153
YAL014C	SYN8	4.83351	4.85882	4.79321	4.63175	4.50076	4.53398	4.64821	4.83198	4.45832	4.26354	4.6714	4.48377	4.75129	4.50324	4.81139	4.90705	5.17242	5.30644	4.67349	4.59201	5.32951	5.42297	5.02895	4.98606		-0.0948742	-0.342921	0.0989117	0.19457	0.655049	0.78907		-0.0666018	-0.148078	0.968577	1.06203	0.451366	0.408478					23.4535			23.5152	23.3706
YAL015C	NTG1	3.25045	3.2309	3.20785	3.26091	3.0213	3.17963	3.89053	3.6157	3.36051	2.81051	3.2752	3.54875	3.62924	3.28668	2.99316	3.02589	3.51179	3.38194	1.62994	1.26434	2.99176	3.13485	2.9692	3.03373		0.388568	0.0460071	-0.241216	-0.208491	0.411327	0.281472		-2.12318	-2.48878	-0.0937528	0.0493397	-0.442772	-0.378242					24.2124
YAL016C-A	YAL016C-A	-1.50644	-0.347279	0.706412	-0.252422	-1.65642	-0.157545	0.754054	0.0858815	0.705158	0.24187	0.619848	-2.41039	1.36058	1.29468	1.21228	1.58918	0.830903	-1.97386	-2.46282	0.446719	-0.751057	-0.510448	-0.237325	-0.925402		2.28745	2.22154	0.985287	1.36218	1.73789	-1.06687		-2.88279	0.0267509	-1.22457	-0.983962	0.657944	-0.0301324
YAL016C-B	YAL016C-B	-1.74639	-1.58723	-1.34089	-1.49237	-1.89638	-0.397495	-0.485896	-1.96142	-0.534792	-0.320009	-1.42746	-0.650338	-0.101758	-1.64571	-0.4871	-1.65077	-1.2164	0.371155	0.29723	0.399413	0.00899175	-1.33536	-1.06224	-2.16535		1.56505	0.0211028	0.929533	-0.234139	-0.0694671	1.51809		1.52089	1.62307	0.436393	-0.907961	-0.0233411	-1.12645
YAL016W	TPD3	6.23922	6.31147	6.25389	6.29232	6.1394	6.11803	6.4796	6.73144	6.18133	5.76632	6.1357	6.09885	6.1918	5.9949	6.04979	6.10948	5.91877	5.84325	6.7293	6.53258	6.16403	6.4576	5.63436	5.73512		-0.0835409	-0.280444	-0.223318	-0.163624	-0.209949	-0.285468		0.123781	-0.0729382	0.190208	0.483777	-0.482915	-0.382156		26.7103	26.8041	26.7864	26.8017	26.2136	26.5045	26.9282	26.9469	26.5896
YAL017W	PSK1	4.56564	4.36484	4.10947	4.29402	3.5434	3.63028	5.83688	5.96892	5.07592	4.542	4.55516	4.5621	5.56128	5.64333	5.83403	6.04855	4.97454	5.32924	8.22392	8.31891	5.83272	6.42239	4.88663	4.79838		1.09604	1.17809	1.63228	1.8468	1.38771	1.74241		2.32102	2.41601	1.02376	1.61343	0.328001	0.239749		24.9286	24.9535	25.1448				25.5607	25.4008	25.6009
YAL018C	LDS1	-3.14093	-3.98176	-2.73543	-2.8869	-2.70594	-3.79203	-1.88043	-4.35596	-1.6074	-3.71454	-2.82199	-1.72294	-2.49629	-1.71831	-2.88163	-1.72338	-0.441009	-0.0233765	-0.396863	-0.294679	0.199422	0.176997	-1.64942	-0.652994		1.06505	1.84303	-0.0704672	1.08779	2.80798	3.22561		2.72133	2.82351	2.86039	2.83797	0.62305	1.61947
YAL019W	FUN30	4.16512	4.22231	4.15514	4.21803	4.52971	4.51007	3.93467	3.30344	3.80613	3.34128	3.75059	3.93234	4.27637	4.14967	3.81429	3.68037	4.05052	3.62915	0.914123	0.512732	3.07277	3.19869	4.08826	4.00503		0.0826552	-0.0440431	-0.372298	-0.506223	-0.469377	-0.890739		-2.70493	-3.10632	-0.500931	-0.375012	0.246799	0.163569		25.002	24.6483	24.9649	24.9083	24.9805	24.9698	24.5401	24.3144	24.5762
YAL019W-A	YAL019W-A	-1.77709	-0.880961	-0.956553	-2.10803	-2.51203	-2.01315	-2.10156	-1.25516	-1.56549	-2.93567	-3.04312	-2.266	-0.132455	-1.26137	-1.5178	-1.26643	-0.510133	-1.82947	-3.31843	-3.21625	-2.19163	-1.36606	-2.6779	-2.19605		1.19657	0.0676575	0.0144953	0.265861	1.75246	0.433128		-1.64007	-1.53789	0.0589488	0.88452	-0.0233411	0.458508
YAL020C	ATS1	1.34766	1.26866	1.90202	1.91101	1.58101	1.42092	1.25452	1.81852	1.65041	1.70991	1.87095	1.56401	1.0537	1.13424	1.08339	1.16765	1.44155	1.35668	0.912116	0.429337	2.77588	2.38488	2.01605	2.29996		-0.254466	-0.173926	-0.823125	-0.738869	-0.0594133	-0.144281		-0.624405	-1.10718	1.09572	0.704716	0.298565	0.582474
YAL021C	CCR4	5.19567	5.22185	5.24913	5.15854	5.18018	5.22221	5.24476	5.12304	4.8994	4.81709	4.99555	5.02486	5.84841	5.50727	5.73272	5.46643	5.44934	5.62549	3.77048	3.50112	5.17767	5.22663	5.81259	5.71221		0.639645	0.298506	0.528881	0.262594	0.248146	0.424291		-1.41342	-1.68278	0.319425	0.368381	0.802382	0.702001		25.9872	26.3477	26.0033	25.9207	26.0044	25.5504	26.2938	26.1881	26.1188
YAL022C	FUN26	4.85633	4.71429	4.62716	4.60992	4.49634	4.52003	4.84381	5.05678	4.83931	4.33848	4.65714	4.56317	4.14245	4.17738	4.10492	3.95195	3.58517	3.65432	2.56553	2.0233	5.08081	5.03665	4.18349	4.16005		-0.642861	-0.607936	-0.513618	-0.66659	-0.923014	-0.853868		-2.38476	-2.92699	0.491914	0.447762	-0.426667	-0.450102
YAL023C	PMT2	8.49379	8.32422	8.16304	8.08395	7.97944	7.97073	7.74472	7.3468	8.30282	7.87911	8.07793	8.16837	7.58446	7.05321	7.06936	6.28432	6.75806	6.62432	4.26089	4.01977	6.76583	6.50892	7.39875	7.28323		-0.824545	-1.35579	-1.05414	-1.83918	-1.21703	-1.35077		-3.28487	-3.52599	-1.32513	-1.58204	-0.7244	-0.839925		28.1677	27.9533	28.1268	28.0541	27.7925	27.7082	27.6863	27.7955	28.2187
YAL024C	LTE1	3.4964	3.60705	3.51348	3.60516	3.6089	3.67063	3.56542	2.99277	3.25574	3.11501	3.35405	3.50252	3.82812	3.38098	3.50869	3.33128	3.20996	3.15039	0.518473	0.580015	2.78823	3.00136	3.23859	3.01868		0.276401	-0.170741	-0.0506338	-0.228037	-0.42981	-0.489371		-2.76062	-2.69908	-0.397148	-0.18402	-0.189695	-0.409604				23.3127
YAL025C	MAK16	3.47709	3.22381	3.49076	3.40918	3.86182	3.65216	2.20621	0.81814	3.23412	2.72964	2.65696	3.09705	1.78674	1.09079	1.2494	0.433646	2.03029	1.23318	-0.551237	-1.10113	1.36406	1.56619	2.46275	2.22719		-1.56371	-2.25966	-2.20058	-3.01632	-1.7267	-2.52381		-2.06341	-2.6133	-1.61783	-1.41569	-0.414251	-0.649815		25.7392	26.6293	25.7478	26.1196	26.3439	26.2975	24.6279	24.883	25.4805
YAL026C	DRS2	5.1229	5.08206	4.9928	5.03539	5.02391	4.9247	4.86406	4.67576	4.69374	4.22623	4.58512	4.61896	5.75677	5.6624	5.4162	5.32978	5.47922	5.48309	1.22132	1.24309	4.24688	4.03387	5.20149	5.17038		0.654293	0.559922	0.40211	0.315686	0.504916	0.508783		-3.54858	-3.52682	-0.213104	-0.426112	0.599449	0.568339		25.3725	25.1927	24.7212	25.3788	25.2257	25.4291	24.8204	25.0711	24.8603
YAL026C-A	YAL026C-A	2.52156	2.70672	2.27498	2.60893	2.5675	2.33702	2.85868	2.75399	2.44365	1.69014	2.05913	2.66914	3.76565	3.6353	3.52305	3.19337	3.35765	3.20352	-1.63122	-1.52903	2.63854	1.85167	3.09678	2.96509		1.15152	1.02116	1.0811	0.751416	0.905392	0.751262		-4.43755	-4.33536	0.571643	-0.215229	0.732639	0.600956
YAL027W	SAW1	3.12858	2.91851	3.00614	3.15632	3.10121	2.61074	4.01984	4.08347	3.64337	2.9758	3.3513	3.3579	3.14094	3.65877	3.12017	3.16482	2.91382	2.91642	4.09452	3.92752	3.36717	3.93414	2.71652	3.00335		0.117402	0.635228	0.0389408	0.0835859	0.0578471	0.0604422		0.0428649	-0.124138	0.0575843	0.624554	-0.638082	-0.351249
YAL028W	FRT2	0.62011	0.489768	0.373533	0.938262	0.625407	0.416468	1.27916	2.29438	0.0727197	-0.165009	-0.198457	-0.93591	4.15699	3.89436	3.99362	4.0442	3.33453	3.50705	3.5486	2.99299	4.06581	4.15667	3.47783	3.5997		3.60205	3.33942	3.33772	3.3883	2.81359	2.98611		1.76183	1.20622	4.11196	4.20282	4.04501	4.16688
YAL029C	MYO4	5.05438	5.0058	5.02564	5.003	5.2753	5.29934	4.63822	4.08116	4.31791	3.87881	4.50899	4.59167	5.03336	4.08642	4.12593	3.42191	4.36398	4.30296	1.32778	1.09683	3.51822	3.39905	4.70825	4.59564		0.00326667	-0.943668	-0.888395	-1.59241	-0.923343	-0.984359		-3.03191	-3.26286	-0.580136	-0.699305	0.157916	0.0453086		23.0094	23.7433	23.606		22.965	23.6407	23.1561		23.1601
YAL030W	SNC1	6.1055	6.07794	5.80595	5.92749	5.80506	5.54809	6.52719	6.69585	6.04945	5.38142	5.77105	5.85406	6.20607	6.32131	6.09715	6.30342	5.87686	5.61486	7.28956	7.1262	6.07867	6.27091	5.5924	5.69115		0.114355	0.229591	0.230429	0.436706	0.200287	-0.0617132		0.678038	0.514676	0.363228	0.555474	-0.220154	-0.121404								23.3122
YAL031C	GIP4	3.7182	3.69306	3.5923	3.59397	3.1407	3.31587	3.95724	3.99277	3.40607	2.83722	3.17415	3.34313	4.40653	4.55851	4.49153	4.64006	3.86994	3.86212	4.50781	4.32102	3.69522	3.94493	3.50508	3.34121		0.7009	0.85288	0.898397	1.04693	0.64166	0.633839		0.532802	0.346008	0.573569	0.823281	0.246438	0.0825697
YAL032C	PRP45	3.11519	3.36697	3.25925	3.17315	3.08007	2.99767	4.17962	4.18495	3.78114	3.42543	3.48887	3.73931	3.73571	3.57401	3.42923	3.41833	2.74525	2.59088	4.50446	4.37954	3.95569	4.17104	3.32741	3.35626		0.494635	0.332932	0.213029	0.202127	-0.293621	-0.447995		0.322172	0.197251	0.352405	0.567747	-0.286683	-0.257831			23.4463	24.6231			24.8755	24.4624
YAL033W	POP5	4.92977	5.00617	5.02834	4.90762	4.99858	5.01462	3.95609	3.60511	5.05861	4.59212	4.923	5.08492	4.0437	4.24925	3.49989	4.12727	4.16522	4.01169	1.2008	0.718021	3.80565	3.61883	4.46582	4.61269		-0.924268	-0.718721	-1.4681	-0.840715	-0.841388	-0.994912		-2.5798	-3.06258	-1.01972	-1.20653	-0.538136	-0.391271
YAL034C	FUN19	3.71889	3.72876	3.46671	3.49626	3.27722	3.33895	4.78604	5.14791	3.77031	3.15987	3.26788	3.29687	6.34713	6.87062	6.92779	7.54584	5.89606	6.03274	8.94784	9.06673	5.58711	6.17801	4.42488	4.29257		2.6233	3.14679	3.44631	4.06435	2.58797	2.72466		3.98086	4.09975	2.12202	2.71292	1.14251	1.0102
YAL034W-A	MTW1	2.3133	2.35698	1.92525	2.23611	1.80865	1.46425	2.68071	2.32066	3.05967	2.31226	2.32411	2.21141	2.21685	1.33803	1.6795	1.48107	2.44053	2.08404	-1.60656	-0.656375	1.9532	2.13937	2.13831	2.0352		-0.11829	-0.997107	-0.401174	-0.599612	0.804076	0.44759		-4.10724	-3.15706	-0.732762	-0.546601	-0.129448	-0.232562
YAL035W	FUN12	6.87788	6.83697	6.96547	6.81822	7.23206	7.22383	6.26262	5.80321	6.42946	6.02011	6.47875	6.61711	6.1594	5.68888	5.72387	5.27284	6.0925	5.86922	4.02735	3.82101	5.35278	5.50803	6.04237	5.94574		-0.698031	-1.16854	-1.16797	-1.61901	-1.13545	-1.35873		-2.00557	-2.21191	-0.872002	-0.716749	-0.505556	-0.602192		29.7814	30.0541	29.7711	30.0692	29.8078	29.5924	29.4265	29.5892	29.7232
YAL036C	RBG1	5.69601	5.62838	5.91323	5.68031	6.07526	5.94418	4.49916	4.09802	4.99131	4.69152	5.26682	5.23804	4.01222	4.08999	3.6292	3.23147	4.36123	4.46167	1.00545	0.992153	3.76571	3.74566	4.77632	4.73522		-1.64998	-1.5722	-2.16757	-2.5653	-1.64849	-1.54805		-3.29314	-3.30644	-1.07571	-1.09575	-0.476114	-0.517211		27.63	27.129	27.2925	27.6673	27.9226	27.2586	26.8736	26.6995	27.1733
YAL037C-A	YAL037C-A	0.253606	0.41277	0.659106	0.507628	1.42555	-0.397495	0.514104	-0.961424	0.465208	-0.320009	0.572542	0.934625	1.31328	1.35429	1.09786	2.51915	1.7836	2.10812	-0.70277	0.399413	0.424029	-0.335362	-0.0622388	0.41961		0.980091	1.0211	0.514495	1.93579	1.26957	1.59409		-0.47911	0.623073	0.35143	-0.407961	-0.815822	-0.333974
YAL037C-B	YAL037C-B	0.618394	0.777558	1.07636	0.70249	1.32824	1.1666	-0.291033	-0.651084	0.245033	-0.540184	1.04042	0.20749	0.508142	0.487753	0.582232	0.207055	-0.14707	0.203448	-1.50791	-2.40572	1.12139	0.596467	0.355017	0.199435		-0.189834	-0.210223	-0.307194	-0.68237	-1.39449	-1.04397		-1.03685	-1.93467	1.26897	0.744042	-0.26894	-0.424522
YAL037W	YAL037W	1.35117	1.15886	1.13218	1.60519	0.849713	1.2455	1.57214	1.05597	1.74563	1.37545	1.04561	0.407694	2.83074	2.88625	2.87674	3.03175	3.21086	3.33251	-0.355232	-1.71248	2.35653	2.92778	1.82587	1.36661		1.57573	1.63124	1.50806	1.66307	2.16326	2.28491		-1.66928	-3.02653	0.795988	1.36724	1.09922	0.639957
YAL038W	CDC19	12.4376	12.5071	12.6103	12.5579	12.5952	12.6118	10.8576	10.7529	11.1693	10.8114	11.5885	11.6419	11.9769	11.8042	11.8195	11.3041	11.2036	11.243	8.84022	8.46176	12.2434	12.0869	12.3931	12.2944		-0.495491	-0.668175	-0.764614	-1.27996	-1.3999	-1.36051		-1.96503	-2.34349	1.25303	1.09656	0.777929	0.679243		34.9969	34.9225	34.5857	34.9199	35.0656	34.8477	33.8097	33.7624	34.5306
YAL039C	CYC3	3.56562	3.62107	3.479	3.58468	3.3904	3.41062	4.38017	4.15436	4.17548	3.69692	4.34474	4.07879	3.01084	3.43134	3.79116	3.60165	3.12041	3.32179	7.73207	7.61218	5.53981	6.21798	2.79242	3.12988		-0.582503	-0.161997	0.259319	0.0698067	-0.2801	-0.0787246		3.46481	3.34492	1.60361	2.28178	-1.41934	-1.08189		25.1046	25.5562	26.2068	25.8665	24.9012	25.4627	27.0244	26.4103	26.2358
YAL040C	CLN3	5.99335	5.84635	6.01869	5.78821	5.99502	5.98071	6.11245	5.94545	6.05159	5.50843	6.03609	6.00181	6.02393	5.87261	6.0783	5.28594	5.22959	5.3459	2.34516	2.2265	6.2545	5.70323	5.23606	5.18859		0.104073	-0.0472452	0.174855	-0.617514	-0.758272	-0.641967		-3.68379	-3.80245	0.474488	-0.0767844	-0.782888	-0.830359
YAL041W	CDC24	5.06793	5.06806	5.19545	5.16706	5.20297	5.25883	4.95493	4.73479	4.70338	4.35589	4.73824	4.82029	5.53332	5.14235	5.26938	5.21828	5.17044	5.21006	3.08529	2.71186	4.43934	4.49192	4.8801	4.81973		0.465325	0.074359	0.0881259	0.0370253	-0.0604597	-0.0208387		-1.75957	-2.133	-0.0902869	-0.0377093	0.100833	0.0404622		23.2063	24.0212	23.44	23.2736	23.3344		22.6514		23.8264
YAL042C-A	YAL042C-A	-2.76948	-1.61031	-1.36398	-1.51546	-1.3345	-2.42058	-1.50898	-1.98451	-0.557876	-2.34309	-2.45054	-1.67342	0.290196	-0.0838301	0.949248	1.64807	1.84798	1.22254	-0.403926	-0.038708	-1.59905	-0.358445	-1.50036	-1.18844		2.48009	2.10607	2.38896	3.08779	3.72551	3.10008		1.34282	1.70804	-0.14857	1.09204	0.561621	0.873545
YAL042W	ERV46	5.96884	6.23163	6.54222	6.55417	6.27848	6.17932	5.39722	5.43826	6.26971	5.98767	6.4122	6.30039	5.60458	5.40571	5.68552	5.34276	5.61478	5.63241	4.82711	4.4573	5.98271	6.01247	6.20624	6.35519		-0.495653	-0.694526	-0.862677	-1.20543	-0.614114	-0.596491		-0.59063	-0.96044	-0.145985	-0.11622	-0.150058	-0.00110293		25.286	25.141	25.6624	24.919	25.0037	24.6498	25.3249	24.9992	25.24
YAL043C	PTA1	5.07926	5.07389	5.03794	5.08065	4.88445	4.93125	5.03974	4.8256	4.46635	4.15279	4.36162	4.50565	4.94256	4.82709	4.83597	4.83351	4.30923	4.41662	2.3404	1.97363	4.24366	4.30195	4.52269	4.30103		-0.134014	-0.249483	-0.223322	-0.225781	-0.598619	-0.491228		-2.59227	-2.95904	-0.0659176	-0.0076282	0.0890475	-0.132609		25.3489	24.9845	25.1386	25.4012	25.1301	25.2347	24.9935	24.9518	25.0878
YAL044C	GCV3	6.72281	6.51788	6.48579	6.40175	6.05017	6.06866	7.31557	7.17859	6.18699	5.09639	5.94884	5.91331	5.17058	5.15212	5.10203	5.07739	5.18409	5.1576	7.78274	7.64203	4.98195	5.76975	5.90497	5.64336		-1.44976	-1.46823	-1.34174	-1.36637	-0.875325	-0.901811		0.535656	0.394945	-0.659736	0.128059	-0.0261018	-0.287712		28.4237	27.74	28.1463	27.9776	28.2072	28.7207	29.1518	28.7349	28.1745
YAL044W-A	YAL044W-A	5.70801	5.61694	5.52625	5.40212	5.3241	4.92216	6.11683	6.01534	6.10477	5.59466	6.01309	5.82233	5.4038	5.64335	5.35918	5.49769	5.38632	5.08552	4.65668	4.61448	6.31173	6.52139	5.51539	5.65621		-0.258679	-0.0191216	-0.105001	0.033511	0.263193	-0.0376042		-1.4094	-1.45161	0.462017	0.671673	-0.402315	-0.261504		23.5274	22.884	23.7467	23.285	22.9126	22.8605	24.0354	23.6957
YAL045C	YAL045C	-0.893736	-0.319534	-0.0731982	-1.22468	-1.04372	-1.1298	1.58915	0.765703	-0.682134	-0.467351	-2.15976	-2.38264	-1.41903	-2.37801	-2.2194	-1.38308	-1.94871	-0.361149	-0.435075	-0.747929	-2.30827	0.254262	-1.20958	-2.89766		-0.81239	-1.77138	-1.57047	-0.734139	-0.861948	0.725609		-1.6125	-1.92536	-1.73353	0.829005	1.06162	-0.626455
YAL046C	AIM1	5.74761	5.6117	5.78995	5.69113	5.06989	5.04559	6.48637	5.97447	6.24569	5.62201	5.88931	6.12329	4.51221	4.86488	4.25878	4.57853	3.67587	3.60046	3.2635	2.74419	5.62807	5.72402	4.65535	4.72057		-1.16745	-0.814776	-1.48176	-1.16201	-1.38187	-1.45728		-2.96692	-3.48623	-0.305783	-0.209832	-1.35095	-1.28572		23.5089	23.4794	23.6919	24.111	23.1944	23.2292	24.373	24.4357	23.8579
YAL047C	SPC72	2.93034	2.83877	2.52004	2.79345	2.47517	2.683	2.85764	3.08037	2.98806	2.38452	2.56558	2.65013	2.89728	2.66926	2.21743	2.53604	1.93044	2.17155	0.4919	-0.229039	2.20366	2.77869	2.25273	2.14961		0.0127243	-0.215297	-0.439311	-0.120707	-0.648649	-0.407542		-2.4771	-3.19804	-0.482631	0.0923966	-0.355127	-0.458241
YAL047W-A	YAL047W-A	-0.251629	-0.414393	0.153871	-0.734573	-2.72354	-0.639696	-0.31306	-1.20363	-0.361956	-2.14717	-2.25462	-1.4775	1.07108	-0.472872	-0.729301	0.107027	0.541397	0.543992	-1.52993	-1.42775	-0.818172	-0.162525	-1.30444	-1.99252		1.40409	-0.139861	-0.43895	0.397378	2.22301	2.22561		-0.771591	-0.669408	0.436393	1.09204	0.561621	-0.126455
YAL048C	GEM1	3.18367	3.16903	3.39526	3.42881	3.20852	3.21174	3.92198	3.77473	3.49362	2.92666	3.3238	3.41481	3.95531	3.82132	3.88213	4.15215	3.81201	4.21301	4.75967	4.4007	4.04702	4.60791	3.63803	3.66153		0.77896	0.644972	0.470101	0.740114	0.601882	1.00288		0.911321	0.55235	0.83688	1.39777	0.26873	0.292227
YAL049C	AIM2	5.70238	5.59851	5.68453	5.52189	5.34547	5.4317	6.59942	6.67376	6.00437	5.54691	5.84047	5.74566	5.06058	5.21499	5.09993	5.32947	4.59033	4.51994	6.22341	6.05988	5.16118	5.77376	4.17721	4.24136		-0.589868	-0.435455	-0.503276	-0.273734	-0.798258	-0.868642		-0.413178	-0.576711	-0.614459	-0.00188139	-1.61585	-1.55171		26.2011	26.462	26.1957	25.8521	26.1303	26.8815	27.6523	26.6586	26.8506
YAL051W	OAF1	3.512	3.43421	3.3743	3.55252	3.39072	3.41202	3.77473	3.57406	3.1804	2.79059	3.20412	3.2188	4.04944	4.00977	3.92553	4.11392	3.67304	3.72099	4.80109	4.51248	3.48179	4.00958	2.9592	2.89753		0.576332	0.53667	0.462117	0.650513	0.271667	0.319616		1.12669	0.838086	0.496301	1.02409	-0.252266	-0.313935		25.3321
YAL053W	FLC2	6.72302	6.55921	5.84722	5.79183	5.8279	5.87273	6.89114	6.83647	6.15784	5.86732	6.53271	6.55527	7.15037	7.29648	7.39106	7.92024	7.16748	7.41541	6.63812	6.45486	6.18611	6.60218	5.6315	5.6207		0.509254	0.655362	1.57154	2.10071	1.31717	1.5651		-0.225679	-0.408941	0.173527	0.589598	-0.912491	-0.923287		24.7844	24.8069	24.3497	24.2072	24.0336	24.7787	25.3451	25.1838	24.8724
YAL054C	ACS1	2.07675	1.84138	1.9537	1.98204	1.55532	1.36232	10.5797	11.7452	3.88214	3.54242	3.61301	3.55879	6.13587	6.48781	6.92432	7.51582	6.15056	6.38925	9.12245	8.92733	8.39418	9.42915	6.10523	6.38254		4.1768	4.52874	4.95645	5.54795	4.69173	4.93043		-2.04002	-2.23513	4.68189	5.71686	2.51933	2.79664		24.746	23.8498	25.1137	23.3549	24.6664	23.5486	32.1353	32.9319	24.9158
YAL055W	PEX22	1.95588	1.86712	1.63702	2.00637	1.41596	1.14432	2.13838	2.27429	2.87375	2.41974	2.51875	2.58537	2.38234	2.53656	2.63968	2.01303	1.40787	1.32801	4.92151	5.09694	2.90075	3.61084	1.91567	2.26628		0.470837	0.62506	0.81798	0.191336	0.127736	0.047869		2.71517	2.89061	0.253999	0.964093	-0.636386	-0.285781				22.4924					22.6558
YAL056C-A	YAL056C-A	-1.0776	-2.5034	-0.257062	-0.823578	-2.81254	-1.31366	-1.40206	-0.555665	-1.45096	-0.651215	-2.34363	-1.56651	-1.01793	-0.976915	-0.0813407	-1.56694	0.189357	-1.12998	-2.61894	-2.51676	-0.907177	0.070398	-1.39344	-3.08152		0.772572	0.813584	0.45898	-1.02662	2.25246	0.933128		-1.64007	-1.53789	0.143911	1.12149	0.561621	-1.12645
YAL056W	GPB2	4.33019	4.41686	4.14545	4.22379	3.89321	3.94363	4.87265	4.876	4.26758	3.74903	4.02219	4.13741	4.62658	4.57261	4.47689	4.48477	3.9548	4.07373	5.7116	5.49913	4.62037	4.98939	4.30863	4.29471		0.25306	0.199088	0.292266	0.300145	0.0363777	0.155317		0.837276	0.624804	0.612058	0.98108	0.228832	0.214912
YAL058W	CNE1	3.6846	3.83964	3.73164	3.67723	3.74162	3.59909	3.8862	3.82249	3.78929	3.03481	3.46521	3.78477	4.39109	4.42419	4.15089	3.89886	4.058	4.25381	1.00493	0.871048	3.28033	3.3239	3.83641	3.75987		0.628976	0.662068	0.446453	0.194425	0.387644	0.583458		-2.84941	-2.9833	-0.131721	-0.0881484	0.211414	0.134881
YAL059C-A	YAL059C-A	-0.609821	-0.772585	-0.526249	-0.677727	0.0881949	-1.58285	0.328749	0.0231458	-0.135185	-0.505364	-1.61281	-0.835693	-0.287113	0.338861	0.1349	-0.836128	-0.816795	0.770763	-1.88813	-2.78594	-1.17636	-0.520717	0.452846	-0.0287796		0.404089	1.03006	0.736888	-0.234139	-0.0694671	1.51809		-2.06407	-2.96189	-0.856089	-0.200442	1.6771	1.19547
YAL059W	ECM1	2.62284	1.782	2.02834	1.87686	1.47286	1.97174	4.4683	2.99277	3.4194	3.04922	2.94178	2.7189	4.26748	1.72352	2.88213	2.71846	4.73779	2.15543	3.98839	2.76865	4.79326	4.3558	1.307	1.20388		2.06505	-0.478897	0.929533	0.765861	3.0155	0.433128		0.257855	-0.961889	1.55895	1.12149	-1.52334	-1.62645
YAL060W	BDH1	6.98415	6.71576	6.66873	6.77089	5.61361	5.62476	8.39192	8.60986	8.9308	8.36104	8.37285	8.42613	6.74088	6.90906	7.33917	7.08252	6.00678	6.18294	11.2922	11.2479	9.58381	9.62154	7.21502	7.06017		-0.10908	0.0591012	0.619359	0.362715	0.387596	0.563759		2.79133	2.747	0.937887	0.975621	-1.18447	-1.33932		28.4643	27.81	29.6758	28.0025	27.9812	27.8164	30.0518	29.8722	29.8802
YAL061W	BDH2	1.11515	0.869061	0.812834	0.754465	-0.00568171	-0.450218	5.36457	6.09759	2.43997	2.07658	2.35854	2.12006	4.01955	4.65641	4.19437	4.15065	3.48987	3.66239	8.45471	8.57347	4.1303	5.10623	2.5683	2.62838		3.02744	3.6643	3.41072	3.367	3.71782	3.89034		2.72363	2.84239	1.87203	2.84796	0.329003	0.389079								25.2056	24.8198
YAL062W	GDH3	-3.04644	-2.47224	-1.90397	-1.37738	-1.61146	-1.69754	2.43645	2.90176	3.15006	2.86107	2.92594	2.98035	2.23563	2.67874	3.33525	3.04918	2.74408	2.978	8.16062	7.64915	6.60444	7.09761	3.31014	3.36327		4.99496	5.43807	4.97593	4.68986	4.39858	4.6325		5.49152	4.98005	3.59887	4.09204	0.356994	0.410121				25.5393				24.1198	24.658	24.6743
YAL063C	FLO9	3.37582	3.39412	-1.93445	-1.67089	-2.07489	-2.83905	-2.66441	-4.13994	-5.29827	-5.08349	-5.19094	-4.41382	4.21513	3.63247	-1.00265	-1.24433	0.149401	-0.655359	-0.765811	-0.720211	-3.33945	-3.51388	-2.65579	-3.92883		0.830162	0.247497	0.800017	0.558342	2.60637	1.80161		2.63637	2.68197	1.85143	1.677	2.14658	0.873545
YAL064W-B	YAL064W-B	-2.85829	-1.69912	-0.867824	-0.604265	-1.42331	-1.50939	1.20957	1.17461	1.16067	-0.431902	0.630574	0.697201	0.201386	0.564326	0.401007	0.0446896	0.671705	0.844225	1.57765	1.19441	2.56006	2.41073	1.0738	1.04468		2.48009	2.84303	1.13705	0.780734	2.13805	2.31057		0.385566	0.00232279	2.19568	2.04634	0.409908	0.380795
YAL065C	YAL065C	-2.69909	-2.53992	-2.29359	-2.44507	-2.84907	-2.35019	-1.43859	-2.91412	-2.48749	-2.2727	-2.38015	-2.60303	-2.63942	-2.5984	-2.43979	-2.60347	-2.1691	-2.1665	-2.65546	-2.55328	-2.52867	-2.28806	-3.01493	-3.11805		-0.019909	0.0211028	-0.0704672	-0.234139	0.430533	0.433128		-0.47911	-0.376927	-0.14857	0.0920391	-0.523341	-0.626455
YAL066W	YAL066W	-0.893736	0.265428	0.511764	-1.22468	-0.306751	-1.1298	1.7818	1.4762	1.31787	-1.05231	0.647593	-0.382642	0.165937	0.791912	1.36556	1.70439	1.37322	1.37582	-0.850112	-1.33289	0.691725	1.5173	-0.209581	0.102343		0.480091	1.10607	1.72201	2.06084	2.0915	2.09409		-2.47911	-2.96189	0.558949	1.38452	-0.342056	-0.0301324
YAL067C	SEO1	-1.54709	-0.599425	-1.01605	-1.05206	-1.69707	-2.65762	3.49239	4.48581	1.56264	0.589793	1.01286	0.374942	2.81471	2.7595	3.11696	3.38831	3.7714	3.83441	1.22693	0.348744	2.45853	2.31141	3.99279	4.0278		3.88796	3.83276	4.15102	4.42237	5.94874	6.01175		-2.76217	-3.64036	1.38231	1.23519	3.29889	3.33389
YAL068C	PAU8	-2.71106	-1.5519	-2.30556	-2.45704	-2.86104	-1.36216	-1.45056	-2.92609	-2.49946	-2.28468	-2.39212	-2.615	2.1035	0.196979	1.79616	1.70649	1.81893	1.40649	-2.66744	-2.56525	-2.54064	-2.30003	-2.02691	-1.54506		4.23498	2.32846	4.17746	4.08779	3.93053	3.51809		-0.47911	-0.376927	-0.14857	0.0920391	0.476659	0.958508
YAL068W-A	YAL068W-A	-2.20159	-2.04242	-1.79609	-1.94757	-2.35157	-1.85269	-0.941091	-2.41662	-1.98999	-1.7752	-1.88265	-2.10553	-2.14192	-2.1009	-1.94229	-2.10597	-1.6716	-1.669	-2.15797	-2.05578	-2.03117	-1.79056	-2.51743	-2.62055		-0.019909	0.0211028	-0.0704672	-0.234139	0.430533	0.433128		-0.47911	-0.376927	-0.14857	0.0920391	-0.523341	-0.626455
YAR002C-A	ERP1	8.08644	8.11211	7.75676	7.91528	7.57452	7.67092	8.16672	7.9049	8.18783	7.87727	8.11879	8.11449	7.39225	7.16918	7.06078	6.56098	7.02656	6.88829	4.21153	4.02346	7.47262	7.35809	7.75671	7.75274		-0.707018	-0.930093	-0.775243	-1.27504	-0.596165	-0.734432		-3.82428	-4.01235	-0.559936	-0.674458	-0.359932	-0.3639		26.2117	25.77	26.3057	26.3278	25.7922	25.6888	26.5014	26.1025	26.3222
YAR002W	NUP60	5.49293	5.52257	5.54632	5.43758	5.69181	5.61816	4.7089	4.47246	4.86419	4.42465	4.792	4.89415	5.00604	4.56929	4.64531	4.34814	4.79797	4.54927	1.90253	1.42654	3.81711	4.12698	4.46619	4.48352		-0.501708	-0.938458	-0.846637	-1.1438	-0.857015	-1.10571		-2.68815	-3.16414	-0.82731	-0.517438	-0.376883	-0.359559		27.0065	26.9294	27.0602	27.0252	27.0127	27.1651	26.2782	26.4924	26.7859
YAR003W	SWD1	4.91473	5.11269	4.90035	5.10311	4.83346	4.85478	4.6844	4.28535	4.44618	4.2798	4.53348	4.61561	4.74855	4.47729	4.59319	4.45407	4.74789	4.68178	3.3837	3.17776	4.55601	4.96023	4.58223	4.4999		-0.265156	-0.536422	-0.40854	-0.547655	-0.0962248	-0.162342		-1.10118	-1.30712	0.193022	0.597236	0.00767786	-0.0746475
YAR007C	RFA1	5.29663	5.32341	5.10402	5.26453	5.1302	5.16619	5.49359	5.21284	5.04552	4.29593	4.84588	4.96707	5.04199	4.59187	4.97912	4.59819	4.71441	4.45962	5.36405	5.3172	4.77869	5.03677	4.33229	4.30573		-0.26803	-0.718151	-0.205161	-0.586084	-0.433785	-0.688577		0.0108286	-0.0360145	0.107966	0.366041	-0.574188	-0.60074		28.2783	28.0479	27.7148	27.8431	27.9984	27.6617	27.8335	27.9032	27.7769
YAR008W	SEN34	2.09066	1.94943	2.01073	1.74883	1.61331	2.11219	1.5438	0.864739	1.4758	0.819312	1.74663	1.34088	1.04924	0.305985	0.938525	-0.168564	1.44801	0.425943	-2.921	-2.49689	1.27189	0.872672	0.889455	0.745699		-0.970798	-1.71406	-0.941255	-2.04834	-0.414744	-1.43681		-4.12527	-3.70116	0.124334	-0.274881	-0.654302	-0.798057
YAR014C	BUD14	4.18321	4.16208	4.10452	4.38889	4.38219	4.45571	4.03554	3.79256	3.85762	3.41044	3.81329	3.94853	4.14895	4.11294	3.88416	3.77133	3.88817	4.19353	1.20602	1.09139	3.48398	3.58179	4.11028	3.8602		-0.0236971	-0.0597076	-0.362544	-0.47538	-0.530779	-0.225423		-2.70804	-2.82266	-0.150051	-0.0522429	0.229373	-0.0207068		24.7292		24.8531						24.7802
YAR015W	ADE1	7.11876	6.99057	7.31987	6.97698	7.47477	7.4129	5.645	5.45178	5.69841	4.20498	5.06877	4.90285	5.28151	5.02081	4.91925	5.06647	5.15518	4.89615	4.11345	3.53446	4.68218	5.02562	5.36457	5.00653		-1.77316	-2.03386	-2.22918	-2.08196	-2.28865	-2.54769		-1.43493	-2.01393	-0.269509	0.0739308	0.37876	0.0207163		28.9251	28.4194	28.7609	28.7005	29.1106	29.8429	27.9831	27.4088	28.8084
YAR018C	KIN3	4.28511	4.24624	3.56622	3.60653	3.64278	3.57642	4.10951	3.83192	3.61122	2.94282	3.72434	3.68542	3.19278	1.99973	2.41316	1.85717	2.76403	2.68645	1.2906	0.39278	3.27538	3.11744	3.08956	2.9573		-1.0729	-2.26594	-1.17322	-1.72921	-0.845576	-0.923151		-2.68012	-3.57793	-0.00164276	-0.159583	-0.615323	-0.747583
YAR019C	CDC15	3.15506	3.22561	3.1759	3.10242	2.829	2.79737	3.72887	3.78461	3.02153	2.83421	3.04042	3.02924	3.97303	4.17851	4.05157	4.44294	3.83368	4.03513	4.64071	4.73155	4.04702	4.39002	3.47445	3.32719		0.782692	0.988175	0.912406	1.30378	1.02049	1.22195		0.883971	0.974812	1.11915	1.46215	0.439622	0.292361
YAR019W-A	YAR019W-A	-2.58661	-2.42745	-2.18111	-1.33259	-0.736595	-1.23771	0.673884	-2.80164	-2.37501	-2.16023	-2.26768	-2.49056	-0.941978	1.09903	-1.32732	0.316363	-0.0566218	0.267901	0.264365	0.366548	-1.41619	-0.175581	-1.90246	-3.00557		1.56505	3.60607	0.429533	2.07322	0.930533	1.25506		1.32824	1.43043	0.85143	2.09204	0.476659	-0.626455
YAR020C	PAU7	2.17218	1.59438	2.42568	1.60677	1.36323	1.70165	3.11075	3.07263	2.17733	2.1511	1.75415	3.03377	9.30224	11.0336	12.0236	13.0569	10.5986	10.9291	4.22777	3.54038	3.66453	4.15205	7.52214	8.19506		7.41896	9.15036	10.0073	11.0407	9.06616	9.39665		1.13609	0.448691	1.50031	1.98784	5.12818	5.8011
YAR023C	YAR023C	2.78204	2.96258	2.70641	2.55493	2.26641	2.5567	4.12619	4.37744	3.30259	2.6659	2.6496	2.51245	3.89456	4.23449	4.19441	4.04998	3.31203	3.84845	7.06221	7.33546	4.4638	5.18768	3.63851	3.21585		1.02226	1.36218	1.56374	1.4193	0.900476	1.43689		2.8104	3.08365	1.47956	2.20343	1.05749	0.634833
YAR028W	YAR028W	-1.46462	-1.30546	-0.059123	-1.2106	-0.614604	-1.11572	-0.204125	-1.67965	-1.25302	-1.03824	-1.14569	-1.36857	3.45303	3.3365	3.1166	3.33144	4.42292	4.15543	3.16396	4.14062	3.40624	3.59027	3.57708	3.92377		4.83807	4.72154	3.75146	3.9663	5.28808	5.02059		4.10585	5.08251	4.55187	4.7359	4.83421	5.1809
YAR029W	YAR029W	-1.29999	-0.140828	-0.894492	-2.04597	0.357382	0.0489064	-1.03949	-2.51502	-2.08839	-0.873608	-0.981056	-0.203936	3.34464	3.19301	3.45115	3.55052	4.29609	4.11524	4.02903	3.82309	3.36228	3.696	3.90772	4.4206		4.06505	3.91342	4.92139	5.02075	4.09294	3.91209		5.80629	5.60035	4.84328	5.177	4.50022	5.0131
YAR033W	MST28	-4.76948	-4.61031	-4.36398	-4.51546	-4.91946	-2.83562	-3.50898	-4.98451	-4.55788	-3.34309	-4.45054	-4.67342	-1.53988	-3.66879	-2.18826	-2.67386	-1.43213	-1.23689	-3.14089	-3.62367	-2.59905	-3.35845	-1.62589	-2.18844		3.15002	1.0211	2.25146	1.76586	2.44541	2.64065		1.10585	0.623073	1.35143	0.592039	2.93609	2.37355
YAR035C-A	YAR035C-A	-0.87966	0.279504	-0.47416	0.374361	-1.02964	0.469238	0.380837	-1.09469	-0.668059	-0.453276	-0.560724	-0.783604	1.76498	1.22102	-0.620367	0.800923	1.97226	1.23789	-0.836037	-0.733853	-0.709237	-0.468628	-0.195505	-0.298619		2.06505	1.5211	-0.570467	0.850823	2.25246	1.51809		-0.47911	-0.376927	-0.14857	0.0920391	0.476659	0.373545
YAR035W	YAT1	-3.62509	-4.05089	-1.9972	-1.95603	-3.36003	-2.86115	3.01623	3.7272	-0.606131	0.708188	0.0157767	-0.792066	0.99937	0.414197	0.777164	0.377424	2.08813	1.8617	3.30525	2.76865	3.09992	3.38089	1.48533	2.52581		4.83736	4.25218	2.75378	2.35404	5.19872	4.97229		-0.0664694	-0.603071	3.0489	3.32986	1.87348	2.91395				22.4793				27.5586	29.0033
YAR042W	SWH1	3.73326	3.7225	3.787	3.7553	3.80929	3.9217	4.29837	4.45176	3.60596	3.37115	3.99892	3.92085	5.48987	5.50197	5.50544	5.54135	4.99819	5.0555	5.41052	5.08985	4.14975	4.68064	4.79528	4.72554		1.76198	1.77408	1.73429	1.7702	1.1327	1.19001		1.03545	0.714778	0.66119	1.19208	0.835398	0.765658		25.0717	25.587	25.4379	25.3859	25.3541	25.2431	26.075	26.2038	25.5531
YAR047C	YAR047C	5.51618	5.63673	5.27271	5.53414	5.31635	5.54315	3.04876	1.71074	2.32179	2.64761	1.59263	1.64985	6.56493	6.66505	6.44331	6.46282	6.88507	6.9148	2.26485	2.1971	3.5194	2.83156	5.71273	5.6584		0.988472	1.0886	1.03988	1.0594	1.45532	1.48505		-0.114902	-0.182644	1.0347	0.346864	4.09149	4.03716
YAR050W	FLO1	-0.621467	-0.684696	-1.43836	-3.1748	-1.99384	-2.07992	-2.16832	-1.64385	-1.63226	-1.41748	-1.52492	-1.01084	0.331291	1.06418	-0.169529	-0.0112727	3.73053	3.77619	-2.3852	-1.28302	-1.67344	-1.43283	0.255333	0.611651		0.984372	1.71726	2.13705	2.29531	5.76741	5.81307		-0.47911	0.623073	-0.14857	0.0920391	1.52321	1.87953
YAR060C	YAR060C	1.10089	0.366967	1.80595	2.17803	1.57239	2.33431	1.24591	0.885857	1.19701	0.14876	0.0413118	0.0814662	0.460121	0.0860949	-0.340259	-0.182003	1.63088	1.518	-1.55593	-1.45375	0.378226	0.133408	-0.108042	-0.0185113		-0.273806	-0.647832	-2.33225	-2.17399	-0.322473	-0.435355		-2.62181	-2.51963	-0.29466	-0.539478	-0.169431	-0.0799003
YAR061W	YAR061W	-0.294698	-1.7205	-0.47416	-1.62564	-2.02964	-1.53076	-0.619163	-1.09469	-1.66806	-1.45328	-1.56072	-1.7836	0.987368	1.39095	0.701561	0.215961	3.40522	3.74039	-0.836037	-1.73385	-1.70924	0.116334	-0.195505	-0.298619		1.99496	2.39855	1.75146	1.26586	5.18542	5.52059		0.0208899	-0.876927	-0.14857	1.677	1.47666	1.37355
YAR064W	YAR064W	-2.43605	-1.27689	-2.03055	-2.18203	-2.58603	-2.08716	-1.17556	0.348916	-2.22445	-1.00967	-2.11712	-2.34	-2.37638	-2.33537	-2.17676	-2.34043	-0.3211	0.096533	-2.39243	-2.29025	-0.680668	-1.02502	-2.7519	-1.27005		-0.519909	-0.478897	-0.0704672	-0.234139	2.0155	2.43313		-1.97911	-1.87693	0.936393	0.592039	-0.523341	0.958508
YAR066W	YAR066W	-3.46462	-3.30546	-2.05912	-3.2106	-3.6146	-3.11572	-0.619163	-1.67965	-0.931093	-0.453276	0.0242383	0.718896	-0.819987	-2.36394	-1.20533	-2.369	0.387297	-0.347074	-2.421	-3.31882	-0.972272	-0.468628	0.54146	0.701381		2.56505	1.0211	1.42953	0.265861	3.75246	3.01809		-1.27159	-2.16941	-0.280087	0.223556	0.169893	0.329814
YAR068W	YAR068W	-3.13205	-2.97288	-2.72655	-2.87803	-3.28203	-2.78315	0.12845	-2.34708	-1.33548	0.101692	0.508817	-0.451029	-1.48741	-1.4464	-1.28779	-1.45146	-0.0170934	-1.59946	-2.08842	-1.98624	-0.639696	-1.13605	0.458998	0.355884		1.56505	1.60607	1.5145	1.35082	3.0155	1.43313		-0.97911	-0.876927	-0.0228005	-0.519157	0.430104	0.32699
YAR069C	YAR069C	-2.40691	-1.24774	-2.00141	-1.15289	-2.55689	-1.05801	-1.14641	-1.03698	-0.610343	-0.980523	-1.08797	-1.31085	-0.762272	0.0157056	-0.562651	0.0106421	0.445012	0.125679	-2.36328	-1.2611	0.0854438	1.00412	-1.72275	-2.82587		1.06505	1.84303	1.0145	1.58779	2.25246	1.93313		-1.27159	-0.169408	0.880877	1.79956	-0.523341	-1.62645
YAR070C	YAR070C	-0.436054	-0.691927	-1.03055	-1.18203	-1.58603	-2.08716	-1.17556	-1.65108	-2.22445	-1.00967	-2.11712	-2.34	-1.37638	-0.750406	-0.17676	-0.0185043	-0.3211	0.903888	-2.39243	-2.29025	-1.26563	-0.440059	-1.7519	-0.27005		-0.81239	-0.186416	0.929533	1.08779	1.5155	2.74048		-0.97911	-0.876927	0.35143	1.177	0.476659	1.95851
YAR071W	PHO11	2.15762	2.29102	3.47765	3.59146	3.47286	3.21772	2.29837	2.36081	2.14895	1.51871	3.01393	3.11297	3.82338	3.17959	3.55673	3.20124	4.5644	4.53536	2.03927	1.23813	3.15172	3.46957	3.16625	3.43812		1.59906	0.955272	0.02218	-0.33331	1.21911	1.19007		-0.290321	-1.09146	1.31789	1.63574	0.102801	0.374665
YBL001C	ECM15	7.04623	7.10805	7.10118	7.14846	6.88079	6.8226	8.37794	8.43334	7.92916	7.18204	7.33213	7.40179	7.22034	7.32216	7.10158	7.2258	6.38987	6.36599	8.68502	8.77443	8.14578	8.23102	7.20008	7.37838		0.143204	0.245025	-0.0232406	0.100984	-0.461824	-0.485701		0.279381	0.368792	0.590181	0.67542	-0.16688	0.011419				27.864			25.0805	27.3903	27.7072	27.3243
YBL002W	HTB2	10.1685	10.1465	9.76058	9.71635	9.39821	9.41882	9.78749	9.16664	10.0963	9.58909	9.86335	9.74756	7.50848	6.42396	7.71272	5.49743	6.34804	5.52889	6.78257	6.60842	8.50938	7.91318	8.45536	8.34436		-2.64904	-3.73356	-2.02575	-4.24103	-3.06048	-3.87963		-2.69449	-2.86864	-1.33332	-1.92953	-1.3501	-1.46109		31.0385	30.7644	30.9282	30.5427	30.5576	30.4284	30.675	30.9066	30.8838
YBL003C	HTA2	9.09979	9.19662	8.69949	8.57647	8.36503	8.29908	8.7978	8.11678	9.09247	8.53963	8.8152	8.80125	6.47429	5.51999	5.79119	4.167	4.9493	3.89456	6.70987	6.52715	6.71096	6.23244	6.56289	6.33161		-2.67392	-3.62821	-2.84679	-4.47097	-3.38276	-4.4375		-1.74742	-1.93014	-2.10509	-2.58361	-2.24533	-2.47661
YBL004W	UTP20	6.1777	6.24038	6.51036	6.31265	6.76687	6.81633	5.23526	4.38007	5.4599	5.25495	5.69422	5.72762	5.33113	4.96895	5.06511	5.02059	5.17678	5.0759	2.20797	2.01481	4.55546	4.52132	5.54453	5.39619		-0.877914	-1.24009	-1.34639	-1.39092	-1.61482	-1.7157		-2.59969	-2.79286	-0.801967	-0.836105	-0.166385	-0.314727		26.7955	26.728	26.8128	27.0781	26.5798	26.771	25.8499	24.5945	26.3927
YBL005W	PDR3	3.84164	3.73853	4.05178	4.03145	3.71432	3.76914	3.86251	3.5484	3.59048	2.88188	3.60575	3.54906	4.47864	3.82129	4.34706	4.20726	5.21815	5.16573	2.3853	1.76124	3.96368	4.18048	4.02718	3.84531		0.688557	0.0312003	0.305448	0.165649	1.47642	1.42399		-1.32016	-1.94421	0.727501	0.944296	0.44977	0.267906
YBL006C	LDB7	5.22366	5.16174	5.28338	5.16655	4.86631	4.84476	4.55342	4.80127	4.92518	4.61816	5.17155	5.04719	4.76198	4.24327	4.66074	4.17862	4.9995	4.85525	4.1439	3.81955	4.76102	4.62678	4.61611	4.85124		-0.430716	-0.949429	-0.564228	-1.04635	0.143963	-0.000282877		-0.533443	-0.857793	-0.010647	-0.144886	-0.493256	-0.258129					24.1994		24.294
YBL006W-A	YBL006W-A	-0.436054	0.72311	-1.03055	-0.182032	-0.00107246	-1.08716	0.824444	-0.0661216	-1.22445	-1.00967	-0.117118	-1.34	1.43097	1.24959	2.52368	1.9815	1.41587	1.90389	0.192532	-0.290247	-0.265631	0.559941	-0.166936	0.144987		1.28745	1.10607	3.12997	2.58779	1.95998	2.448		-0.186629	-0.669408	0.85143	1.677	0.561621	0.873545
YBL007C	SLA1	5.72434	5.85281	5.89552	6.0766	5.8517	5.79735	5.95621	6.12394	5.89695	5.55377	5.91192	5.95267	6.04557	5.84753	6.07239	5.92838	5.62829	5.56633	5.9457	5.7538	5.4533	5.60252	5.58695	5.57468		0.25699	0.0589583	0.0863233	-0.0576788	-0.196237	-0.258198		-0.0943724	-0.286278	-0.27206	-0.122838	-0.345343	-0.357609		27.8656	27.7896	28.054	27.7039	27.8485	27.8917	28.0526	28.1717	28.0945
YBL008W	HIR1	3.58987	3.51828	3.53759	3.65575	3.58265	3.66092	3.37439	3.11601	3.34007	2.75743	3.55561	3.43339	3.71642	3.69319	3.45157	3.52704	3.79332	3.54799	2.68012	2.16121	3.00656	3.4803	3.44512	3.35828		0.162343	0.13911	-0.145096	-0.0696291	0.171537	-0.0737951		-0.56508	-1.08399	-0.0421882	0.431554	-0.0493764	-0.136215				21.9415
YBL008W-A	YBL008W-A	0.207802	-1.95496	-1.70863	-0.275142	-1.26411	0.234773	0.146372	-0.744193	-0.902524	-1.68774	-1.79519	-2.01807	-1.05445	-0.428478	-0.854832	-0.433542	-1.58413	-0.581539	-2.0705	-1.96832	-0.35874	-1.70309	-1.42997	-1.53308		-0.180873	0.445101	0.137052	0.558342	-1.06947	-0.0668719		-1.77159	-1.66941	0.936393	-0.407961	0.476659	0.373545
YBL009W	ALK2	4.59891	4.62683	4.99311	4.80053	5.00738	5.07696	4.15374	3.60559	4.3613	4.13818	4.50763	4.61052	3.83262	3.09521	3.59999	3.09989	3.72933	3.46719	1.506	1.53567	3.58973	3.55853	3.10346	2.84267		-0.780257	-1.51767	-1.29683	-1.79693	-1.31284	-1.57498		-2.37366	-2.34399	-0.660009	-0.691204	-1.45561	-1.71641
YBL010C	YBL010C	3.368	3.47094	3.23376	3.23429	3.21802	3.35301	3.56269	2.94581	3.38301	2.92603	3.5216	3.41736	2.90123	2.40288	2.08756	1.89692	2.64776	2.62833	0.701962	-0.0803772	2.47262	2.3913	2.29669	2.4093		-0.518237	-1.01659	-1.14647	-1.33711	-0.637752	-0.657183		-2.55229	-3.33463	-0.6819	-0.763219	-1.17279	-1.06017
YBL011W	SCT1	5.62117	5.74695	5.5863	5.69591	5.55751	5.50317	5.39178	5.34308	5.42322	5.07103	5.54478	5.57879	6.00176	5.89154	6.03153	5.84703	6.22254	6.34998	6.16277	5.87941	5.64285	5.78216	6.35191	6.26228		0.317706	0.207481	0.390428	0.205931	0.692198	0.819641		0.795336	0.51198	0.395724	0.535036	0.790128	0.700495		23.9705	24.5453	24.4742	24.1355	23.8712	23.8599	24.1423	24.3077	24.3794
YBL012C	YBL012C	-2.85829	-1.69912	-0.867824	-0.604265	-1.42331	-2.50939	-1.59779	-1.48835	-2.64669	-2.4319	-0.954388	-2.76223	-2.79861	-2.7576	-2.59899	-2.76267	-1.3283	-2.3257	-0.814663	-2.71248	-2.68786	-2.44725	-3.17413	-2.27725		-0.519909	-0.478897	-1.86295	-2.02662	0.638052	-0.359353		0.728409	-1.16941	-0.14857	0.0920391	-1.31582	-0.418936
YBL013W	FMT1	1.38964	1.64665	2.04971	1.9807	1.16166	1.57807	2.57214	2.63634	2.58853	2.65556	2.41485	2.0622	1.84524	2.01499	2.4599	2.1118	2.31556	2.81726	1.88578	1.37498	3.46188	3.34282	2.69212	2.89934		0.327096	0.496841	0.444695	0.0965984	0.945695	1.44739		-0.718462	-1.22926	0.839838	0.720776	0.453595	0.660821
YBL014C	RRN6	3.71947	3.61921	3.68408	3.68122	3.91741	4.01774	3.6341	3.2177	3.31063	3.19477	3.34305	3.45522	4.05045	3.87995	3.72744	3.75742	3.7838	3.94867	1.2401	0.869794	2.82515	2.98302	3.51876	3.46086		0.381103	0.210611	0.0447938	0.0747757	-0.183779	-0.0189127		-2.1858	-2.5561	-0.427549	-0.269681	0.119624	0.0617264
YBL015W	ACH1	5.10131	5.22315	4.566	5.01449	3.61979	3.61833	9.93245	10.055	7.82198	7.61316	7.66778	7.70411	6.11304	6.48721	6.78134	6.72784	5.89581	6.152	10.3292	10.6092	8.46842	8.31189	5.69579	5.77232		0.950806	1.32498	1.9911	1.9376	2.27675	2.53294		0.33544	0.61544	0.750851	0.594313	-1.99016	-1.91362		27.209	27.2609	29.6353	26.732	24.1246	25.1199	31.8416	32.0046	30.0313
YBL016W	FUS3	4.99758	4.96545	5.89557	5.73737	5.92672	5.90288	4.65175	4.44998	4.69999	4.52413	4.86326	4.91574	4.57466	4.36052	4.57692	4.31963	4.40974	4.40207	3.49807	3.02556	4.87352	4.65107	4.23171	4.07613		-0.40686	-0.620999	-1.23955	-1.49683	-1.50506	-1.51273		-1.0528	-1.52531	0.261454	0.0390126	-0.657794	-0.813375		24.9342	24.9122	26.123	26.1871	25.9549	25.2974	25.0815	24.7904	25.5521
YBL017C	PEP1	5.88816	5.84225	5.73032	5.8073	5.59356	5.57755	6.11872	6.09541	5.70284	5.19707	5.52948	5.61368	6.15722	5.92744	5.81293	5.70666	5.69846	5.81772	4.23397	3.85589	5.4183	5.74258	5.46131	5.34335		0.292018	0.0622377	0.044119	-0.0621546	0.112901	0.232164		-1.87309	-2.25117	-0.0316558	0.292624	-0.110266	-0.228224		26.1475	26.0488	26.2274	25.4596	24.8884	25.1587	26.431	26.1546	25.8001
YBL018C	POP8	4.76617	4.73173	4.69026	4.73143	4.68178	4.86672	3.89319	3.72181	3.97105	3.76629	4.02341	4.0329	4.99651	5.32323	5.40139	5.60545	5.44884	5.49893	2.58516	2.02177	4.53713	4.61883	4.27199	4.63794		0.247563	0.574283	0.690545	0.894605	0.674586	0.724682		-1.22233	-1.78573	0.668461	0.750166	0.243833	0.609782
YBL019W	APN2	1.99002	1.98568	2.08002	2.06604	1.7606	1.50884	3.48755	3.71583	3.05248	2.32329	2.28296	2.50754	3.35608	3.53128	3.37269	3.50229	3.00728	3.04617	2.84834	2.59526	3.03257	3.3816	3.1706	3.05372		1.36823	1.54342	1.29967	1.42926	1.37255	1.41144		-0.753352	-1.00643	0.344682	0.693713	0.77535	0.658475
YBL020W	RFT1	5.78942	5.73677	5.60323	5.5447	5.49773	5.4661	6.22123	5.97574	6.27713	6.00107	6.20167	6.19578	5.55744	5.68989	5.45196	5.43636	5.38255	5.29407	3.74222	3.68205	5.97899	5.77222	5.52706	5.51245		-0.205653	-0.0732002	-0.122005	-0.137609	-0.0993627	-0.187846		-2.35627	-2.41644	-0.160107	-0.366882	-0.671672	-0.686278							23.3316		23.3494
YBL021C	HAP3	2.61286	3.14125	3.01836	2.56732	2.46287	2.07723	4.06975	3.56775	4.28389	4.37314	4.27757	4.21141	2.40949	1.82902	2.24138	1.51583	2.64535	2.9528	3.09388	3.19607	3.64126	3.46129	2.79951	2.67502		-0.46756	-1.04804	-0.551453	-1.277	0.375295	0.682744		-0.724866	-0.622682	-0.687255	-0.867222	-1.44498	-1.56947
YBL022C	PIM1	3.48266	3.12063	3.17	3.49701	3.16091	3.0352	3.74316	3.53382	3.37286	2.99081	3.67645	3.83085	3.41259	2.98783	3.08144	2.99542	3.15664	3.06079	3.79945	3.38382	2.79707	3.44317	3.26439	3.34208		0.110947	-0.313814	-0.252065	-0.338084	0.0585833	-0.03727		0.160961	-0.254665	-0.38476	0.261339	-0.489259	-0.41157		27.4693	27.3938	27.3635	27.1233	26.863	26.674	27.9452	27.969	27.3982
YBL023C	MCM2	4.2078	4.16026	4.00996	3.9654	4.01229	4.10183	3.81883	3.77645	3.61909	2.9951	3.61839	3.53783	4.74625	4.45066	4.55251	4.49004	4.8232	4.9444	1.35858	0.780222	3.83176	3.68217	4.23203	4.10778		0.562215	0.266631	0.564827	0.502358	0.766148	0.887347		-2.43906	-3.01742	0.524667	0.375079	0.653923	0.52967		25.2567	25.5759	25.1592	25.8313	24.9057	25.2427	25.1859	25.1394	25.0273
YBL024W	NCL1	6.43637	6.55809	6.57586	6.45229	6.8316	6.81956	5.53032	4.82496	5.67962	5.22407	5.63358	5.81144	5.57965	5.28935	5.19983	4.83751	5.62469	5.26276	1.83568	1.79585	4.16461	4.05796	5.24688	5.25727		-0.917576	-1.20788	-1.31424	-1.67656	-1.20089	-1.56282		-3.34195	-3.38179	-1.28724	-1.39388	-0.475632	-0.465239		29.9302	29.6002	29.495	29.5314	29.8885	29.4438	29.0991	28.9093	29.329
YBL025W	RRN10	3.61789	3.60341	3.42348	3.51993	3.34373	3.5957	3.4484	3.64844	3.49637	2.99895	2.92188	2.92139	3.16511	3.64222	2.89198	3.45345	3.47871	3.30545	2.61619	2.41171	2.74299	3.35975	2.67941	2.68648		-0.445535	0.031576	-0.579721	-0.018253	0.00899422	-0.16426		-0.932229	-1.13671	-0.504669	0.112089	-0.24222	-0.235151
YBL026W	LSM2	7.21343	7.05813	6.93823	7.09118	6.92819	6.99964	7.26272	6.82987	7.25861	6.54508	7.14635	7.02724	6.33356	6.04094	5.93742	5.96164	6.20811	5.96278	4.35296	4.19491	5.93792	6.32389	6.16808	6.32541		-0.802213	-1.09484	-1.07729	-1.05307	-0.755801	-1.00113		-2.69333	-2.85138	-0.963922	-0.577953	-0.918709	-0.761377		25.8334	25.8371	25.8588	25.822	25.9427	25.921	25.8075	25.7919	25.4813
YBL027W	RPL19B	11.0763	11.223	11.1089	11.1254	11.2884	11.2267	10.2257	9.60578	10.6883	10.2484	10.4646	10.5955	9.24283	8.91667	8.93376	7.95576	9.21233	8.67585	6.39925	6.22877	8.19261	8.00608	9.685	9.79453		-1.90681	-2.23296	-2.18339	-3.16139	-2.04522	-2.5817		-3.5165	-3.68698	-2.27573	-2.46226	-0.845011	-0.735488		32.1227	31.9044	31.7524	31.9745	31.5938	31.8224	31.3222	31.6156	31.8339
YBL028C	YBL028C	6.39707	6.44568	6.53361	6.43116	7.0011	7.15953	5.21869	4.39086	6.31093	5.76308	6.16898	6.15485	4.39637	4.56702	4.20136	3.73188	4.68283	4.3027	2.09492	1.78207	4.0797	4.1993	4.53419	4.74782		-2.025	-1.85436	-2.28103	-2.75051	-2.39749	-2.77761		-2.70985	-3.0227	-1.95731	-1.83771	-1.62772	-1.4141		25.8574	25.0443	25.1514	25.4462	25.3394	25.2163	24.1151		24.5442
YBL029C-A	YBL029C-A	4.56868	4.51136	3.56701	4.02125	3.34595	3.15677	5.92081	6.33281	4.82683	3.84569	3.97925	3.94346	5.5114	5.9913	5.68514	6.2532	3.7529	3.78524	8.38201	8.40764	5.23463	5.83688	2.6075	3.02634		0.971381	1.45128	1.89101	2.45907	0.501542	0.533885		2.2552	2.28082	0.898375	1.50062	-1.35385	-0.935011
YBL029W	YBL029W	2.66061	2.58991	2.24471	1.45799	1.28076	1.45771	0.610319	1.29233	1.28725	0.468084	-1.03168	-0.6696	4.05335	4.58296	3.38441	3.17963	1.96073	1.18197	0.447893	0.117117	4.1552	3.615	2.99887	2.92391		1.42809	1.9577	1.53306	1.32828	0.591497	-0.187268		-0.503433	-0.834209	3.27753	2.73734	3.84951	3.77455
YBL030C	PET9	9.58833	9.56229	9.29042	9.36706	8.43346	8.40984	11.08	10.7786	11.4873	11.209	11.5372	11.6215	6.68731	6.91737	7.47667	7.25864	6.62495	6.6566	9.27512	9.46874	9.6888	9.60077	7.54537	7.52094		-2.888	-2.65794	-1.85206	-2.0701	-1.7967	-1.76505		-1.65419	-1.46057	-1.65939	-1.74742	-4.03394	-4.05837		31.4221	30.9141	32.5336	30.6413	30.1191	30.0414	33.1237	33.2222	32.3421
YBL031W	SHE1	3.33404	3.44564	3.20816	3.46607	3.58932	3.5945	2.89605	2.34252	3.20409	2.92949	2.92895	2.8874	3.84533	3.03263	3.30036	2.6262	3.6902	2.93516	-0.831787	-0.5921	2.03917	1.60601	2.97063	2.60287		0.455486	-0.357213	-0.0367579	-0.710914	0.0982942	-0.65675		-3.45107	-3.21138	-1.02761	-1.46078	0.0624549	-0.305306
YBL032W	HEK2	5.45851	5.75099	5.79243	6.04553	5.56387	5.54913	5.50926	5.48278	5.849	5.62281	5.44116	5.61213	5.21165	4.57655	5.15645	4.8108	5.03995	4.93114	3.15781	2.97585	5.23125	5.03009	5.41124	5.41599		-0.393102	-1.0282	-0.762525	-1.10817	-0.516551	-0.625355		-2.3382	-2.52016	-0.504658	-0.705817	-0.115401	-0.110659		27.0954	26.8568	27.1304	26.7998	26.986	27.0987	26.76	27.0731	27.0668
YBL033C	RIB1	4.33159	4.32894	4.26614	4.24636	4.38806	4.27182	5.2235	5.46503	4.91255	4.46165	5.08363	5.18664	5.7109	5.36371	5.60801	5.38647	5.90679	5.86227	6.52157	6.48789	5.24051	5.60206	5.40716	5.56123		1.38063	1.03344	1.35176	1.13021	1.57685	1.53232		1.1773	1.14362	0.55341	0.914955	0.272018	0.426092		24.0782	24.7485	24.9963	24.6639	24.7696	23.8334	24.4065	23.8694	24.443
YBL034C	STU1	4.07932	3.96395	3.78386	3.80156	3.82122	3.87672	3.84079	3.42862	3.50091	3.00077	3.49592	3.36724	4.61247	3.88772	3.93499	4.01772	3.94348	3.90756	0.520166	0.530927	3.15393	3.13417	3.32216	3.18904		0.590833	-0.133915	0.142283	0.225014	0.0945092	0.0585855		-3.11454	-3.10378	-0.0969178	-0.116674	-0.109419	-0.242546
YBL035C	POL12	3.94395	4.04555	3.9984	3.98982	4.01215	4.07332	3.58974	3.19813	3.46367	2.98444	3.47261	3.57504	4.06605	4.11876	4.14823	4.0639	4.21385	4.16865	0.694792	-0.0224521	3.40254	3.28459	3.53434	3.40213		0.0712961	0.124009	0.154119	0.06979	0.171116	0.125916		-2.69914	-3.41639	0.178482	0.0605342	0.0105171	-0.12169		24.5399	24.4741	24.6213	24.4238	23.9496	23.889	24.1855	24.1039	23.7903
YBL036C	YBL036C	4.97136	4.81926	4.9684	4.74522	5.05502	5.06511	4.4905	4.25767	4.80906	4.15434	4.57079	4.36945	5.31153	5.14901	4.71326	4.69734	5.22242	4.97709	2.32766	2.17527	3.97433	4.26582	4.54962	4.75776		0.416218	0.253696	-0.143551	-0.159469	0.162356	-0.0829769		-2.04642	-2.19881	-0.50737	-0.21588	0.0794949	0.287636		26.5777	26.9197	26.8163	26.4184	26.8296	27.4009	26.6321	25.8559	26.4666
YBL037W	APL3	4.21761	4.27854	4.22887	4.28873	4.06063	4.03972	4.56352	4.4908	4.4194	4.06182	4.41723	4.45713	4.53962	4.17604	4.52363	4.46426	4.01575	3.87713	2.34664	1.71712	4.53402	4.82791	4.25983	4.22482		0.291547	-0.0720373	0.264823	0.205456	-0.0344232	-0.173048		-2.18051	-2.81004	0.293406	0.587294	-0.177346	-0.212355		25.1686	25.1518	25.9732	25.2109	25.3249		25.6915	25.5276	25.5285
YBL038W	MRPL16	5.55063	5.36387	5.11544	5.29461	4.53793	4.5505	6.53485	6.3258	6.44852	5.74442	6.17825	6.33903	5.05434	5.18239	4.84131	4.55298	4.45104	4.51283	6.32829	6.40829	6.04542	6.23038	5.10992	5.08453		-0.402908	-0.274856	-0.363707	-0.652042	-0.0931767	-0.0313858		-0.10204	-0.0220404	-0.0510465	0.133914	-1.14872	-1.17411		24.9975	25.3581	25.4578	24.7935	24.0533	24.4959	25.9769	25.8958	25.9813
YBL039C	URA7	6.7857	7.00843	7.25078	6.96535	7.79061	7.77393	4.67641	3.37892	5.8046	5.43727	5.65289	5.89379	4.59338	3.50362	4.0816	2.86498	4.45875	4.0443	1.54725	1.44049	3.19832	2.88187	5.16738	5.08467		-2.30369	-3.39345	-3.02646	-4.24308	-3.32352	-3.73798		-2.48041	-2.58718	-2.42262	-2.73907	-0.605964	-0.688671		30.0906	30.2217	29.7972	30.249	30.3903	30.3331	28.7426	28.8773	29.9293
YBL039C-A	YBL039C-A	-0.599552	-0.440388	-0.194053	-0.345531	-0.749534	-0.250654	0.660945	-0.814583	-0.387951	-0.173168	-0.280616	-0.503496	-0.539879	-0.498868	-0.340259	-0.503931	-0.0695609	-0.0669657	-0.555929	-0.453746	-0.429129	-0.18852	-0.915397	-1.01851		-0.019909	0.0211028	-0.0704672	-0.234139	0.430533	0.433128		-0.47911	-0.376927	-0.14857	0.0920391	-0.523341	-0.626455
YBL039W-B	YBL039W-B	4.02883	4.10393	3.22997	4.16964	3.39886	3.35025	5.86519	6.16803	4.83444	4.28189	3.9774	3.88882	5.07483	4.94076	4.95252	5.69115	4.76164	4.8335	4.25143	4.14716	5.22622	5.3558	4.41133	4.58239		1.00845	0.874373	1.25271	1.99135	1.38709	1.45894		-1.76518	-1.86945	0.668059	0.797637	0.478221	0.649282
YBL040C	ERD2	5.82306	5.69424	5.46851	5.56518	5.33387	5.34479	5.62412	5.59674	5.86661	5.45514	5.75459	5.80072	5.93426	5.83488	5.58991	5.39964	5.80691	5.68181	1.55099	1.62808	4.69325	4.54423	5.4782	5.64405		0.175612	0.0762245	0.0730682	-0.117206	0.467574	0.342482		-4.05945	-3.98235	-0.967627	-1.11665	-0.299459	-0.133603
YBL041W	PRE7	6.45259	6.33989	6.40007	6.4025	6.48769	6.41427	6.45633	6.60626	6.37859	5.75972	6.32726	6.2163	6.65581	6.20501	6.3345	6.20633	6.90639	6.84943	5.24545	5.18629	5.18728	5.311	6.0998	6.21428		0.259575	-0.191231	-0.0667811	-0.194949	0.455415	0.398453		-1.28584	-1.34501	-0.881872	-0.758159	-0.171985	-0.0575071		27.4717	27.1199	26.9646	27.5082	27.4285	27.2835	27.2069	26.6884	27.5728
YBL042C	FUI1	4.59151	4.52885	5.14312	5.25103	5.53436	5.52018	4.17979	4.05022	4.5111	4.08044	5.40448	5.48476	3.92569	4.64477	5.29491	4.97868	6.06871	6.05961	1.43729	1.2605	3.78762	3.80073	5.2451	5.25645		-0.634494	0.0845902	0.0978376	-0.218402	0.541441	0.53234		-2.67772	-2.85451	-0.508157	-0.495041	-0.199518	-0.188173						23.132	23.103
YBL043W	ECM13	0.3665	0.163094	-2.39792	-1.22748	-0.631478	-1.45453	7.65674	7.52216	6.33447	6.05132	6.76699	6.56992	0.426173	-0.70274	0.362759	1.19909	1.63346	1.48405	2.69963	2.80181	1.95196	2.60761	-0.534307	-0.900456		0.161376	-0.967537	2.17546	3.01179	2.67646	2.52705		-4.88982	-4.78764	-4.24094	-3.58529	-7.20276	-7.56891
YBL044W	YBL044W	-2.73471	-0.990585	-1.32921	-0.895728	-2.88469	-1.38581	-1.47421	-1.94974	-2.52311	-2.30833	-2.41578	-2.63866	-1.67504	-1.63403	-2.47542	-2.63909	-2.20472	-2.20213	-0.36916	-2.58891	-1.56429	-0.32368	-2.05056	-1.56871		0.18761	0.228622	-1.36295	-1.52662	-0.0694671	-0.0668719		1.34282	-0.876927	0.85143	2.09204	0.476659	0.958508
YBL045C	COR1	7.98836	7.8715	7.49691	7.54892	6.52011	6.54563	9.71954	9.39369	8.85589	8.39629	8.90549	8.97022	6.19811	6.45156	6.60159	6.68882	5.73622	5.826	8.91853	8.97908	8.17587	8.16872	6.34047	6.34838		-1.73182	-1.47837	-0.921322	-0.834086	-0.796655	-0.706876		-0.638084	-0.577535	-0.450216	-0.457365	-2.59739	-2.58947		30.016	29.8176	30.7282	29.435	28.8503	28.8551	32.1557	31.9154	30.6799
YBL046W	PSY4	2.21432	2.13365	2.05422	1.82367	2.07727	1.81319	1.72479	1.43369	2.02382	1.09421	1.41126	1.6657	2.76498	2.28877	2.39344	2.08538	2.82026	2.90668	1.46352	0.991972	1.39768	1.29036	1.8183	1.6303		0.590991	0.114785	0.454495	0.146433	0.875023	0.96145		-0.115717	-0.587268	-0.161337	-0.268652	0.279818	0.0918154		23.423	22.736		24.0833	23.2453		23.0446		23.3047
YBL047C	EDE1	6.53951	6.43302	6.45776	6.5435	6.18895	6.22087	7.04699	7.11122	6.78594	6.43467	6.81914	6.84124	7.04789	6.80354	7.05362	6.82762	6.66884	6.75286	7.77308	7.6723	6.61921	6.96519	6.56581	6.53823		0.561619	0.317271	0.552993	0.326991	0.463926	0.547949		0.693979	0.593196	0.0089102	0.354888	-0.264375	-0.291959		28.7443	28.7313	29.0265	28.7065	28.7835	28.8837	29.1758	28.9879	29.124
YBL048W	YBL048W	0.0923253	-0.0115451	-1.08714	-0.653653	-1.64262	-0.558776	4.87638	5.44208	2.62585	2.79173	1.28573	1.69088	6.92239	7.94678	7.6554	8.06651	7.08175	7.30204	9.03379	9.06097	8.03314	8.50523	5.84615	5.98625		6.882	7.90639	8.52579	8.9369	8.18245	8.40274		3.87456	3.90174	5.32435	5.79644	4.35785	4.49794
YBL049W	MOH1	-0.326176	0.0553804	-0.505639	0.512808	-1.47616	-0.240312	5.11754	5.67796	3.38793	2.7247	2.31469	1.82877	7.28936	8.36447	8.05896	8.55463	7.46591	7.75202	9.71086	9.80737	8.67555	9.00967	6.21389	6.56169		7.42476	8.49987	8.05538	8.55104	8.32414	8.61025		4.3131	4.40962	5.61924	5.95336	4.14215	4.48996
YBL050W	SEC17	4.16109	4.23609	3.95904	4.2855	3.98986	3.98445	4.86535	5.07708	4.38843	4.11047	4.3533	4.46781	4.64697	4.58212	4.31367	4.36589	4.2539	4.09014	6.10791	6.1048	4.62629	5.21144	4.37373	4.47646		0.448379	0.383532	0.191405	0.24362	0.266746	0.102983		1.13669	1.13359	0.376838	0.961988	-0.0368239	0.0659035		27.3061	27.5544	27.4935	27.2517	27.4757	27.2405	28.0822	27.9965	27.3694
YBL051C	PIN4	4.95508	4.87592	4.98733	4.81405	5.03719	5.08073	5.27226	4.94565	4.8409	4.39807	4.94984	4.95966	5.71766	5.43537	5.26114	5.28279	5.24826	5.18108	3.16018	2.65425	4.60707	4.62529	5.38797	5.41421		0.802161	0.519863	0.360452	0.382099	0.189304	0.122116		-1.94877	-2.45471	-0.0124111	0.00580552	0.433226	0.459461		25.2597	25.277	25.6152	24.9315	25.3114	25.648	25.0765	25.082	25.4143
YBL052C	SAS3	3.38388	3.33186	3.21207	3.35384	3.28516	3.23997	3.21907	2.72278	3.23466	2.61323	3.02106	3.00856	2.57826	2.61367	2.25851	2.28246	2.29474	2.19982	1.55099	1.22303	2.28512	2.54775	2.70327	2.42379		-0.779608	-0.744199	-1.02445	-1.00049	-0.96782	-1.06274		-1.41994	-1.7479	-0.63883	-0.376194	-0.311538	-0.591014
YBL053W	YBL053W	0.0493731	0.860614	0.232481	0.0810021	0.792477	1.05035	-0.497484	-0.165657	0.0385821	-0.746635	-0.854083	-0.661926	0.109046	0.512628	0.308667	0.797071	0.356972	0.58196	-1.71436	-1.61217	0.219796	-1.34695	-1.48886	-0.00701563		-0.345947	0.0576346	0.151925	0.64033	-0.56444	-0.339453		-1.38279	-1.2806	0.573823	-0.992923	-0.73086	0.750989
YBL054W	TOD6	4.37101	4.39683	4.61056	3.92673	5.10105	5.04134	2.76923	1.34617	3.21337	3.14216	3.6171	3.61367	3.83589	4.2808	3.74106	4.16537	4.32823	4.27512	0.736069	0.869279	2.14666	2.37433	3.32877	3.23776		-0.54803	-0.103121	-0.527584	-0.103272	-0.742966	-0.79608		-1.32163	-1.18842	-1.03111	-0.803437	-0.286613	-0.377621		24.2182	24.5941	24.0776	24.3571	24.0365	24.7519			24.2653
YBL055C	YBL055C	4.60028	4.74362	4.85086	4.62138	4.85679	4.83174	4.46485	4.14924	4.32331	3.8659	4.52674	4.51192	5.44237	5.44317	5.19092	5.37889	5.78854	5.68422	2.01635	1.45016	3.88174	3.96331	4.70667	4.84622		0.770412	0.771218	0.454795	0.642764	0.944276	0.839956		-2.2907	-2.85689	-0.212863	-0.131291	0.187345	0.326895		25.4558	25.8156	25.8312	25.9855	26.0811	25.9378	25.3201	25.4903	25.631
YBL056W	PTC3	6.77471	6.78008	6.76915	6.86625	6.59853	6.5939	7.13982	7.1763	6.86054	6.41717	6.76117	6.82541	6.55642	6.2164	6.21204	6.1468	6.39768	6.35479	7.01642	6.74812	6.6289	6.75871	6.62584	6.5561		-0.220972	-0.560991	-0.60566	-0.670898	-0.198537	-0.241432		-0.141645	-0.40994	-0.00995265	0.119858	-0.167446	-0.237193		25.6838	25.9032	25.4673	25.8847	25.5603	25.8421	25.9717	26.2147	25.6591
YBL057C	PTH2	6.02792	6.00834	5.88322	5.74599	5.74921	5.86336	5.78331	5.56618	5.65749	5.29315	5.85005	5.72062	5.35778	5.54071	4.61149	4.61843	5.02479	4.92785	1.82947	1.64625	4.45877	4.31235	4.84638	4.94257		-0.66035	-0.477421	-1.20312	-1.19617	-0.781496	-0.878436		-3.84528	-4.0285	-1.01655	-1.16296	-0.938957	-0.842762		24.4266	24.4818	24.5957	24.2629	24.6943	24.4495	24.2884	24.3812	24.6079
YBL058W	SHP1	5.77798	5.6115	5.52944	5.7653	5.52126	5.54648	6.10112	6.20323	5.4194	4.76705	5.20056	5.3975	5.99866	5.65265	5.60614	5.55652	5.11761	5.33775	7.70993	7.74415	5.21866	5.8648	5.06151	5.03194		0.303921	-0.0420901	-0.0412311	-0.0908495	-0.416259	-0.196125		1.55776	1.59197	0.12543	0.771566	-0.237524	-0.26709		27.6589	27.3585	27.5402	27.4103	27.7286	27.9019	27.2444	27.4597	27.5252
YBL059C-A	CMC2	5.30909	5.20032	4.90876	5.16428	4.50528	4.50326	6.95373	6.433	6.69604	6.21915	6.56556	6.52531	4.48612	4.89345	4.2249	4.16592	3.83908	3.71392	7.35576	7.43334	6.26575	6.83747	4.64198	4.74219		-0.768585	-0.361251	-0.811624	-0.870599	-0.665194	-0.790354		0.662399	0.739973	-0.191842	0.379882	-1.90346	-1.80324		24.1992	24.7007	26.5566	25.0359	25.0231	25.3457	27.0087	27.0559	26.2739
YBL059W	YBL059W	2.49508	2.4478	2.4311	1.92968	1.98253	1.35213	4.07108	3.70109	3.81475	3.56917	3.88441	4.01218	2.21265	2.4077	2.37105	1.82677	2.26114	2.20824	1.47312	1.50659	3.44978	3.60409	2.5822	2.49116		-0.25879	-0.0637441	0.190661	-0.353615	0.593812	0.540912		-2.41297	-2.3795	-0.242178	-0.0878684	-1.36609	-1.45713
YBL060W	YEL1	2.35139	2.20749	2.43497	2.41926	2.42597	2.46135	2.51777	2.3147	1.97042	1.47471	2.21941	2.116	2.616	2.51158	2.34461	2.30342	3.03945	2.53329	0.912624	0.419198	1.98538	2.50545	1.74182	1.83018		0.336557	0.232138	-0.0825023	-0.12369	0.595787	0.0896302		-1.50361	-1.99704	0.26282	0.782889	-0.42589	-0.337522
YBL061C	SKT5	4.81807	4.89923	4.69772	4.85759	5.05056	5.12291	4.03451	3.50776	4.28727	3.92726	4.46759	4.61039	4.73685	4.46895	4.13582	4.15533	4.49735	4.24957	2.64561	1.85111	3.76293	4.03491	4.01109	3.89458		-0.121805	-0.389699	-0.641829	-0.622327	-0.589386	-0.837165		-1.12552	-1.92003	-0.344335	-0.0723616	-0.527895	-0.644411		23.9666	24.2766		24.2611	23.8058	24.1149		23.1476	23.7985
YBL062W	YBL062W	0.678549	0.70021	0.624618	1.0581	-0.345901	-0.431984	1.28697	1.3964	0.600644	0.645502	0.123016	1.12253	1.60072	1.12716	0.285766	0.484664	0.334072	0.336667	-0.737259	-1.63508	0.559466	-0.36985	-0.0967272	0.800159		0.911339	0.437778	-0.555593	-0.356696	0.723014	0.725609		-2.07895	-2.97676	-0.0636074	-0.992923	-0.7195	0.177386
YBL063W	KIP1	2.88328	2.91691	2.70868	2.84671	2.42672	2.39196	3.34371	3.01338	2.93346	2.67512	2.96239	2.89572	3.28553	2.93774	2.51306	2.67232	3.15023	2.84545	0.671644	-0.0104441	2.28165	2.38254	2.2528	2.15372		0.385432	0.0376453	-0.264633	-0.105372	0.740896	0.436112		-2.5069	-3.18899	-0.522635	-0.421751	-0.676258	-0.775337
YBL064C	PRX1	6.40079	6.24643	5.36451	5.73446	4.50013	4.48328	8.90248	9.20133	7.61179	6.82597	6.80847	6.75324	8.43188	8.64711	8.09322	8.36935	7.14212	7.55793	9.19152	8.82476	9.1771	9.57108	6.87951	7.07679		2.10827	2.3235	2.54373	2.81986	2.65042	3.06623		0.139614	-0.22715	1.95822	2.35219	0.0986601	0.295931		27.3986	27.5279	28.5668	26.637	25.5018	26.0216	30.2424	30.1715	28.7787
YBL065W	YBL065W	-2.63769	-0.893561	-1.23219	-0.383666	-2.78767	-2.28879	0.62281	1.73224	-1.42609	-2.2113	-0.733789	-1.54163	1.22934	1.92243	0.206568	1.26529	2.8465	2.8491	2.10638	1.09308	-0.467264	2.9828	-2.95353	-1.47168		2.99496	3.68805	1.0145	2.07322	5.38473	5.38732		0.928848	-0.0844453	1.35143	4.80149	-1.81582	-0.333974
YBL066C	SEF1	3.83606	3.71453	3.80469	3.63551	3.20907	3.20111	5.18936	4.77644	4.42817	4.21622	4.53175	4.48974	4.03205	4.2258	4.15112	4.43188	4.09911	4.13647	5.63649	5.74969	4.75799	5.04886	3.78243	3.71544		0.256757	0.45051	0.431019	0.71178	0.894018	0.931378		0.653594	0.766792	0.435801	0.72667	-0.728314	-0.795308			23.2792	23.7547				24.1005	24.4303	23.2603
YBL067C	UBP13	4.90765	5.04407	5.0494	5.10475	5.1736	5.18098	5.77783	6.31586	4.69428	4.33996	4.69581	4.78072	5.69643	5.77072	5.83533	6.08968	5.61507	5.71018	3.38401	3.03553	4.64351	4.99229	5.24894	5.26154		0.720568	0.79486	0.758256	1.01261	0.437777	0.53289		-2.66283	-3.01131	0.126388	0.475172	0.510683	0.523278				24.6772					25.0119
YBL068W	PRS4	4.63022	4.80353	4.94283	4.771	5.10362	5.02112	3.93732	3.46789	4.33893	3.84261	4.2654	4.37405	3.0633	2.77138	2.91145	2.61772	3.17592	3.01326	0.36136	0.225384	2.94188	2.94667	3.45561	3.61362		-1.65357	-1.9455	-1.94547	-2.2392	-1.88646	-2.04911		-3.34124	-3.47722	-1.14889	-1.1441	-0.864112	-0.706101		25.7393	25.981	25.707	26.1546	26.2698	26.0826	25.5154	25.8409	25.7125
YBL068W-A	YBL068W-A	-2.09598	-1.93681	-1.69048	-1.84196	-2.24596	-1.74708	-0.835481	-2.31101	-1.88438	-1.66959	-1.77704	-1.99992	-2.03631	-1.99529	-1.83668	-2.00036	-1.56599	-1.56339	-2.05235	-1.95017	-1.92556	-1.68495	-2.41182	-2.51494		-0.019909	0.0211028	-0.0704672	-0.234139	0.430533	0.433128		-0.47911	-0.376927	-0.14857	0.0920391	-0.523341	-0.626455
YBL069W	AST1	3.43115	3.57297	3.83089	3.77972	3.79344	3.78005	2.92956	2.37386	2.91914	2.31226	3.02647	3.05551	2.61731	2.43066	2.37711	2.36259	2.52876	2.73366	-0.174839	-0.00226601	1.98758	1.15604	2.85112	2.91717		-0.884747	-1.0714	-1.42819	-1.44272	-1.25799	-1.05308		-2.82655	-2.65398	-0.628114	-1.45965	-0.189869	-0.123825		23.8961	24.3666	24.1226	24.1286	23.8883	24.5715	23.5285	23.5087	24.3953
YBL071C	YBL071C	-0.893736	-0.734572	-1.0732	-1.22468	-1.04372	-0.544837	-1.2182	-2.69373	-2.2671	-0.467351	-2.15976	-1.38264	-0.834063	-1.37801	-0.219405	-1.38308	-0.363744	-1.94611	-2.43507	-2.33289	-2.30827	-0.482703	-2.79454	-1.89766		-0.019909	-0.56386	0.929533	-0.234139	0.430533	-1.15183		-0.47911	-0.376927	-0.941051	0.88452	-1.02334	-0.126455
YBL071C-B	YBL071C-B	0.748371	1.32257	-0.431092	0.41743	1.33536	0.512307	1.42391	-1.05162	0.37501	-0.410207	-0.517655	0.259465	1.22308	-0.735907	0.422702	0.843992	-0.3066	0.695995	0.207032	-0.690785	-0.666169	-0.42556	-1.15244	1.06638		0.18761	-1.77138	0.429533	0.850823	-1.23043	-0.227836		0.0208899	-0.876927	-0.64857	-0.407961	-1.02334	1.19547
YBL071W-A	KTI11	5.72758	5.92266	6.06481	5.62594	6.22581	6.49907	5.09326	4.2027	4.95126	4.85906	5.28098	5.2417	4.33538	4.0832	4.30151	4.17631	4.7026	4.34263	4.12431	3.50213	4.232	4.2438	3.83885	3.96839		-1.48974	-1.74193	-1.54387	-1.66907	-1.65984	-2.01981		-0.523664	-1.14585	-0.673153	-0.661363	-1.4225	-1.29295							24.0372
YBL073W	YBL073W	3.32936	3.16295	2.98815	2.76138	2.88988	3.07127	1.41994	1.18542	2.91161	2.48394	2.90159	2.75026	2.00761	1.60805	2.04676	1.60298	1.55193	2.09058	1.20306	1.65317	2.45539	2.5373	2.29105	2.70731		-1.23855	-1.63811	-0.828003	-1.27178	-1.42865	-0.89		-0.0996141	0.350493	-0.242383	-0.160472	-0.53487	-0.11861
YBL074C	AAR2	2.97047	2.68565	2.95775	2.79345	2.83948	2.80889	2.57753	2.69695	2.36994	1.96581	2.13847	2.15005	3.35398	3.09014	2.54595	2.78189	2.705	2.83451	1.63367	1.27019	2.44165	2.31303	2.6159	2.49302		0.525923	0.26208	-0.329645	-0.0937099	-0.119178	0.0103295		-1.00356	-1.36704	0.273779	0.145154	0.471636	0.348759
YBL075C	SSA3	2.75225	2.88686	2.59093	2.76138	2.92784	2.54332	3.56695	3.94997	2.23498	1.79769	1.9638	2.52181	6.21895	7.36933	6.98466	8.09708	4.71543	4.64639	10.3915	10.3036	6.169	7.41665	2.73749	2.44455		3.3994	4.54978	4.3085	5.42092	1.97984	1.91081		6.63308	6.54519	4.15267	5.40031	0.494682	0.201744		34.0388	33.8491	34.0082	34.0497	34.2667	33.9409	34.0011	34.0663	33.9485
YBL076C	ILS1	8.33512	8.43067	8.48902	8.38733	8.68882	8.68994	7.20015	6.58489	7.62358	7.43016	7.77417	7.89887	7.69365	7.01357	7.4222	6.70995	7.54668	7.40936	4.14978	4.00214	6.49381	6.29539	7.76942	7.69645		-0.689249	-1.36932	-1.01597	-1.72823	-1.14269	-1.28002		-2.74274	-2.89038	-1.03307	-1.23148	-0.0671022	-0.140069		30.8415	30.8663	30.6452	30.698	30.7771	30.5964	30.3113	29.9575	30.6206
YBL077W	YBL077W	0.497309	-1.80296	0.0283399	-0.386173	0.0578212	-0.291296	-0.701625	-1.59219	-1.16556	-1.53574	-0.321258	-1.2811	-0.317487	0.138562	-0.702829	-0.0591462	-0.847168	0.155427	-2.9185	-2.81632	-0.791699	-0.966128	-0.693005	-0.796119		0.335338	0.791387	-0.523912	0.11977	-0.730431	0.272164		-1.77159	-1.66941	0.558949	0.38452	0.108176	0.00506222
YBL078C	ATG8	4.32516	3.96006	3.37452	3.72893	2.66703	2.71845	6.11704	6.5818	4.81289	4.35146	4.55099	4.21563	6.73577	6.76569	6.61512	6.98111	6.53111	6.75256	9.62086	9.88618	5.98342	6.98649	4.49313	4.77039		2.59316	2.62309	3.0634	3.42939	3.83837	4.05982		3.27144	3.53676	1.40125	2.40432	0.109821	0.387078								24.7889	24.835
YBL079W	NUP170	5.63467	5.53529	5.67484	5.4861	5.73391	5.80357	5.1966	4.89909	4.79355	4.48676	4.90827	4.97182	5.55226	5.24871	5.31861	5.2123	5.36532	5.32439	2.40516	2.19658	4.54996	4.53688	5.29434	5.19883		-0.032718	-0.336267	-0.261861	-0.368172	-0.403423	-0.444348		-2.64269	-2.85126	-0.0901951	-0.103277	0.354296	0.258788		25.4159	25.3536	25.5524	25.4808	24.9672	25.5611	25.3503	25.0768	25.43
YBL080C	PET112	3.0083	3.01953	2.6809	2.86349	2.04176	2.25591	3.66228	3.69853	3.27389	2.86492	3.40459	3.23852	2.89957	2.79619	2.69783	2.86513	2.64433	2.82817	1.3392	0.0788153	3.335	3.44358	2.99963	2.91615		-0.11434	-0.217718	-0.0743657	0.0929355	0.495493	0.679329		-2.3412	-3.60159	0.265589	0.374169	-0.321922	-0.405407									22.3384	22.4787
YBL081W	YBL081W	4.82617	4.81	4.9737	4.70852	5.02629	4.9171	4.17532	2.88766	4.48794	4.26771	4.54225	4.65206	4.75011	3.74289	3.96362	2.93191	5.00731	4.90598	-0.110031	0.866622	3.52632	3.10982	4.48728	4.46203		-0.0679694	-1.07519	-0.877492	-1.9092	0.035618	-0.0657192		-3.64152	-2.66487	-0.8515	-1.268	-0.109875	-0.135123			23.1812	23.3135		22.8589	23.0993
YBL082C	ALG3	4.48439	4.4759	4.75679	4.52937	4.5374	4.53453	4.35387	4.32035	4.86014	4.49574	4.72605	4.75613	3.50194	3.52683	3.39293	2.7372	3.4346	3.25559	0.538359	0.511259	4.29076	4.03387	4.01827	4.03396		-0.978206	-0.953314	-1.25015	-1.90588	-1.10136	-1.28037		-3.79875	-3.82585	-0.387178	-0.644069	-0.722814	-0.707132
YBL083C	YBL083C	-0.941945	-0.460853	-2.53644	-0.687923	-1.09193	-1.00808	-0.0964847	-0.835047	0.269657	0.0694025	-0.038046	-0.52396	-0.560344	0.480668	-2.68265	-2.84632	-0.411953	-2.40936	-2.89832	-2.79614	-0.186559	-1.53091	-1.25779	-0.360903		0.141055	1.18207	-1.07047	-1.23414	0.638052	-1.35935		-2.43256	-2.33037	-0.356089	-1.70044	-0.976786	-0.0799003
YBL084C	CDC27	3.59684	3.47361	3.34568	3.27462	3.35667	3.18922	3.92843	3.70433	3.36496	3.09431	3.13442	3.17207	3.90736	4.13211	3.93276	4.30533	3.90687	3.88895	5.35984	5.27921	3.94527	4.36493	3.31556	3.45782		0.37213	0.59688	0.622609	0.99518	0.63393	0.616013		1.54346	1.46283	0.715632	1.1353	0.162312	0.304577								25.6995
YBL085W	BOI1	4.52944	4.43729	4.50174	4.47354	4.38415	4.51492	4.31809	3.93271	4.22276	3.65318	4.04601	4.09026	4.72061	4.5252	4.38852	4.37234	4.4345	4.37214	2.26751	1.89932	3.33493	3.44228	3.81803	3.97744		0.237249	0.041835	-0.09912	-0.1153	-0.0150435	-0.0774038		-1.85789	-2.22609	-0.603037	-0.495694	-0.250102	-0.0906979		23.5323	23.6512	23.8138	23.8818	24.0819	23.4594	23.3392		23.4997
YBL086C	YBL086C	2.80813	2.66961	2.25382	2.4019	2.02343	1.97482	3.56681	3.89036	2.90968	1.78928	2.45388	2.5134	0.923759	0.833526	1.55401	0.793697	-1.32213	-0.804961	7.12688	7.26071	3.28573	4.29845	-0.975321	-1.27108		-1.81511	-1.90535	-0.773846	-1.53416	-3.32126	-2.80409		3.39829	3.53212	0.936257	1.94897	-3.45896	-3.75472		23.4078						23.6232	23.8297
YBL087C	RPL23A	10.6179	10.7022	10.5864	10.7048	10.8258	10.7206	9.19434	8.39512	10.0452	9.54273	9.9751	10.0798	8.55988	8.3589	8.40109	7.74351	8.46853	8.19075	5.34764	5.35981	7.71869	7.37556	9.25072	9.3368		-2.10019	-2.30116	-2.24454	-2.90213	-2.30464	-2.58243		-3.44709	-3.43492	-2.0753	-2.41842	-0.77672	-0.690641		31.6697	31.7293	31.192	31.7853	32.0913	32.1648	30.8477	30.6463	31.4207
YBL088C	TEL1	3.46842	3.43962	3.56168	3.50264	3.35848	3.3405	4.17684	4.07181	3.23531	2.83483	3.20972	3.31725	3.94335	4.16325	3.88162	4.02017	3.8512	3.76094	2.67523	2.2771	3.67046	4.05034	3.62934	3.63154		0.489326	0.709232	0.349458	0.488013	0.501707	0.411448		-1.44909	-1.84722	0.635388	1.01527	0.365853	0.368057
YBL089W	AVT5	3.39187	3.15248	3.20716	3.00759	2.90416	2.93864	3.86387	3.93975	3.78065	3.29731	3.60208	3.5113	3.03563	3.05907	2.84446	2.85326	2.56415	2.73144	1.24845	0.858033	3.73947	3.66278	3.11477	3.01166		-0.236545	-0.213106	-0.262912	-0.254117	-0.357257	-0.189965		-2.65336	-3.04378	0.200493	0.123798	-0.441914	-0.545028
YBL090W	MRP21	5.42556	5.47243	4.95775	5.28071	4.70621	4.61235	6.52004	6.21921	6.61963	6.0102	6.16475	6.38655	4.75174	5.05676	4.4671	4.31151	4.05648	3.86457	4.29925	3.85516	5.80336	6.12609	4.87155	4.95336		-0.697251	-0.392239	-0.652134	-0.807723	-0.602803	-0.79471		-2.07037	-2.51447	-0.511556	-0.18882	-1.4041	-1.32229		23.7983	23.4704	24.4431	23.6941	22.7243	23.1709	24.8803	24.7594	24.3081
YBL091C	MAP2	5.81538	5.63029	5.4734	5.47713	5.51787	5.46131	5.49203	5.42776	5.53908	4.87019	5.25065	5.24276	5.03221	4.64808	4.65589	4.31025	4.61288	4.49502	5.11529	4.83708	4.92859	5.62395	4.87822	4.77338		-0.690626	-1.07475	-0.819375	-1.16502	-0.876708	-0.994569		-0.344606	-0.622814	-0.276047	0.419317	-0.368487	-0.473328		27.2097	27.356	27.3737	27.1979	27.2182	27.2041	27.304	27.4078	27.3565
YBL091C-A	SCS22	2.07656	1.93087	1.86233	2.16065	1.56401	1.35507	2.85163	2.74223	2.55881	2.16952	2.44058	2.85355	3.66675	3.34971	3.51844	3.50778	3.105	2.89865	3.38131	3.44476	2.72913	3.09527	3.07805	2.91872		1.66303	1.346	1.50695	1.49629	1.64547	1.43911		0.584378	0.647829	0.36497	0.73111	0.43099	0.27166
YBL092W	RPL32	12.1776	12.2321	12.064	12.1699	12.2591	12.2824	11.2944	10.53	11.698	11.2242	11.6037	11.68	10.6706	10.4554	10.3733	9.64911	10.654	10.0334	7.00754	6.88814	9.15698	8.7256	10.7522	10.9679		-1.53421	-1.7494	-1.74371	-2.46786	-1.61673	-2.23735		-3.90469	-4.02408	-2.30412	-2.7355	-0.889623	-0.673921		31.4695	31.336	31.2155	31.0878	31.06	31.171	30.5814	30.855	31.2389
YBL093C	ROX3	4.91575	4.90549	4.90222	4.89309	5.2357	5.14818	4.25025	3.87021	4.30393	4.33814	4.17346	4.38632	7.15553	7.22449	6.72904	6.91106	7.34114	7.14231	5.87291	5.84183	4.91225	5.24456	6.27147	6.45009		2.24491	2.31386	1.83139	2.0134	2.1492	1.95037		1.81269	1.7816	0.591219	0.923528	1.99158	2.1702							23.23
YBL094C	YBL094C	0.583312	0.379906	1.27832	0.989336	1.1703	1.66918	0.258847	-0.479716	0.432343	-0.575266	0.0542509	0.0944053	4.04292	4.15793	3.82243	3.65876	4.65762	4.63247	-0.958027	-0.855844	0.905738	1.14635	3.07482	3.43737		3.56131	3.67632	2.6886	2.52493	3.23789	3.21274		-0.847593	-0.745409	0.977199	1.21781	3.00049	3.36304
YBL095W	YBL095W	4.70308	4.51364	4.31906	4.11438	3.76357	4.01371	5.30501	5.29217	4.27389	3.76149	3.65404	3.64797	2.99268	3.12116	2.90851	3.43073	2.94105	2.90617	4.70455	4.54758	3.6624	4.14402	2.83218	2.50111		-1.61568	-1.4872	-1.30821	-0.785992	-0.947596	-0.982475		-0.594038	-0.751005	-0.355293	0.126324	-0.818832	-1.1499
YBL096C	YBL096C	-0.478698	-0.734572	0.24873	0.360286	-1.62868	0.192129	-1.2182	-0.693728	-0.267097	-0.467351	-1.15976	-0.797679	3.88476	3.34991	3.42445	3.4749	4.15982	4.33929	-0.850112	-0.332891	0.49908	0.517297	2.93338	2.93523		4.49139	3.95654	3.11994	3.1704	4.87809	5.05757		0.105852	0.623073	0.866304	0.88452	3.9121	3.91395
YBL097W	BRN1	1.54229	1.46485	1.41052	1.25904	1.16991	1.08383	1.52268	1.18733	1.42893	0.431406	1.0108	0.872809	1.99254	1.6308	1.39862	1.55045	1.8779	1.60632	-0.221444	-0.747292	0.926417	1.22843	1.03206	0.586063		0.488979	0.127231	0.0638339	0.215664	0.751029	0.479449		-1.57645	-2.10229	-0.00374926	0.29826	0.09026	-0.355742			22.0736		22.0241
YBL098W	BNA4	5.93283	5.71187	5.74196	5.45712	5.41865	5.29867	5.64204	5.83851	4.85387	4.29336	4.66396	4.79063	5.2612	4.41115	5.1223	4.9705	5.78399	5.94569	2.9106	2.50499	4.73173	4.54829	4.16228	3.97364		-0.561145	-1.4112	-0.477242	-0.62904	0.42533	0.587034		-2.82968	-3.23529	0.158112	-0.0253252	-0.565016	-0.753648		26.0958	26.0079	25.8047	25.9918	25.8574	26.0338	26.1019	26.0395	25.9903
YBL099W	ATP1	9.55967	9.50183	9.33703	9.38814	8.46615	8.41012	11.3311	11.1739	11.3952	11.1344	11.3069	11.3969	7.93918	7.95234	8.48417	8.37007	7.08331	7.22175	9.7958	10.0357	10.5304	10.2339	8.56863	8.50314		-1.59157	-1.57841	-0.878413	-0.992517	-1.35483	-1.21638		-1.45674	-1.21685	-0.734439	-1.03096	-2.78327	-2.84875		31.4031	31.348	32.699	31.1469	30.5636	30.4584	33.2437	33.3969	32.7124
YBL100C	YBL100C	-1.50644	-2.34728	-1.10094	0.0695064	-1.65642	-1.15754	-0.245946	0.737958	0.0270864	0.24187	1.27192	0.174576	-0.861808	-1.40576	-1.24715	-2.41082	-0.391489	-1.97386	-0.46282	0.961292	0.985908	0.226517	-1.23733	-1.9254		1.06505	0.521103	-0.731431	-1.8951	1.0155	-0.566872		-0.708826	0.715286	0.85143	0.0920391	-1.96058	-2.64865
YBL100W-C	YBL100W-C	-1.11413	-0.954962	-0.708626	0.139896	-1.26411	0.234773	0.146372	-0.329156	-0.902524	0.897221	0.204811	-0.0180695	1.26748	1.57152	2.4671	-0.0185043	1.41587	1.00342	3.78748	4.45795	1.37823	0.296906	1.15499	-0.533084		2.30202	2.60607	2.75146	0.265861	1.93053	1.51809		3.87887	4.54934	1.38088	0.299558	1.06162	-0.626455
YBL101C	ECM21	4.33613	4.22895	4.33366	4.31954	3.94793	3.98842	5.09982	5.17895	4.02062	3.30838	3.97746	3.95687	5.68332	5.71024	5.74287	6.07872	4.78352	4.89909	6.81864	6.85353	4.46705	5.05914	4.20716	4.17981		1.40078	1.4277	1.41627	1.75212	0.815346	0.930916		1.67926	1.71414	0.802553	1.39463	0.239991	0.21264		23.7336	24.3073	23.9315	24.0616	23.764	23.9593	24.3888	24.9863	24.0548
YBL102W	SFT2	6.20947	6.12185	6.08723	6.1353	5.70808	5.78481	7.15012	7.27062	6.84069	6.19445	6.44251	6.42395	5.93255	5.5165	5.67221	5.55135	5.41336	5.7066	6.75746	6.56017	6.80697	6.93273	5.64685	5.72918		-0.233114	-0.649167	-0.439055	-0.559914	-0.333082	-0.0398403		-0.452914	-0.6502	0.289404	0.415156	-0.786385	-0.704045			24.4482	23.5751	24.3086		24.0429	24.6386		24.3609
YBL103C	RTG3	3.70629	3.67281	3.71343	3.72387	3.68846	3.73221	4.17715	3.90104	3.67153	3.16584	3.43816	3.79393	4.54671	4.19769	4.18678	4.17331	4.66177	4.61674	3.11806	2.92568	3.65012	3.95315	3.9557	3.92984		0.857163	0.508144	0.468126	0.454657	0.951428	0.906405		-0.921032	-1.11342	0.231432	0.534464	0.339653	0.313795			23.5982						23.7673
YBL104C	SEA4	3.29011	3.41745	3.40931	3.57784	3.49627	3.4753	3.54008	3.24326	3.22179	2.82266	3.19925	3.19876	3.74435	3.49452	3.49324	3.4271	3.2482	3.16235	1.52507	1.11399	2.95716	3.25249	3.15638	3.23751		0.390568	0.140742	-0.000330621	-0.0664684	-0.237591	-0.323434		-1.8666	-2.27768	-0.0650674	0.230265	-0.0426221	0.0385037				23.0819	23.2523			23.1968	23.1098	23.097
YBL105C	PKC1	4.15812	4.04723	4.03022	4.09442	3.95936	3.98855	4.22319	4.05886	3.7983	3.29081	3.79768	3.72826	4.64926	4.6254	4.438	4.68232	4.45661	4.37298	4.66082	4.22671	4.10615	4.58077	3.93635	3.8393		0.546587	0.522725	0.375685	0.620005	0.48266	0.399028		0.519792	0.0856873	0.56159	1.03621	0.173381	0.0763265		24.6258	23.9068	23.4689	24.1509	23.6086	23.9942	24.0501	24.1374	24.0321
YBL106C	SRO77	2.22624	2.07889	2.27559	2.40507	2.48564	2.37603	2.25492	2.06105	1.99243	2.10383	2.03702	2.56547	7.11444	7.21604	7.05301	7.30432	7.5107	7.6135	0.956359	0.638829	2.82292	2.73002	6.76643	6.8651		4.96188	5.06348	4.71268	4.96399	5.07986	5.18266		-1.20163	-1.51916	0.774795	0.681896	4.46518	4.56385
YBL107C	MIX23	3.90768	3.83238	3.66368	3.8732	3.70256	3.60707	3.67914	3.44754	4.20674	3.51993	4.10436	4.03053	3.81535	3.6053	3.13045	2.56402	3.50806	3.2058	3.9781	4.1066	4.09602	4.61883	3.68776	3.88104		-0.0546795	-0.264729	-0.637989	-1.20442	-0.146756	-0.449015		0.414765	0.54326	0.232687	0.755498	-0.379689	-0.18641		22.484				23.1034		23.2072		24.443
YBL108C-A	PAU9	-2.75798	-1.59882	-2.35248	-2.50396	-2.90796	-1.40908	-1.49748	-1.97301	-2.54638	-1.3316	-1.43905	0.797506	10.6099	10.1497	11.7523	11.5479	11.3925	11.4536	1.53357	2.34202	0.871873	0.65305	10.172	11.024		12.7883	12.3281	14.1805	13.9761	13.551	13.6122		3.26882	4.07727	2.81086	2.59204	10.4928	11.3447
YBL113W-A	YBL113W-A	-3.12311	-2.96395	-2.71761	-2.86909	-3.2731	-2.77422	-1.86262	-3.33814	-2.91151	-2.69673	-2.80418	-3.02706	-3.06344	-3.02243	-2.86382	-3.02749	-2.59312	-2.59053	-3.07949	-2.97731	-2.95269	-2.71208	-3.43896	-3.54207		-0.019909	0.0211028	-0.0704672	-0.234139	0.430533	0.433128		-0.47911	-0.376927	-0.14857	0.0920391	-0.523341	-0.626455
YBR001C	NTH2	3.81779	3.61266	3.32154	3.62743	2.91217	2.89004	5.72021	5.92952	4.26761	3.63972	3.9917	4.10619	4.48643	4.65786	4.57388	4.81707	4.20543	4.43499	7.16115	6.99739	5.19321	5.84728	4.22822	3.99665		0.771209	0.942637	1.09939	1.34259	1.30433	1.53389		1.33628	1.17253	1.23955	1.89362	0.179276	-0.0522976		24.051		25.068				25.3075	25.3138	23.8004
YBR002C	RER2	4.21282	4.43568	4.20328	4.19778	4.50394	4.46326	3.11075	2.80515	3.7221	3.35192	3.68376	3.74628	4.07985	3.74349	3.68589	3.43314	4.24531	4.3699	1.51278	1.04668	3.0335	3.06864	4.28164	4.2089		-0.244401	-0.580757	-0.51464	-0.767396	-0.238285	-0.1137		-1.44516	-1.91126	-0.503515	-0.468375	0.566619	0.493878		21.6855			22.4828
YBR003W	COQ1	5.45605	5.38511	5.2442	5.24197	4.60162	4.47853	5.66702	5.35314	5.24147	4.84873	5.31748	5.34289	5.61594	5.49389	5.51793	5.58836	4.95496	4.9963	4.42067	4.03472	5.05744	5.18542	5.47895	5.44216		0.19536	0.0733034	0.274851	0.345277	0.414885	0.45623		-1.08941	-1.47536	0.012339	0.140319	0.148763	0.111981		25.4678	25.1363	26.071	25.1612	24.7927	25.3002	26.2014	26.3326	25.5027
YBR004C	GPI18	5.63608	5.55086	5.4254	5.36561	5.27784	5.43539	5.42443	5.2042	5.69403	5.35039	5.70035	5.76027	6.35063	6.47249	6.39816	6.62336	7.1802	7.2315	3.48423	3.12344	5.26233	5.18371	5.61624	5.66844		0.757163	0.879023	1.00266	1.22785	1.82359	1.87489		-1.83008	-2.19087	-0.259877	-0.338497	-0.114073	-0.0618678
YBR005W	RCR1	4.06625	4.02638	3.76665	3.75378	3.32758	3.29097	4.13622	4.21131	4.12915	3.90395	3.7965	3.91994	5.14806	5.02235	5.31809	5.66262	5.69677	5.85067	5.08361	4.99152	3.81667	4.40875	4.02086	4.46523		1.10175	0.976034	1.55787	1.9024	2.38749	2.5414		0.909841	0.817755	-0.19988	0.392201	0.162634	0.607008		23.3286			22.8278	22.5573	23.2795	23.5109	23.672	23.4042
YBR006W	UGA2	3.95861	3.92266	3.56019	3.84612	3.03446	3.01455	5.64015	5.69722	4.38124	3.85409	4.07453	4.01628	6.15061	6.76476	6.34393	6.75811	6.11318	6.08074	7.28825	7.33061	5.232	5.85973	5.37594	5.56862		2.20997	2.82412	2.64078	3.05495	3.08868	3.05624		1.61956	1.66193	1.11434	1.74206	1.33053	1.52322		25.4096		25.5636	24.5039	24.8293		27.3485	26.5322	25.9578
YBR007C	DSF2	3.17012	3.09883	2.65002	2.49855	2.55467	2.41488	2.45057	1.46725	2.64877	2.41245	2.87158	2.98779	4.22979	3.93525	3.6695	3.79749	4.2594	4.19786	1.06576	0.556009	3.20585	2.97596	2.70629	2.54409		1.09532	0.800774	1.09521	1.22321	1.77462	1.71309		-0.893157	-1.4029	0.675243	0.445348	-0.2234	-0.385593			21.8776
YBR008C	FLR1	3.08442	3.17919	3.52945	3.64193	3.56818	3.50589	2.75995	3.00585	3.92237	3.7184	4.53982	4.48628	3.69038	3.69567	4.04943	4.35251	4.74566	4.93893	2.5258	2.4624	4.08813	4.51535	4.22592	4.2137		0.558568	0.563858	0.463738	0.766818	1.20862	1.4019		-0.3571	-0.420503	0.267751	0.694968	-0.287128	-0.299349
YBR010W	HHT1	10.035	10.0236	9.62216	9.54991	9.37183	9.46148	10.0707	9.48017	10.32	9.74561	9.94539	9.91663	9.18834	9.08697	8.9446	8.73921	8.44631	8.21695	9.98964	10.0414	9.03425	8.83991	8.29477	8.39731		-0.840945	-0.942311	-0.64143	-0.846825	-0.970345	-1.19971		0.214202	0.265999	-0.998539	-1.19288	-1.63624	-1.5337		29.5279	28.7629	29.0356	28.5338	27.7177	27.9958	28.6933	28.7608	28.9321
YBR011C	IPP1	10.1256	10.0988	10.0262	9.90592	9.90948	9.89172	10.0382	9.87474	9.59058	9.13912	9.40343	9.4598	9.7293	9.08089	9.17599	8.62008	9.14789	8.91809	6.01961	5.75354	8.71386	8.40855	9.61666	9.57321		-0.382877	-1.03128	-0.790084	-1.34599	-0.752709	-0.982516		-3.93684	-4.20291	-0.650984	-0.956299	0.185047	0.141592		31.5271	31.931	31.6046	31.7296	31.7993	31.9593	31.7275	31.6612	31.5987
YBR014C	GRX7	5.20426	5.25678	4.44072	4.48289	4.05073	4.06418	6.4325	6.47009	4.94665	4.59112	4.70606	4.7029	5.51986	5.54895	4.4671	4.16238	4.70922	4.27742	3.50974	2.63538	5.60365	5.58303	4.50493	4.81339		0.28934	0.318428	0.00529175	-0.299424	0.651767	0.219959		-2.94156	-3.81592	0.834761	0.814149	-0.199545	0.108907		23.9114	24.5865	23.4558	23.6913	23.4511	24.2495	26.0585	25.6323	23.7198
YBR015C	MNN2	6.8714	6.88527	6.69479	6.63389	6.60035	6.59773	6.81605	6.56034	6.54468	6.04953	6.46576	6.51917	6.00058	5.9587	5.79384	5.4512	5.39338	5.26458	5.29421	4.6842	6.28865	6.32631	5.9324	5.83163		-0.877762	-0.91964	-0.870501	-1.21314	-1.20566	-1.33446		-1.39398	-2.004	-0.00845456	0.0292044	-0.560065	-0.660834		26.3469	26.7514	26.0344	26.7075	26.1251	26.5685	26.8868	26.5989	26.3273
YBR016W	YBR016W	5.58718	5.47549	5.43985	5.36269	5.15585	5.25019	6.08301	6.03717	5.36777	4.91959	5.68156	5.52786	5.39676	4.53731	5.28727	4.88839	5.92267	5.69459	6.20853	6.16096	4.93281	5.15799	5.58544	5.69273		-0.134577	-0.99403	-0.113996	-0.512884	0.719649	0.491565		0.14844	0.100876	-0.210866	0.0143132	-0.0192641	0.088017
YBR017C	KAP104	5.60004	5.56236	5.63671	5.50292	5.83818	5.74037	5.07667	4.77588	4.94822	4.56325	5.00676	5.10513	4.9994	4.6735	4.5993	4.35595	4.61982	4.68261	3.24037	2.68276	4.56811	4.67741	4.9528	4.74897		-0.581806	-0.907701	-0.97052	-1.21387	-1.16945	-1.10667		-1.6859	-2.24352	-0.18762	-0.0783215	-0.103146	-0.306981		25.3516	25.028	25.1533	25.4804	25.2368	25.7585	25.1293	24.7156	25.0723
YBR018C	GAL7	-1.50448	-0.245779	-0.584406	-0.0578124	-0.554924	-1.37797	-0.466374	-0.526864	-1.10023	-1.88545	-2.9929	-2.63082	2.01463	2.62174	2.07674	2.56515	2.05105	1.39068	2.65065	2.61533	2.28485	2.79964	1.91148	1.12719		2.88975	3.49687	2.39785	2.88626	3.0175	2.35713		3.14727	3.11195	3.77769	4.29248	4.72334	3.93904
YBR019C	GAL10	-1.54297	-1.27689	-0.667984	-0.901924	-1.69295	-1.43508	-0.982911	-1.21051	-1.33137	-3.81702	-2.60254	-2.34	0.723155	1.14268	1.4082	1.49607	1.55337	1.71544	-2.19979	-3.0976	1.1938	0.489552	2.55449	2.30918		2.13308	2.55261	2.19316	2.28102	3.11738	3.27946		-1.10307	-2.00089	3.768	3.06375	5.02576	4.78045
YBR020W	GAL1	0.833104	0.874431	1.39907	1.48079	0.654554	0.867129	1.17606	1.33797	0.864133	1.04649	0.837167	0.871445	2.23158	2.55598	2.75982	2.96366	2.08299	2.60016	0.333585	0.00692523	2.69742	2.85711	3.59972	3.09487		1.37781	1.70222	1.31989	1.52373	1.32215	1.83931		-0.92343	-1.25009	1.74211	1.9018	2.74542	2.24056
YBR021W	FUR4	4.14739	3.92281	3.82853	4.02076	3.83429	3.82956	3.30971	2.43263	4.13343	3.49075	4.41807	4.22434	2.92492	3.11389	2.72861	1.85307	2.67738	2.60198	-0.597482	-0.784805	3.67351	3.26469	3.92124	3.63785		-1.11018	-0.921212	-1.19603	-2.07158	-1.15454	-1.22995		-3.46865	-3.65597	-0.138581	-0.547402	-0.399965	-0.683354
YBR022W	POA1	4.47354	4.48369	4.51261	4.51747	4.13668	4.04675	5.17248	4.69196	4.98259	4.51601	4.68763	4.66733	5.50599	5.50871	5.15627	4.86111	5.65867	5.35741	4.23512	3.71077	4.60293	4.75781	5.27731	5.40851		1.02737	1.0301	0.641229	0.346073	1.56695	1.2657		-0.697096	-1.22145	-0.146366	0.00851347	0.599832	0.731028		24.0571	23.8448	23.4399	23.7705	23.7615		23.7355	23.3617	23.9939
YBR023C	CHS3	6.19413	6.21579	6.13245	6.12309	6.25902	6.18393	5.40248	5.08735	5.46687	5.16108	5.85755	5.94544	5.85409	5.82287	5.83721	5.73904	5.80074	5.92862	2.72941	2.48367	5.40215	5.37326	4.75513	4.65745		-0.350871	-0.382083	-0.290563	-0.388732	-0.420738	-0.292858		-2.51551	-2.76125	0.0881786	0.0592889	-1.14636	-1.24404		25.468	25.6629	24.9577	25.6189	24.616	25.0493	24.6265	24.3775	24.802
YBR024W	SCO2	3.05686	2.85648	2.46236	2.5272	2.31127	1.71061	4.26332	4.13807	3.31028	2.95037	3.01625	3.06545	4.32369	4.43203	4.05524	4.0308	3.83031	3.52435	4.63873	4.22373	4.11136	4.42482	3.83843	4.0896		1.36702	1.47535	1.56046	1.53602	1.81936	1.51341		0.438035	0.0230342	0.981038	1.2945	0.797574	1.04874				23.9523				24.8849		24.462
YBR025C	OLA1	8.90712	8.96902	8.90813	8.89546	9.11159	9.12744	7.8263	7.33645	8.31848	8.0419	8.29817	8.34437	7.27748	7.24216	6.95903	6.57632	6.52677	6.29956	4.16099	4.10728	6.83133	6.57527	7.76585	7.67019		-1.66059	-1.69592	-1.94277	-2.32548	-2.59275	-2.81996		-3.42038	-3.47409	-1.34886	-1.60492	-0.555426	-0.651086		30.4631	30.6281	30.4359	30.5787	30.6972	30.7771	29.8142	29.7552	30.3956
YBR026C	ETR1	5.28879	5.2731	5.05088	5.12658	4.74156	4.61241	7.51212	8.14385	5.84435	5.01764	5.41866	5.33198	6.25321	6.14953	6.11019	6.11024	4.56503	4.83917	5.81989	5.6081	6.77036	7.05921	5.58275	5.58261		0.97226	0.86858	1.02146	1.02151	-0.11196	0.162181		-2.0081	-2.21989	1.33937	1.62821	0.207433	0.207291		27.4081	27.2452	27.887	27.0239	26.928	26.6869	28.8127	28.9693	28.1276
YBR027C	YBR027C	2.64302	2.26161	2.55102	2.35647	1.99554	2.36115	2.56648	2.8203	2.88437	2.34242	2.07743	2.51166	1.76158	1.6823	1.70967	1.67724	1.83597	0.91257	-0.576393	-0.47421	2.81344	2.75449	2.02761	1.44645		-0.690731	-0.770014	-0.744078	-0.776506	-0.342369	-1.26577		-3.26979	-3.1676	0.200047	0.141096	-0.266935	-0.848096
YBR028C	YPK3	4.55475	4.64546	4.52275	4.51566	4.11166	4.20078	4.73316	4.2323	4.7685	4.27826	4.27898	4.44236	3.59924	3.07047	3.27367	2.90836	2.93728	2.93029	1.1667	1.14758	4.16586	4.10739	3.83032	3.77783		-1.00086	-1.52963	-1.24554	-1.61085	-1.21894	-1.22593		-3.31603	-3.33515	-0.357527	-0.41599	-0.530352	-0.58284				22.9932				23.0871		23.411
YBR029C	CDS1	6.63363	6.53829	6.646	6.59775	6.57452	6.60014	6.50868	6.15145	7.00069	6.62945	7.00268	7.08396	6.39333	6.32804	6.32225	6.21073	6.54605	6.64097	2.3895	2.38477	6.0743	5.65307	6.94492	6.90892		-0.192625	-0.257918	-0.299628	-0.411143	-0.041281	0.0536363		-3.94056	-3.9453	-0.740773	-1.162	-0.0984041	-0.134404		28.1208	28.5194	28.2324	28.6519	27.8376	28.5199	27.9489	28.1621	28.423
YBR030W	RKM3	3.66414	3.79633	3.7928	3.76106	3.99904	4.05812	2.78866	2.27918	3.16524	2.68815	2.99069	3.37288	3.20596	2.97076	2.59001	2.67325	3.21685	3.04387	-0.76702	-1.7523	1.82691	1.85278	3.3597	3.30499		-0.524274	-0.759472	-1.18692	-1.10368	-0.811732	-0.984708		-3.30094	-4.28622	-1.09979	-1.07392	0.177915	0.123206
YBR031W	RPL4A	9.15041	9.23886	9.24487	9.1752	9.2283	9.23216	8.50847	7.7804	8.86777	8.47438	8.7423	8.86225	7.33824	6.88548	7.37848	6.35993	7.46579	7.24709	4.20293	4.12591	7.43617	6.87073	8.18336	8.20556		-1.85639	-2.30916	-1.83155	-2.8501	-1.76444	-1.98314		-3.94151	-4.01853	-1.23491	-1.80035	-0.618915	-0.596718		33.2994	32.7945	33.1673	33.0489	33.0763	33.0819	32.6459	32.5762	33.0735
YBR033W	EDS1	-1.38976	-1.2306	-1.77276	-0.73981	-2.78767	-3.28879	3.49317	3.40938	3.4808	3.24813	3.18904	3.29757	1.6508	1.61274	1.69842	1.85881	1.95839	1.83741	1.22611	0.530487	3.94848	3.43868	2.79801	2.75713		2.96098	2.92292	2.9547	3.1151	4.99662	4.87564		-2.22516	-2.92079	0.584011	0.0742139	-0.445296	-0.486173
YBR034C	HMT1	6.73728	6.79025	7.03195	6.76628	7.45701	7.49548	5.4006	4.39118	6.10931	6.01999	6.61978	6.78825	5.54661	5.29186	5.28914	5.29513	5.71698	5.5341	2.3742	2.28157	4.91698	4.52048	5.64332	5.54755		-1.21716	-1.47191	-1.60998	-1.60399	-1.75927	-1.94215		-2.52169	-2.61432	-1.14767	-1.54417	-1.0607	-1.15646		26.7873	27.3552	27.0648	27.6295	27.6514	27.2886	26.7297	26.6011	27.1592
YBR035C	PDX3	6.27849	6.25057	6.07788	6.16565	5.91732	6.05065	7.20464	7.30458	6.77619	6.24	6.40692	6.41885	6.49571	6.27503	6.2536	5.86936	5.9265	5.86697	8.22961	8.27762	6.59837	6.80477	6.18075	6.17123		0.231175	0.0104964	0.131835	-0.252404	-0.0574911	-0.117018		0.974995	1.02301	0.0902735	0.296678	-0.232139	-0.24166		26.9343	26.9744	27.1495	27.0195	26.8634	26.8043	27.5247	27.7038	27.2998
YBR036C	CSG2	6.75663	6.59236	6.48105	6.51015	6.12134	6.07828	7.36651	7.42222	7.38207	6.93419	7.06291	7.10619	7.19412	7.40849	7.23583	7.17214	7.40684	7.58926	7.48431	7.53867	7.56944	7.70113	6.9107	6.90026		0.519625	0.733994	0.740226	0.676536	1.30703	1.48945		0.0899492	0.144304	0.411317	0.542999	-0.173849	-0.184286				24.151			23.6338
YBR037C	SCO1	4.54138	4.52384	4.11809	4.3868	3.24925	2.9766	4.95929	4.94319	4.69779	3.86768	3.98971	4.06019	3.84592	3.74289	3.97189	4.05975	2.92066	3.03873	5.78175	5.42028	5.78532	5.97924	4.21778	4.27636		-0.686683	-0.789718	-0.280558	-0.192691	-0.192268	-0.0741953		0.830515	0.469042	1.50259	1.6965	0.192829	0.251408		23.0229		23.7714				25.0776	24.5795	24.0227
YBR038W	CHS2	4.80765	4.6684	4.67626	4.48263	4.45781	4.34598	4.81044	4.76551	4.57395	3.94288	4.44357	4.42302	3.83437	2.40122	3.24769	2.2914	2.59969	2.77001	1.62394	1.27361	4.64897	4.26437	3.71208	3.4267		-0.903659	-2.3368	-1.33175	-2.28804	-1.80221	-1.63189		-3.16403	-3.51436	0.390555	0.0059491	-0.72121	-1.00659				22.5349		23.0611	22.9766			22.6458
YBR039W	ATP3	7.71803	7.60218	7.25048	7.32426	6.50713	6.5921	9.57522	9.36234	9.13488	8.84339	9.03087	9.07628	6.87537	6.97946	7.11612	7.12655	6.19723	6.16923	9.40156	9.7054	8.67449	8.79747	7.03282	7.11216		-0.784734	-0.680647	-0.171252	-0.160827	-0.352388	-0.380381		-0.0672146	0.23662	-0.314642	-0.191669	-2.02075	-1.94142		28.7762	28.6044	29.8405	28.5522	27.918	28.1133	30.6835	30.7339	29.8801
YBR040W	FIG1	-2.43124	-1.27207	1.55923	1.40775	1.71646	1.42016	-0.433774	-1.42387	0.282865	-1.26789	-1.1123	-1.59821	-0.0496356	-0.456083	-0.297474	-0.113223	0.0987549	-0.676258	-3.97258	-2.87039	-0.0384212	-0.145735	0.755419	0.208698		1.80202	1.39557	-1.78096	-1.59671	-1.46956	-2.24457		-3.04375	-1.94157	0.45409	0.346775	2.11068	1.56396
YBR041W	FAT1	5.76669	5.7562	5.52564	5.73736	5.34311	5.38057	5.36337	5.18596	5.59267	5.15306	5.52135	5.55609	5.59284	5.3758	5.46278	5.31842	5.41182	5.54343	4.94689	4.90664	4.71302	5.01872	4.79396	4.78345		-0.168603	-0.385651	-0.168718	-0.313083	0.0499804	0.181589		-0.327775	-0.368023	-0.659852	-0.354148	-0.744757	-0.755265		25.7506	25.4744	25.4611	25.2749	25.068	25.6826	25.661	25.6346	25.8327
YBR042C	CST26	5.16363	5.1248	5.08781	4.95706	4.82208	4.86259	4.5596	4.05659	4.76006	4.24549	4.64166	4.74138	6.03386	5.96073	5.78467	5.86892	6.18996	6.14952	2.64822	2.41742	4.21328	4.22538	5.72497	5.71827		0.889643	0.816509	0.762233	0.846488	1.34762	1.30719		-1.65987	-1.89067	-0.289498	-0.277391	1.03346	1.02676		24.2922	24.1102	24.2694	23.8576	24.4122	23.8996	23.9567	23.7856	23.8789
YBR043C	QDR3	-0.900722	-1.1566	-0.647225	-1.5092	-1.56528	-1.55182	-0.962153	-0.152278	-1.31061	-1.79627	-2.09636	-1.03913	-0.033694	-0.367078	-1.156	-0.805101	-0.692658	-0.690063	-0.594064	-0.684526	-0.052227	-0.641693	-0.73114	-0.512326		0.994965	0.661581	-0.0777906	0.273111	0.865891	0.868487		-0.0368487	-0.12731	1.50121	0.911744	0.836605	1.05542
YBR044C	TCM62	4.21784	4.19042	3.95076	4.01368	3.60968	3.61831	4.97479	4.55148	4.48823	3.80271	4.4962	4.48576	3.74894	3.44988	3.18735	3.15784	3.31687	2.92673	2.56477	2.13373	3.68751	4.23123	3.41256	3.45618		-0.455188	-0.754251	-0.79487	-0.824377	-0.297124	-0.687267		-2.19837	-2.6294	-0.457964	0.0857572	-1.07842	-1.03481		23.0684	22.4645	23.6351	22.9682	23.036		24.0808	23.7217	23.7171
YBR045C	GIP1	0.440463	0.877928	0.991814	1.04679	1.12821	1.21205	3.53869	3.15868	1.55691	0.771691	1.45274	1.35697	2.46911	2.12611	2.02781	1.95878	2.5139	2.22582	2.79986	2.02037	1.28512	2.50636	1.22824	1.3249		1.80991	1.46691	1.00851	0.939475	1.34377	1.05568		-0.548824	-1.32832	0.120817	1.34206	-0.176613	-0.0799575
YBR046C	ZTA1	3.22918	3.10823	2.91179	3.34993	2.6698	2.79804	6.71872	6.9917	4.86428	4.24052	4.9168	5.13259	4.93745	5.03681	5.01277	5.35212	4.3554	4.5273	6.71516	6.70622	5.09087	5.77578	3.62288	3.95542		1.76875	1.86811	1.88191	2.22126	1.62148	1.79338		-0.140049	-0.148991	0.538471	1.22338	-1.40181	-1.06928		23.6978		24.2134	23.7431		22.5635	26.1746	26.5746	24.7497
YBR047W	FMP23	1.60635	1.60797	2.28315	2.67482	1.76831	1.85216	5.75706	5.71822	5.52983	5.2937	5.59087	5.62906	2.0175	3.15284	2.7081	2.84399	2.13634	1.45088	4.83639	4.73338	3.32818	4.92095	0.132966	0.973268		0.410334	1.54567	0.229118	0.365007	0.326108	-0.359353		-0.90125	-1.00426	-2.08358	-0.490808	-5.477	-4.6367
YBR048W	RPS11B	10.9295	10.9321	10.8928	10.9234	10.9676	10.9788	9.68144	8.90679	10.0267	9.78008	9.97438	10.0155	9.01367	8.61867	8.98045	8.11217	8.97646	8.52317	5.80352	5.75518	7.33242	6.82723	9.42923	9.49209		-1.9171	-2.3121	-1.92764	-2.79592	-1.9967	-2.44999		-3.49059	-3.53893	-2.57099	-3.07618	-0.565713	-0.502849		32.2146	32.2821	32.0883	32.3822	31.7639	32.2347	31.7659	31.5957	32.1394
YBR049C	REB1	5.29997	5.31074	4.95677	5.2577	4.97264	4.98061	5.65493	5.49223	5.27253	4.79877	5.03935	5.08945	5.03018	4.55032	4.69076	4.51331	4.60757	4.25176	5.11143	5.13092	4.3422	4.3899	4.39958	4.46958		-0.27517	-0.755036	-0.416476	-0.593925	-0.369055	-0.724864		-0.462152	-0.442661	-0.693447	-0.645743	-0.664825	-0.59482		27.1961	27.1943	27.4626	27.2432	27.1206	26.7754	27.2223	27.0053	27.4185
YBR050C	REG2	0.124589	-0.131284	-0.0913994	-0.242878	-2.02539	-0.526512	5.86082	6.39337	2.84715	2.70478	3.20906	3.23857	2.30528	2.05309	2.19124	2.48324	1.79208	2.60203	5.0533	4.61735	5.40144	5.66696	3.42345	3.59316		2.30863	2.05644	2.35838	2.65038	3.06804	3.87799		-1.0738	-1.50974	2.62548	2.891	0.19964	0.369342
YBR051W	YBR051W	-0.340634	-1.5034	-0.6721	-2.40854	-1.81254	-2.31366	0.182898	1.20987	-0.865998	-2.23618	-2.34363	-0.566506	-0.0179267	-2.56188	-0.403269	0.0180216	-2.13257	-0.545013	-1.61894	-2.51676	-0.907177	0.333432	-0.393445	0.0884039		0.904089	-1.63986	1.13705	1.55834	-0.0694671	1.51809		-2.31532	-3.21314	0.643911	1.88452	1.06162	1.54347
YBR052C	RFS1	6.28112	6.15564	5.71875	6.11576	5.22242	5.22792	7.76401	7.99832	7.14642	6.45418	6.34091	6.30386	5.60977	5.33558	5.31585	5.11371	4.79148	4.58915	7.83639	7.53413	7.16789	7.06264	5.63846	5.80076		-0.608609	-0.8828	-0.601406	-0.803552	-0.433687	-0.636023		-0.0447745	-0.347032	0.367588	0.26234	-0.683923	-0.521627		26.0915	26.4519	27.0875	25.7349	25.8459	25.3625	27.789	27.8299	26.6821
YBR053C	YBR053C	4.59033	4.45656	4.07383	4.11864	3.23532	3.30727	5.95487	6.32272	5.05569	4.26529	4.35631	4.40473	5.71774	5.50013	5.67448	5.72698	5.01483	5.19799	6.14621	6.15809	5.53784	5.73462	5.07831	5.06089		1.1943	0.976686	1.57825	1.63074	1.74353	1.9267		0.00741507	0.0192962	0.877357	1.07413	0.697788	0.68037		24.3602	24.5308	24.9249	24.2281		23.52	25.691	25.8288	24.6019
YBR054W	YRO2	6.94915	6.7867	3.91756	3.95618	2.51001	2.6961	8.20777	8.64746	4.50859	4.58311	2.4886	1.96087	7.3645	9.05888	7.23632	8.68875	2.03526	1.80179	8.41623	8.32217	8.55649	8.30732	1.26886	1.11328		0.496573	2.19095	3.29944	4.75188	-0.567796	-0.801268		-0.0113853	-0.105448	4.01064	3.76147	-0.955876	-1.11146		23.9187	24.4006						24.4763
YBR055C	PRP6	3.64432	3.72311	3.63872	3.6424	3.65767	3.75694	3.73667	3.48277	3.61125	3.21701	3.36401	3.42672	4.2416	4.29561	3.86763	3.94702	4.12614	3.82143	2.0815	1.84361	3.22978	3.75342	3.51489	3.46692		0.557882	0.611891	0.227073	0.306463	0.418833	0.114122		-1.52822	-1.76611	-0.184349	0.339292	0.119526	0.0715533
YBR056C-B	YBR056C-B	1.06484	0.224009	-1.11462	-1.2661	-0.670099	0.413743	1.32534	-0.150186	0.276446	-1.09373	0.383781	0.575938	-1.46044	-1.41943	-0.260825	-1.4245	1.3318	0.597431	-1.47649	-1.37431	0.235268	-1.10909	-0.835963	-0.354114		-2.10487	-2.06386	0.929533	-0.234139	1.45998	0.725609		-2.06407	-1.96189	0.643911	-0.700442	-1.31582	-0.833974
YBR056W	YBR056W	4.60477	4.43708	4.01245	4.30406	3.29085	3.44934	6.25164	6.55748	4.97924	3.97553	4.09823	3.87147	6.45202	6.39426	6.32607	6.50243	5.73348	5.94377	6.86438	6.75166	5.49812	5.75582	5.03024	5.17815		1.93109	1.87333	2.16781	2.34418	2.36338	2.57368		0.459815	0.347103	1.02073	1.27843	1.04539	1.1933			22.4432	25.2245	23.782	23.3259		26.419	25.8416	24.8779
YBR056W-A	YBR056W-A	3.271	3.85547	3.35457	3.85517	3.69217	3.70007	3.3091	3.94905	3.52324	3.73802	3.92008	3.79236	6.26748	4.66866	6.21479	6.49943	9.82589	9.84673	1.64477	1.60945	2.48206	3.13771	4.8371	5.56824		2.70424	1.10543	2.60992	2.89456	6.12977	6.15061		-1.98431	-2.01963	-1.14857	-0.492923	0.980876	1.71202
YBR057C	MUM2	4.36412	4.38649	4.32729	4.46182	4.05388	3.99126	4.78787	4.85468	4.58627	4.03936	3.9613	4.06499	4.67562	4.6312	4.59132	4.57495	4.31091	4.09112	4.60523	4.34177	4.00325	4.36598	4.05532	4.13957		0.300311	0.255895	0.196761	0.180396	0.288342	0.0685447		-0.216039	-0.479505	-0.309568	0.0531691	0.0421699	0.126426		23.0723	23.735	23.7898	23.742	23.294	22.8162	23.4601	22.7965	23.5145
YBR058C	UBP14	4.6507	4.66583	4.64974	4.42065	4.5889	4.66507	4.97102	5.03907	4.32013	3.86237	4.41556	4.27026	5.0129	4.78094	4.74177	4.79569	4.60857	4.56608	2.42176	1.67332	4.61739	4.84544	4.72388	4.6945		0.354633	0.122673	0.206572	0.260492	-0.0184156	-0.0609083		-2.58328	-3.33172	0.526139	0.754189	0.380965	0.351593
YBR058C-A	TSC3	6.31504	6.30789	6.42827	6.18267	6.26487	6.08104	6.04731	5.63592	6.27923	5.58896	5.79422	6.01386	6.29831	6.43216	6.18253	6.2855	6.17273	5.80993	2.91158	2.59872	5.48132	5.41854	6.0599	6.30074		-0.0131486	0.1207	-0.122942	-0.0199682	-0.000220301	-0.363021		-2.93004	-3.24289	-0.452773	-0.515556	0.155864	0.396705		26.1806	26.3788	26.3558	26.1665	26.2185	26.5881	26.0944	26.3067	26.2058
YBR059C	AKL1	4.3395	4.21337	4.0738	4.21251	3.92149	3.87211	4.50807	4.42076	3.94822	3.48781	3.97012	4.05145	5.34349	5.06227	5.15618	5.14766	4.85157	5.04636	6.0106	5.88962	4.38212	4.83918	4.29064	4.17862		1.06706	0.78583	1.01303	1.0045	0.95477	1.14956		1.54618	1.4252	0.66411	1.12117	0.279857	0.167835		26.2347	26.5164	26.4161	26.8006	25.9668	25.6953	26.4673	26.5699	26.4604
YBR060C	ORC2	4.15335	4.0543	4.16774	4.15204	4.23264	4.29227	3.91777	3.7505	3.92231	3.5004	3.61461	3.82631	3.75058	3.48537	3.43657	3.12301	3.38416	3.11299	1.03907	0.397088	3.36187	3.4172	3.51135	3.35274		-0.353251	-0.618463	-0.723318	-1.03689	-0.8783	-1.14947		-2.79507	-3.43705	-0.349484	-0.294154	-0.209107	-0.367716
YBR061C	TRM7	5.37824	5.4699	5.48735	5.18948	5.77705	5.75975	4.62216	3.96939	4.80752	4.58224	4.80056	4.95087	3.7876	3.42003	3.80838	3.34458	3.94084	3.68844	1.09994	1.24276	3.62884	3.82992	4.06651	4.10053		-1.63647	-2.00404	-1.53004	-1.99383	-1.82756	-2.07996		-3.19584	-3.05301	-1.06604	-0.86496	-0.809197	-0.775181		25.146	25.3749	24.9057	25.3126	25.5231	25.1453	24.4301	24.6123	25.2069
YBR062C	YBR062C	3.38897	3.183	3.41775	3.17006	3.2744	3.34947	4.31855	4.57773	3.77745	3.27886	3.38822	3.62172	4.42151	4.51629	3.76029	3.97386	4.3954	4.1756	4.95343	4.75461	3.82094	4.24387	3.8455	4.05695		1.13552	1.2303	0.466388	0.679951	1.08347	0.863672		0.505284	0.306465	0.292782	0.715721	0.34053	0.551981								23.9142		23.6612
YBR063C	YBR063C	4.00546	3.99521	3.54398	3.19236	3.54579	3.81974	3.99635	3.91219	3.38698	2.76682	3.33257	3.38355	5.47914	5.22979	4.6633	4.90374	4.8309	4.78942	5.97874	5.69746	4.02023	4.96268	3.74982	3.6701		1.47881	1.22946	1.29513	1.53557	1.14814	1.10665		2.02447	1.74319	0.943325	1.88578	0.391759	0.312041
YBR064W	YBR064W	-1.36711	-2.7929	-0.546569	-1.11308	-3.10205	-1.60317	-1.69157	-2.1671	-2.74047	-1.52568	-1.63313	-2.85601	-1.30743	0.148616	-0.107813	0.465481	0.162885	1.03995	-1.90845	-1.2213	-1.19668	-1.54104	-0.267914	-0.201103		0.772572	2.22862	0.722014	1.29531	2.5155	3.39256		0.0208899	0.708036	0.936393	0.592039	1.97666	2.04347
YBR065C	ECM2	3.82017	3.7621	3.26142	3.37634	3.45896	3.55274	3.68447	3.32651	3.13647	2.80893	2.8094	2.68692	5.2832	4.8493	4.36473	4.68345	4.89138	4.37329	6.2798	6.25865	3.84375	4.49079	3.41912	3.32149		1.49206	1.05816	1.04586	1.36458	1.38553	0.867444		2.77431	2.75317	0.87105	1.51808	0.670961	0.573322		22.4794				22.2884
YBR066C	NRG2	4.61466	4.49195	4.22628	4.27383	4.28673	4.33865	4.35282	4.11776	4.70296	4.61447	4.01496	3.77334	9.49185	9.80916	9.1468	9.37893	9.1763	8.86874	1.82108	0.735632	5.75523	5.27802	7.6524	8.03849		4.93854	5.25586	4.89674	5.12888	4.86361	4.55605		-2.41422	-3.49966	1.09651	0.619299	3.75824	4.14434
YBR067C	TIP1	5.81762	5.87469	7.24976	6.82287	6.85832	6.88136	10.9196	11.613	7.64009	7.94376	6.31739	6.92927	9.50765	10.0797	9.69071	9.76797	8.5946	8.9662	5.90754	5.26551	13.3911	12.7663	11.5776	11.4878		3.66149	4.23359	2.65439	2.73166	1.72475	2.09635		-5.35879	-6.00082	5.5992	4.97435	4.95423	4.86447
YBR068C	BAP2	6.50107	6.28923	6.34149	6.21197	6.20657	6.20339	7.41101	7.48746	7.49064	7.11114	7.48383	7.67325	6.47373	6.93923	7.29525	7.6263	7.50958	7.67291	8.7838	8.41595	8.37689	8.70156	7.16138	7.30229		0.0785825	0.544082	1.01852	1.34957	1.3046	1.46793		1.33457	0.966718	1.076	1.40067	-0.417155	-0.276245		22.2029				22.6853		23.0021		22.9688
YBR069C	TAT1	6.20606	6.09225	6.08872	5.83136	6.16432	6.11347	7.97189	8.35983	6.43157	6.01091	6.52033	6.66979	4.83213	4.97781	5.45893	4.86808	3.30087	3.27162	4.14773	3.38127	7.12239	7.29144	5.65063	5.52883		-1.31702	-1.17135	-0.501111	-1.09196	-2.83802	-2.86727		-4.01813	-4.7846	0.901148	1.0702	-0.944424	-1.06622		23.9649	23.642	24.0888	23.9331	24.1818	23.2758	24.6567	24.6379
YBR070C	ALG14	5.37098	5.42052	4.85804	4.89344	4.54238	4.39659	5.56784	5.1478	5.21807	4.23922	4.9357	4.93652	4.8156	4.36204	4.7472	4.59843	4.8764	4.82285	3.614	3.38953	4.72181	5.24365	4.04699	3.97617		-0.580145	-1.03371	-0.128532	-0.277305	0.406912	0.353364		-1.74382	-1.96829	-0.00683159	0.515009	-0.889121	-0.959935
YBR071W	YBR071W	5.67217	5.52779	5.06529	4.89377	4.60603	4.75952	6.31781	6.29827	5.03133	4.23718	4.89685	5.05975	7.40219	7.41187	7.78562	8.42178	8.67076	8.86422	5.29499	5.48056	5.58988	5.71746	5.53908	5.83406		1.80221	1.81189	2.80608	3.44224	3.98799	4.18145		-1.01305	-0.827484	0.955626	1.0832	0.560774	0.85576
YBR072C-A	YBR072C-A	0.774843	0.612079	0.858415	1.02886	-0.112104	0.801813	1.29837	0.822847	0.986444	-0.1207	0.356814	1.13393	0.834516	-0.4464	0.712208	0.133499	0.982907	1.30743	-1.50346	-1.40128	-1.37666	0.44891	-1.86293	0.0339561		0.141055	-1.13986	-0.231431	-0.810141	0.638052	0.962575		-2.56407	-2.46189	-1.80953	0.0160376	-2.6083	-0.711417
YBR072W	HSP26	3.41381	3.37366	3.25743	3.03556	1.83319	1.8529	8.96447	10.11	6.75867	5.65418	1.988	3.36302	10.627	12.478	11.7386	12.7587	8.13235	8.60322	13.5153	13.8334	11.0713	11.2762	5.06561	4.84155		7.23326	9.08431	8.59209	9.61216	6.2893	6.76017		3.97807	4.29611	4.86486	5.06982	2.3901	2.16604			23.3148	27.2434	23.8891	22.9518	23.1898	28.7286	29.3068	27.3543
YBR073W	RDH54	4.91769	4.97309	4.8328	4.82283	4.95103	4.95842	4.22232	3.82246	4.22787	3.74088	4.2863	4.3916	5.65972	5.73653	5.23767	5.27666	5.53733	5.35163	2.54277	2.22822	3.86699	4.0087	3.83306	3.84393		0.71433	0.791139	0.409853	0.448848	0.582606	0.396902		-1.47961	-1.79417	-0.117385	0.0243231	-0.505883	-0.49502		25.2333	24.6297	24.4094	24.3972	24.3472	24.4299	23.0651	22.7885
YBR074W	PFF1	5.77792	5.70971	5.76656	5.58557	5.58862	5.58376	5.60486	5.23735	5.65084	5.11771	5.43373	5.43975	4.93703	4.9096	4.65123	4.33988	4.54705	4.39501	2.9376	2.48209	4.74178	4.90458	4.66365	4.58114		-0.806786	-0.834215	-1.02484	-1.33619	-1.03915	-1.19118		-2.48351	-2.93902	-0.642497	-0.479699	-0.773093	-0.855596		25.937	25.4719	25.9518	26.3055	25.8353	25.5435	26.0945	25.9556	25.7328
YBR076C-A	YBR076C-A	5.42556	4.98927	4.80999	4.95187	4.53628	4.72482	5.27797	5.44185	5.14334	4.69761	4.75144	4.68611	5.21801	5.46211	5.33121	5.60905	5.41181	5.63098	7.09762	7.01743	6.11195	6.36227	4.77378	4.78884		0.0105962	0.2547	0.450278	0.728116	0.781254	1.00042		1.73771	1.65752	1.19147	1.44179	0.0550005	0.0700681
YBR076W	ECM8	-2.87257	-4.29837	-2.46707	-3.20351	-3.02255	-2.52367	-0.612074	0.414899	-3.24593	-2.03115	-2.55363	-4.36148	-1.8129	-1.35685	-1.19824	0.16165	-1.12019	-1.60302	-1.60656	-1.9898	-1.47976	-2.0465	-3.18842	-3.87649		1.77257	2.22862	1.63705	2.99694	1.65293	1.17009		-1.50797	-1.89121	1.15879	0.592039	0.26914	-0.418936
YBR077C	SLM4	5.4957	5.64759	5.13494	5.37988	5.19291	5.19666	5.74893	5.74733	5.56253	4.95079	5.23329	5.34745	5.55537	5.55222	5.45376	5.58405	5.51835	5.5106	7.49889	7.41639	5.84648	6.17399	5.13942	5.3043		-0.016275	-0.0194308	0.196348	0.326642	0.323566	0.315819		1.75076	1.66826	0.589819	0.917326	-0.150951	0.0139312		24.2864	24.2595	24.3784	24.3498	24.1896	24.0913	24.7744	24.4392	24.1479
YBR078W	ECM33	10.7046	10.4559	10.5602	10.3441	10.2154	10.2093	9.9987	9.37965	10.4932	9.95528	10.355	10.4061	8.91535	8.88025	9.24112	8.69174	8.29993	8.08495	6.07877	5.99343	9.70401	9.20687	8.85037	8.64474		-1.66492	-1.70003	-1.21103	-1.76041	-1.91243	-2.1274		-3.6104	-3.69574	-0.520248	-1.01739	-1.53019	-1.73582		29.0713	29.1642	29.3496	29.1776	28.8797	29.3909	28.6418	28.7544	29.4897
YBR079C	RPG1	6.97122	6.87835	7.05518	6.91442	7.24563	7.27389	5.94535	5.01436	6.19776	5.87341	6.45171	6.49035	6.04976	5.47073	5.52227	5.07037	5.96617	5.75605	2.91518	2.81004	4.69233	4.71316	6.03735	5.85659		-0.875022	-1.45406	-1.46253	-1.91443	-1.29359	-1.50371		-2.56467	-2.66981	-1.34325	-1.32242	-0.433685	-0.614443		30.5828	30.4283	30.3043	30.4503	30.3932	30.1751	29.8655	29.8812	30.2225
YBR080C	SEC18	5.36947	5.30085	5.39075	5.25581	5.22373	5.20063	5.39019	5.16122	5.07183	4.63798	5.33274	5.32462	6.35594	6.15045	6.10493	6.13368	6.46618	6.50335	3.24571	2.87312	4.82289	4.63396	6.02963	5.97159		1.02079	0.815295	0.781652	0.810395	1.254	1.29117		-2.02999	-2.40259	-0.0320109	-0.220944	0.700958	0.642918		26.8458	27.0478	26.8381	26.7767	26.74	26.4246	26.9379	27	26.8424
YBR081C	SPT7	3.28677	3.20082	3.11854	3.2029	3.15714	3.371	3.91439	3.58385	3.28212	2.57565	3.07109	3.21111	3.77424	3.67454	3.30338	3.37005	3.29691	3.25777	1.86532	1.41609	2.86195	3.2468	3.10769	3.04501		0.530436	0.430742	0.142664	0.209329	0.0328436	-0.00629503		-1.8838	-2.33303	-0.0669348	0.317917	-0.0334138	-0.0960928				30.7621	30.9217	30.9576		30.9611	30.8484	30.9322
YBR082C	UBC4	7.79091	7.7005	7.74575	7.715	7.9242	7.88968	7.05326	6.62504	7.11899	6.8538	7.38395	7.41592	7.51014	7.34005	7.27128	7.04344	7.34751	7.05787	5.53512	5.44498	6.04411	6.10822	7.48108	7.57745		-0.235571	-0.405662	-0.459099	-0.686938	-0.559428	-0.849069		-1.30403	-1.39417	-0.942288	-0.878177	0.08114	0.177513		28.8683	28.2103	28.187	28.5443	28.9512	29.0475	28.3276	27.9788	28.4797
YBR083W	TEC1	3.8075	3.92703	5.08427	4.82406	5.02183	4.96654	4.37341	4.55484	4.62348	4.05956	4.33367	4.49242	2.87886	2.6475	3.60541	2.47368	2.99984	2.90007	1.43217	1.18072	4.0943	4.08337	2.71237	2.50492		-0.988409	-1.21977	-1.34876	-2.48049	-1.99435	-2.09411		-3.03195	-3.28341	-0.247216	-0.258145	-1.70068	-1.90813
YBR084W	MIS1	6.6734	6.73056	6.72251	6.41449	6.95125	6.91252	4.85498	3.67306	5.12438	4.79489	5.27987	5.42025	5.14972	4.7331	4.64096	4.13922	5.07969	4.96826	2.51545	2.46179	3.31477	3.13104	4.92484	4.88808		-1.55226	-1.96888	-1.92755	-2.42929	-1.8522	-1.96362		-1.74857	-1.80223	-1.64487	-1.82859	-0.42522	-0.461976		29.7715	29.7909	29.4101	29.7725	29.8749	29.6595	28.8647	28.7953	29.3401
YBR085C-A	YBR085C-A	7.00071	6.66862	5.85946	6.10165	5.1938	5.26999	7.9124	7.70478	6.99032	6.36779	6.81815	6.45124	10.7582	11.3836	10.8216	11.3348	10.3377	10.3735	11.5195	11.6687	8.3139	9.13801	7.93126	8.4327		3.92355	4.5489	4.84102	5.35424	5.10581	5.14158		3.71093	3.86012	1.63485	2.45896	1.29656	1.798		26.2959	26.6113	24.8946	25.8931	25.3381	26.1562	27.0644	25.7824	26.0979
YBR085W	AAC3	1.18894	1.52644	2.3238	2.19504	3.41309	3.40886	-0.798487	-1.27401	0.676179	0.367401	0.067307	0.206997	5.21743	4.50113	4.7549	3.65869	5.24908	5.02819	-0.314921	-0.913177	2.90585	2.52197	5.80508	5.84511		3.85974	3.14344	2.49548	1.39927	1.83811	1.61722		0.72133	0.123073	2.38406	2.00018	5.66793	5.70796							23.3764
YBR086C	IST2	7.70945	7.45048	7.26652	7.16132	6.97464	6.95438	7.68622	7.42886	7.61685	7.1257	7.19946	7.18841	7.16191	6.24775	6.57717	6.12896	5.67068	5.79059	7.96553	7.90943	6.91012	6.78197	6.50311	6.35255		-0.418055	-1.33221	-0.636757	-1.08496	-1.29383	-1.17392		0.407985	0.35189	-0.46116	-0.589312	-0.690823	-0.841384		27.3588	26.3512	26.6593	26.2065	26.2526	26.2753	27.1202	26.695	26.9162
YBR087W	RFC5	5.36001	5.55529	5.54889	5.42894	5.71027	5.59282	4.70398	4.59791	5.12265	4.58458	5.10763	5.1268	4.4288	4.13143	4.1803	3.60654	4.53758	3.86117	2.04654	1.60985	3.94547	3.90205	4.42591	4.44903		-1.02885	-1.32622	-1.30862	-1.88238	-1.11396	-1.79037		-2.60441	-3.04109	-0.908146	-0.951569	-0.691311	-0.668192		25.673	25.5726	25.1649	25.0047	25.3955	25.1804	25.1472	24.9104	25.3551
YBR088C	POL30	7.15966	7.19486	7.1482	7.12625	7.2818	7.20878	7.08812	6.69107	6.84968	6.18153	6.77672	6.7331	6.16206	5.66237	6.27684	5.1004	5.51865	4.76798	2.84933	2.93671	5.72774	5.71316	5.53871	5.32086		-1.0152	-1.5149	-0.860392	-2.03683	-1.72664	-2.47732		-4.04026	-3.95288	-0.787864	-0.802442	-1.2162	-1.43405		29.1221	28.972	28.9929	28.9185	29.3108	29.3236	29.3292	28.6723	29.0636
YBR089C-A	NHP6B	6.22216	6.14518	6.23623	5.95752	5.92966	5.73939	7.4465	7.47304	6.77836	6.34348	6.70943	6.73949	6.16278	6.34411	6.68743	6.41446	5.88835	5.89743	9.24872	9.1986	6.26575	6.52573	5.67017	5.69573		-0.0208883	0.160445	0.59055	0.317579	0.0538246	0.0629038		1.78895	1.73883	-0.295169	-0.035195	-1.05429	-1.02872		26.8917	26.7171	27.1017	26.984	26.6765	26.671	27.7873	28.048	27.186
YBR090C	YBR090C	1.43521	1.33134	-0.329212	1.32666	1.11531	0.614186	1.33314	0.63522	1.06185	0.691673	0.906152	0.683272	1.13232	1.17333	0.84651	1.06135	0.117208	0.119803	3.68395	4.0258	1.43571	0.67632	0.756798	0.168257		-0.250962	-0.20995	0.347783	0.562623	-0.747539	-0.744944		2.69977	3.04162	0.558949	-0.200442	-0.0379143	-0.626455
YBR091C	TIM12	5.16115	5.02024	4.83194	4.79941	4.92032	4.76403	4.59383	3.86962	5.3454	4.84151	5.25317	5.30386	3.6154	3.50441	3.2093	2.91438	4.06496	3.65947	1.27742	0.57225	3.5276	3.67036	4.32005	4.17741		-1.47529	-1.58629	-1.60638	-1.90129	-0.777213	-1.1827		-2.95431	-3.65948	-1.56585	-1.42309	-0.958465	-1.10111		24.2463	24.1356	24.288	24.181	24.5042	24.9017	24.1174	24.4946	23.9626
YBR092C	PHO3	5.68727	5.7704	6.18173	5.94791	6.11375	6.17015	2.59794	2.00505	2.61513	2.33368	2.77531	2.85976	4.48457	3.27101	4.17038	2.27855	3.27682	3.0299	-0.449014	-0.0573237	4.60852	3.96764	3.91641	3.73226		-1.24426	-2.45782	-1.89444	-3.78627	-2.86513	-3.11206		-2.75051	-2.35882	2.13412	1.49324	1.09887	0.914723		26.0325	25.4251	26.0242	25.8826	26.147	26.3497			25.3835
YBR093C	PHO5	2.66835	2.95603	3.07385	3.29882	2.61372	2.49369	4.08979	3.90704	3.75361	3.57118	4.19165	4.60592	7.70004	7.24467	8.04717	7.59514	8.94023	9.03854	5.41448	5.37503	5.10591	5.12351	8.40826	8.34553		4.88784	4.43248	4.86083	4.4088	6.38653	6.48483		1.41607	1.37661	1.44352	1.46112	4.00948	3.94674		26.0181	25.5008	26.6528	26.9233	26.5564	27.2438			26.3817
YBR094W	PBY1	4.55477	4.59645	4.69332	4.52911	4.70641	4.62399	4.69451	4.58156	4.50303	3.98866	4.41953	4.44934	5.14368	4.95952	4.99879	5.40053	5.11011	5.18759	1.98763	1.11712	4.33353	4.24529	4.78784	4.84053		0.568074	0.383911	0.387573	0.789319	0.444909	0.522391		-2.65041	-3.52092	0.0876872	-0.000556049	0.353401	0.40609		27.2631	26.8634	26.5772	26.4786	26.8712	26.2531	26.9862	26.8804	26.725
YBR095C	RXT2	3.89505	3.99046	3.90615	3.84471	3.65501	3.90844	4.279	4.08672	4.00771	3.75301	4.04198	4.21053	4.22674	4.05679	3.82929	3.9182	3.99748	3.78326	4.31045	3.95521	3.7508	4.07186	3.63227	3.78549		0.283982	0.114033	-0.0461352	0.0427727	0.215752	0.00153596		0.127595	-0.227646	-0.129556	0.191503	-0.493987	-0.340761		24.2471	24.4101	24.7052	24.5186	25.0176	24.3671	24.5842	24.6385	24.4831
YBR096W	YBR096W	7.07801	6.95609	6.66544	6.83649	6.41064	6.43117	6.65547	6.42295	6.94052	6.54233	6.97191	6.84335	6.52817	6.29594	6.27713	5.76456	5.99979	5.88864	3.10012	2.4326	5.32738	5.30624	5.80508	5.94412		-0.488881	-0.721105	-0.473836	-0.986403	-0.42112	-0.532267		-3.43909	-4.10661	-1.41405	-1.43518	-1.10255	-0.963508		24.4067	23.9406	24.9977	24.0598	24.5819	23.6782	24.4696	23.8156	24.5788
YBR097W	VPS15	3.45087	3.49497	3.52224	3.51535	3.34706	3.36051	4.08562	4.03093	3.41841	2.95075	3.20481	3.18507	4.10719	4.33599	4.15751	4.31232	3.58193	3.60645	0.863564	0.0562593	3.35926	3.24646	3.73278	3.72602		0.634264	0.863065	0.638712	0.793523	0.228146	0.252667		-3.19471	-4.00202	0.174681	0.061876	0.537834	0.531078
YBR098W	MMS4	2.58696	2.38355	2.26614	2.51905	2.2379	2.34124	2.89165	2.71802	2.50834	2.28702	2.52674	2.59033	3.18599	3.26618	2.90283	3.26111	2.66949	2.52493	1.38665	0.673869	2.3273	2.87769	2.04229	2.00527		0.700742	0.780924	0.51024	0.86852	0.379916	0.235357		-1.41818	-2.13097	-0.070378	0.480014	-0.516242	-0.553267
YBR099C	YBR099C	2.73136	2.45443	2.70077	2.16226	2.41537	2.41468	2.05326	2.54736	2.54869	1.72165	2.81214	2.34825	4.5436	3.78422	2.95895	3.36951	4.38165	4.21612	0.951866	1.16096	2.77054	2.37372	2.02124	2.48928		1.9507	1.19132	0.527435	0.937999	1.96662	1.8011		-1.34845	-1.13935	0.635375	0.238554	-0.558956	-0.0909134
YBR101C	FES1	5.79936	5.69582	5.9461	5.90994	5.97885	6.06357	5.59176	5.62007	5.56768	5.383	5.8849	5.81073	6.40453	5.9738	5.44461	6.08577	6.45981	6.13294	5.14069	5.23751	4.85513	5.25094	5.42304	5.3935		0.656939	0.226209	-0.483408	0.157755	0.438598	0.111731		-0.465227	-0.368406	-0.620215	-0.2244	-0.424767	-0.454309		26.8658	26.7989	27.1096	27.2303	27.6967	27.691	26.8252	26.4086	26.8148
YBR102C	EXO84	3.72352	3.80573	3.89093	3.71076	3.76384	3.70564	3.88716	3.74496	3.66511	3.09813	3.45616	3.56242	4.10566	4.01919	3.71281	3.82182	4.15665	3.89621	2.03286	1.65317	3.33944	3.66404	3.44467	3.6313		0.341035	0.254569	-0.0880388	0.0209737	0.421912	0.161473		-1.78321	-2.16289	-0.0421831	0.282416	-0.0646173	0.122013		24.7564	25.0664	24.7301	24.4697	24.6558		24.4544	24.9937	24.5655
YBR103C-A	YBR103C-A	-1.37716	-1.218	0.0283399	-1.12314	-0.527141	-1.02826	-0.116663	-1.59219	-0.165559	-0.950775	-0.0582239	0.303859	1.00444	0.308487	0.882133	1.30342	1.47476	0.740389	-0.333537	-1.23135	0.793263	-0.966128	-0.108042	-0.796119		2.30202	1.60607	1.42953	1.85082	2.25246	1.51809		0.52089	-0.376927	1.35143	-0.407961	-0.23086	-0.918936
YBR103W	SIF2	3.22918	3.24924	3.15454	3.12366	3.06855	2.94182	3.92577	3.68491	3.6571	3.00273	3.12599	3.23777	3.33067	3.43715	3.03763	3.12608	3.24913	3.22889	2.45212	2.12041	3.35106	3.75732	3.09733	2.88263		0.091459	0.197945	-0.101468	-0.0130214	0.243948	0.223704		-1.35322	-1.68493	0.0211446	0.427406	-0.084546	-0.299252		23.7417	23.4957	24.31	24.3058	23.4707	23.4251	23.9631	23.9211	24.5534
YBR104W	YMC2	4.31721	4.55139	4.39164	4.24525	5.02912	5.10626	2.18944	1.05271	2.49603	1.55327	2.51797	2.79552	3.6627	3.26409	2.86896	2.29465	4.19165	4.01792	1.13303	-0.0127128	1.9661	1.8071	3.69054	3.61728		-0.771598	-1.17021	-1.44949	-2.02379	-0.876039	-1.04977		-0.488046	-1.63379	-0.0585465	-0.217545	1.0338	0.960535
YBR105C	VID24	4.23536	4.15316	4.89738	4.14287	4.2405	4.27204	3.09376	2.96468	4.71324	4.96325	4.89019	4.8715	6.33161	6.2925	6.86565	6.89763	6.17795	6.25893	9.29582	9.27434	7.21258	7.66431	6.49208	6.49447		2.13735	2.09824	2.34552	2.3775	1.92168	2.00266		6.2666	6.24513	2.37433	2.82607	1.61123	1.61363
YBR106W	PHO88	9.4932	9.55522	9.54241	9.46206	9.50506	9.45696	8.66927	8.19954	9.26602	8.90878	9.27369	9.33361	9.94811	9.69406	9.64653	9.11568	9.89985	9.70367	5.45406	4.99104	8.05856	7.58309	10.0536	10.1209		0.423896	0.169851	0.144294	-0.38656	0.418843	0.222658		-2.98035	-3.44337	-1.02884	-1.50431	0.749942	0.817203		28.9205	28.4704	28.9158	28.9618	28.8291	28.9661	28.3803	28.1603	28.6649
YBR107C	IML3	3.43521	3.20581	2.97457	3.32666	3.13767	3.34211	3.69571	3.13772	2.96874	2.77914	3.12338	3.15576	0.784393	0.535898	0.916899	0.2678	0.380242	-0.39477	2.51836	2.11153	2.7025	3.10258	0.756798	0.168257		-2.53612	-2.78461	-2.23372	-2.88282	-2.85965	-3.63466		-0.898351	-1.30518	-0.171441	0.228646	-2.38277	-2.97131
YBR108W	AIM3	2.29939	2.37609	2.52202	2.42788	2.03631	2.17085	2.70154	3.13774	2.32812	1.80377	2.55991	2.45708	4.54543	4.57254	4.27837	4.34846	4.77988	4.86312	4.34158	4.13857	2.88485	3.64303	4.34722	4.38797		2.20769	2.2348	1.80342	1.87352	2.67629	2.75954		1.42193	1.21893	0.818898	1.57708	1.83873	1.87948				23.6885		24.4552		24.5325	24.7675	24.1847
YBR109C	CMD1	8.20231	8.33991	8.25091	8.18827	8.09392	7.98749	8.30324	8.32683	8.35906	8.00405	8.37189	8.36645	7.80789	7.75546	7.69227	7.7796	7.76316	7.5835	6.60612	6.18033	7.79082	7.88714	7.43906	7.65085		-0.463217	-0.515649	-0.527318	-0.439994	-0.277548	-0.457203		-1.70892	-2.13471	-0.390732	-0.294417	-0.93011	-0.718318		29.0416	28.415	28.7306	28.6547	29.1802	29.07	29.0512	27.8453	28.3925
YBR109W-A	YBR109W-A	3.47084	2.99613	3.19184	3.2774	2.95829	3.32788	3.23948	3.19022	4.09748	3.79769	3.99836	3.28449	1.94555	1.4016	1.82324	2.53404	2.09394	2.21201	-0.977393	-0.875209	2.14941	2.47748	1.12257	1.01946		-1.28794	-1.83189	-1.41138	-0.700582	-1.04915	-0.931074		-4.19224	-4.09006	-1.79817	-1.4701	-2.51886	-2.62197
YBR110W	ALG1	5.34531	5.36215	5.36176	5.32223	5.069	5.04898	5.74463	5.67185	6.11441	5.57863	5.96917	5.93716	4.88415	4.94385	4.71131	4.94907	4.54606	4.67144	2.54617	1.70975	4.45926	4.49155	4.3543	4.37594		-0.469581	-0.409873	-0.630693	-0.392925	-0.512925	-0.387548		-3.16207	-3.99849	-1.38726	-1.35496	-1.59886	-1.57722		23.8036		24.5037		23.5423		24.374	24.3914	24.9035
YBR111C	YSA1	6.26868	6.19549	5.99611	6.0957	5.70962	5.6146	7.05119	7.00593	6.44712	5.61541	5.9771	5.86162	6.45798	6.56295	6.29562	6.30187	5.64468	5.82492	7.47958	7.44473	6.43762	6.69011	6.0811	6.16088		0.225896	0.33086	0.249711	0.255964	-0.0174227	0.162815		0.451024	0.416168	0.406352	0.658847	0.161742	0.241525		26.1669	25.4237	25.5245	25.6779	24.9086	25.5003	25.8665	26.141
YBR111W-A	SUS1	4.10176	3.78767	3.66901	3.9967	3.74156	3.8348	4.41035	4.47169	4.1989	3.81543	4.01379	4.24591	4.06015	4.43874	3.81826	4.1851	3.60709	3.45214	3.9066	3.75724	4.08998	4.72818	3.63119	3.88762		0.115434	0.494027	-0.0145952	0.352247	-0.181092	-0.336038		-0.534425	-0.683781	0.0828151	0.721017	-0.498656	-0.242228				23.1688	25.2016					23.9829
YBR112C	CYC8	5.10741	5.056	4.88452	4.872	4.92835	5.00893	5.08426	4.85512	4.63131	4.27524	4.72311	4.69596	5.30066	4.85464	4.98018	4.52304	5.02866	4.91445	3.64467	3.59611	4.2224	4.25605	4.31221	4.1979		0.218952	-0.227067	0.101915	-0.355219	0.0600173	-0.0541865		-1.32502	-1.37358	-0.230871	-0.197224	-0.397328	-0.511635		28.1217	27.5963	28.0305	27.7486	27.6607	27.8182	28.0307	27.8753	27.9746
YBR113W	YBR113W	-1.53815	-0.642022	-1.71761	-1.28413	-1.68813	-1.18925	-0.862617	-1.33814	-0.589585	-1.69673	0.00317668	-1.4421	-1.47848	-1.43747	-0.863821	-1.02749	-0.593123	-0.590528	-2.07949	-2.97731	-1.36773	-1.71208	-3.43896	-1.95711		-0.388392	-0.34738	0.637052	0.473379	0.84557	0.848166		-0.97911	-1.87693	-0.224571	-0.568925	-2.7195	-1.23765
YBR114W	RAD16	2.85173	2.80552	2.47762	2.62871	2.59519	2.80568	2.23308	1.82467	2.12279	1.3465	2.52856	2.50921	4.07039	4.33021	4.07558	4.23622	4.08467	3.91699	5.76344	5.51398	2.87997	3.82735	2.59085	2.60839		1.24177	1.50158	1.52241	1.68306	1.38424	1.21655		3.73457	3.4851	1.14533	2.09271	0.0719651	0.0895049
YBR115C	LYS2	6.66563	6.81667	7.33344	7.13305	7.60173	7.62694	5.45582	5.18768	5.83922	5.45348	6.102	6.21303	6.53753	6.3339	6.42506	6.08676	6.27002	6.23268	3.47456	3.20195	5.39521	5.4393	6.13688	5.94524		-0.203623	-0.407255	-0.808185	-1.14649	-1.34431	-1.38166		-1.84719	-2.1198	-0.251136	-0.207052	-0.0206302	-0.212272		29.2041	29.2227	29.1818	29.3414	29.596	29.7147	28.3276	28.2114	29.2237
YBR117C	TKL2	-0.347844	0.310891	-1.80033	-2.14445	-3.03388	-1.687	6.88993	7.74216	-0.0873335	-1.079	-0.564961	-0.787841	5.25899	6.07849	5.05628	5.88132	2.06563	2.28096	9.22629	8.85381	4.68741	4.28736	0.38522	0.678996		5.27747	6.09697	7.02867	7.85371	4.42607	4.6414		1.91024	1.53776	5.27057	4.87052	1.06162	1.3554		26.7717	26.2519	26.2031	25.7352	26.3848		29.2009	28.1306
YBR118W	TEF2	8.80736	9.11509	9.06485	9.09799	9.07791	9.0778	8.62383	8.54126	8.77104	8.37961	8.7395	8.85127	8.0622	7.781	8.1211	7.69769	8.05658	8.0186	6.80032	6.81504	7.90001	7.77402	8.32675	8.4031		-0.89902	-1.18022	-0.960322	-1.38374	-1.02128	-1.05926		-1.78223	-1.76751	-0.675318	-0.801311	-0.468638	-0.392283		34.7118	34.7258	34.637	34.5915	34.89	34.7329	34.51	34.4725	34.7292
YBR119W	MUD1	3.12335	3.20905	2.88115	3.2151	2.78802	2.75896	4.32111	4.1824	3.90276	3.32905	3.14823	3.1988	4.34725	4.1613	3.83555	3.60298	3.78992	3.44712	3.67128	3.52193	3.33413	3.65222	3.14369	3.20147		1.18105	0.995098	0.787423	0.554856	1.01643	0.673635		-0.580476	-0.729831	-0.281772	0.0363158	-0.0298232	0.0279541				27.8942
YBR120C	CBP6	5.05875	4.82559	4.5865	4.84781	3.74252	3.74713	6.37696	5.9994	5.83555	5.04701	5.33283	5.52118	4.19487	4.75418	4.09565	4.34701	3.36635	2.47912	7.67254	7.6251	5.50117	6.24165	3.85611	4.29186		-0.747298	-0.187995	-0.621506	-0.370141	-0.378478	-1.2657		1.48436	1.43692	0.0598939	0.800371	-1.57089	-1.13514		24.5774	24.7759	25.4037	24.9664	24.2307	24.1236	25.9759	26.5291	24.6509
YBR121C	GRS1	7.97686	8.02646	8.06387	7.99568	8.21376	8.15171	7.3671	6.87498	7.56586	7.15662	7.58183	7.68337	6.79179	6.40355	6.61867	6.06947	6.76983	6.57827	3.65236	3.53215	6.6316	6.25403	7.51931	7.38742		-1.20987	-1.59811	-1.41111	-1.96031	-1.4129	-1.60446		-3.46868	-3.58889	-0.729643	-1.10722	-0.113291	-0.245176		31.1731	31.3758	31.3242	31.3253	31.2972	31.2456	30.9655	31.026	31.2402
YBR121C-A	YBR121C-A	-1.52012	-1.36095	-1.11462	-1.2661	-1.6701	-1.17122	-0.259621	-1.73515	-1.30852	-1.09373	-1.20118	-1.42406	-1.46044	-1.41943	-1.26082	-1.4245	-0.990126	-0.987531	-1.47649	-1.37431	-1.34969	-1.10909	-1.83596	-1.93908		-0.019909	0.0211028	-0.0704672	-0.234139	0.430533	0.433128		-0.47911	-0.376927	-0.14857	0.0920391	-0.523341	-0.626455
YBR122C	MRPL36	6.29622	6.29425	5.82056	6.00568	5.46167	5.4074	7.21173	6.66679	6.91234	6.4369	6.78402	6.78378	5.23469	5.2757	4.44257	4.54879	4.72149	4.68251	6.07719	5.76357	6.19941	6.59225	5.29274	5.3792		-1.06055	-1.01953	-1.47055	-1.36433	-0.713042	-0.752026		-0.862072	-1.17569	-0.475212	-0.0823704	-1.49116	-1.4047		25.76	25.4635	26.1124	25.7031	25.0563	25.3431	26.3604	26.7698	25.9618
YBR123C	TFC1	3.51096	3.46561	3.32429	3.40755	3.29849	3.09505	3.1684	3.29233	3.28456	2.70774	3.21035	3.13449	3.72731	3.60805	3.29773	3.43486	3.08699	2.89594	1.70155	1.60923	2.86682	3.10743	2.74733	2.73917		0.239021	0.119758	-0.0681921	0.0689435	-0.109783	-0.300829		-1.52882	-1.62114	-0.129333	0.111276	-0.425085	-0.43325		23.0373	23.6368	22.983	23.1262	23.2953	23.1318	23.7655	23.8432	23.481
YBR124W	YBR124W	-1.69909	-0.539924	-2.29359	-2.44507	-2.84907	-2.35019	-0.438591	-0.59219	-0.902524	-2.2727	-2.38015	-2.60303	3.00444	3.07402	2.91776	3.70031	2.73779	3.35706	-0.333537	-2.55328	-0.206737	0.296906	-1.01493	-1.11805		4.12395	4.19353	5.28708	6.06964	5.33742	5.95669		0.181854	-2.03789	1.38088	1.88452	1.47666	1.37355
YBR125C	PTC4	4.9389	4.93227	4.79861	4.92723	4.87248	4.92333	5.15459	5.1861	5.09656	4.83231	5.19701	5.16562	6.1171	5.91646	5.96787	5.89326	6.32276	6.44252	2.82905	2.31652	5.03694	4.9996	6.5107	6.52654		1.18152	0.980874	1.10495	1.03034	1.42485	1.54461		-2.3413	-2.85383	0.0725074	0.0351606	1.32938	1.34523		25.1308	24.7539	25.2276	24.6921	24.933	24.8539	24.9104	24.9106	24.8132
YBR126C	TPS1	7.09949	6.87169	6.09998	6.49347	4.9254	4.89942	7.61082	8.04683	6.32319	5.41131	5.23788	5.17303	8.31662	7.83659	8.09786	7.7076	5.57964	6.03293	10.2934	10.3309	7.87473	7.89886	6.05994	6.20914		1.33103	0.851006	1.80114	1.41088	0.667227	1.12052		2.46461	2.50211	2.00748	2.03161	0.854488	1.00369		28.8639	28.9947	28.989	28.69	27.0656	26.8205	30.3184	30.2275	29.0257
YBR126W-A	YBR126W-A	1.79972	1.25844	1.50478	0.938262	1.27122	1.25553	-0.640225	-0.115752	-0.104158	1.11063	1.22557	-0.219703	1.96631	1.52189	2.16593	1.36482	-1.37073	0.953793	3.95026	4.33255	0.854664	1.31767	0.590788	0.680319		0.437226	-0.00718893	0.944407	0.143304	-2.63411	-0.309585		4.32824	4.71054	0.35143	0.814432	0.0878551	0.177386		24.143		23.925				23.9651		23.3721
YBR126W-B	YBR126W-B	4.66723	4.782	4.02834	4.70975	3.96471	3.72663	3.4683	3.61726	3.78864	2.95612	2.52674	3.04082	4.4374	3.89345	4.27445	3.84774	3.73779	2.32535	7.11355	7.25649	4.65124	4.2038	2.62892	3.24828		-0.287219	-0.831169	-0.0945947	-0.521301	-0.107875	-1.52032		3.57077	3.71371	1.27887	0.831421	-0.154858	0.464494
YBR127C	VMA2	8.38005	8.42095	8.47876	8.30513	8.36139	8.30207	7.82979	7.62948	7.78441	7.30344	7.57096	7.63882	8.06485	7.71873	7.78232	7.42521	7.61467	7.57962	5.91146	5.64968	7.72583	7.60519	8.09507	8.01134		-0.335649	-0.681768	-0.60962	-0.966736	-0.717062	-0.752111		-1.81818	-2.07995	0.1819	0.0612676	0.490183	0.406445		31.4526	31.3211	31.2834	31.2775	31.3229	30.9608	31.2027	31.2152	31.2327
YBR128C	ATG14	1.44978	1.58037	0.88329	1.03137	-0.0507032	-0.41432	3.06022	3.01353	1.74384	0.663166	0.619848	0.121334	2.42199	2.87803	2.3942	2.57341	0.699659	0.702254	4.31283	4.19928	2.37404	2.69618	0.746907	1.21637		0.906913	1.36296	1.43686	1.61608	0.932171	0.934766		1.27595	1.16241	1.17054	1.49267	0.376316	0.845781
YBR129C	OPY1	4.64027	4.44381	4.52282	4.50076	4.0622	4.10165	4.84107	4.80326	4.66109	4.00695	3.93298	4.11684	4.90835	4.92096	4.74901	4.74561	4.98318	4.8089	3.05941	2.49946	4.75099	4.66203	5.3486	5.39124		0.366302	0.378914	0.237218	0.233821	0.901257	0.726974		-1.76275	-2.3227	0.416972	0.328013	1.32369	1.36633
YBR130C	SHE3	4.95892	4.83438	4.65008	4.84606	4.70897	4.74383	4.32605	3.6331	4.59758	4.07939	4.38449	4.58874	4.36882	4.06162	3.6089	3.68246	4.01989	3.89442	1.80212	1.23361	2.9009	3.22397	3.7309	3.65405		-0.527835	-0.835034	-1.13917	-1.06561	-0.70651	-0.83198		-2.17746	-2.74596	-1.43758	-1.11451	-0.755718	-0.832566		25.1591	25.1285	25.1368	25.0028	25.0681	25.5694	24.5482	23.8123	24.9745
YBR131C-A	YBR131C-A	0.300912	-0.539924	-0.293588	-0.445067	-0.849069	-0.35019	0.561409	-0.914118	-0.487487	-0.272704	-0.380152	-0.603032	-0.639415	-0.598403	-0.439795	-0.603467	-0.169097	-0.166501	-0.655465	-0.553281	-0.528665	-0.288056	-1.01493	-1.11805		-0.519909	-0.478897	-0.0704672	-0.234139	0.430533	0.433128		-0.47911	-0.376927	-0.14857	0.0920391	-0.523341	-0.626455
YBR131W	CCZ1	2.2777	2.25422	2.51815	2.3579	2.46053	2.47893	2.29222	2.00703	2.03474	1.64844	2.04254	1.85361	3.68864	3.56811	3.49346	3.44186	3.63826	3.45384	0.622836	-0.522908	2.19287	2.47024	2.71125	2.75363		1.42268	1.30215	1.05544	1.00384	1.16853	0.984109		-1.52679	-2.67253	0.35128	0.628648	0.763176	0.805556
YBR132C	AGP2	3.341	2.96201	2.6457	2.83875	1.59048	1.56999	7.11618	7.36326	5.09641	4.36994	4.95596	4.87949	5.28016	5.52862	5.343	5.39794	3.96105	4.26632	8.2165	8.53515	6.7751	7.0994	4.76654	4.92425		2.12866	2.37712	2.60078	2.65571	2.38082	2.68609		0.976783	1.29543	2.04192	2.36622	-0.151189	0.00652396								22.7522
YBR133C	HSL7	5.25241	5.2528	5.3669	5.31716	5.22465	5.29157	4.78604	4.41563	4.82789	4.58996	5.03047	4.97232	4.62927	4.24981	4.62067	4.43171	4.59505	4.78837	2.91549	3.00442	4.45127	4.47994	4.63726	4.48767		-0.623331	-1.00279	-0.721362	-0.910318	-0.663056	-0.469741		-1.68534	-1.59642	-0.257657	-0.228988	-0.364129	-0.513718		23.4908	23.3529	24.2101	23.2049	23.5559	23.4726			23.6474
YBR135W	CKS1	5.98384	5.76421	5.85177	5.89094	5.84483	5.8539	5.39082	5.21516	5.34689	5.10472	5.50776	5.4811	5.38078	4.76535	5.21533	4.84045	5.44619	5.30318	3.35159	3.11859	4.61269	4.72777	5.69256	5.63736		-0.493251	-1.10868	-0.65602	-1.0309	-0.403174	-0.546184		-1.9514	-2.1844	-0.613115	-0.498037	0.198134	0.142937		25.7406	25.5962	25.3925	25.4836	25.7242	25.8722	25.8376	26.3265	25.8598
YBR136W	MEC1	3.17516	3.22837	3.34429	3.29342	3.35158	3.36762	3.55515	3.50381	2.82589	2.45479	2.75755	2.77854	4.3457	4.51839	4.29938	4.69234	4.05031	4.18407	2.61122	2.22036	3.37518	3.70569	3.53442	3.52642		1.14394	1.31662	0.980523	1.37349	0.690712	0.824466		-0.918262	-1.30912	0.734836	1.06535	0.766379	0.758373								26.4077		26.1487
YBR137W	YBR137W	5.38129	5.25882	4.79387	5.09925	4.55465	4.6869	6.58007	6.54668	6.05683	5.53465	5.91447	5.85366	5.55698	5.45326	5.36756	5.29135	5.24594	5.10652	8.2231	8.38238	6.00011	6.44665	5.73326	5.93904		0.236931	0.133207	0.420996	0.344787	0.625165	0.485741		1.65972	1.819	0.204372	0.650911	-0.150807	0.0549755		24.4603	24.5395	26.2125	25.1216	24.5964	24.9514	26.2056	26.6683	25.3353
YBR138C	YBR138C	2.91982	2.81461	2.33202	2.33254	1.76311	1.82431	3.66094	3.83312	2.6024	1.99033	2.66049	2.81458	4.20858	2.90167	3.19247	2.84468	2.91107	2.85396	2.47264	2.20008	2.94196	3.13725	2.57688	2.41088		1.34137	0.0344551	0.860195	0.512401	1.11736	1.06025		-1.27439	-1.54695	0.6456	0.840885	-0.160652	-0.326653
YBR139W	YBR139W	6.14554	5.82974	5.34117	5.57752	4.21096	4.11977	7.16939	7.59277	6.42506	5.7341	5.86165	5.77177	6.80587	6.75316	6.85928	6.60595	5.61046	5.85608	9.05219	9.02542	7.31744	7.48218	5.85681	5.78103		0.818231	0.765515	1.39993	1.1466	1.4451	1.69072		1.6711	1.64434	1.23786	1.4026	0.0401045	-0.0356793		23.4255	23.9435	23.3084	23.7976			24.3993	24.5472
YBR140C	IRA1	4.82642	4.7541	4.99436	4.82812	4.63421	4.73299	5.69009	5.64205	4.83479	4.57126	4.69059	4.72518	5.66562	5.85437	5.75323	5.95106	5.20235	5.3699	5.68816	5.37537	5.37823	5.66021	5.2798	5.20318		0.875363	1.06411	0.841988	1.03982	0.518751	0.686305		0.0220937	-0.290703	0.675198	0.957187	0.57192	0.495298				23.4966				23.8476	23.9575	23.6769
YBR141C	BMT2	2.70174	2.70755	2.95389	2.80241	3.54569	3.2851	1.38935	0.679356	1.90117	1.75687	2.29578	2.16977	1.62148	1.7405	1.49248	1.60298	2.29111	2.12087	-1.3421	-1.72534	1.06481	1.38788	2.06093	2.04618		-1.08316	-0.96415	-1.38567	-1.27517	-1.12428	-1.29453		-2.37645	-2.75969	-0.76421	-0.441138	-0.171841	-0.186599
YBR141W-A	YBR141W-A	2.37773	2.17432	1.6133	3.78375	2.05782	2.14166	3.79023	2.89966	3.11984	2.44154	2.52674	2.76329	2.96792	2.76792	3.4671	3.39089	3.32276	3.54774	1.25143	1.35361	3.62615	4.1424	3.89196	3.74304		0.691891	0.491894	0.768569	0.69236	1.22301	1.448		-2.09352	-1.99134	0.84546	1.3617	1.24694	1.09803
YBR142W	MAK5	4.74966	4.77966	4.96564	4.67724	5.39614	5.32993	3.60751	2.66145	4.30439	3.85925	4.19069	4.38048	3.56446	3.19955	3.03825	2.65135	3.66478	3.14036	1.60523	1.3796	2.81742	3.20004	3.53686	3.61164		-1.2002	-1.56511	-1.78319	-2.17009	-1.69826	-2.22268		-1.52925	-1.75487	-1.26441	-0.881779	-0.748722	-0.673945		26.7172	26.3924	26.4049	26.4248	26.3845	26.316	25.1212	25.4422	26.3487
YBR143C	SUP45	7.94822	7.98825	8.08377	7.9397	8.13576	8.18971	7.17329	6.47714	7.57831	7.04055	7.39581	7.43483	6.94132	6.53932	6.58181	6.08897	6.89596	6.60765	4.16314	3.89171	6.3108	6.12017	7.05234	7.04679		-1.02691	-1.42891	-1.42992	-1.92277	-1.26678	-1.55508		-2.66208	-2.93351	-0.998632	-1.18926	-0.362986	-0.36853		29.9751	29.6287	29.45	29.3819	29.7353	29.2056	29.1376	28.7303	29.2801
YBR144C	YBR144C	-0.184515	-0.347279	-1.10094	-2.25242	-1.07146	-1.15754	-0.245946	-0.721473	-1.29484	-0.0800584	-2.18751	-1.41039	0.723155	0.764167	-0.662187	-0.0888936	-0.976451	-0.388894	-2.46282	-2.36064	0.471335	-0.0954109	-0.0149331	0.0745981		0.989052	1.03006	1.0145	1.58779	0.138052	0.725609		-1.97911	-1.87693	1.15879	0.592039	1.78401	1.87355
YBR145W	ADH5	3.31823	3.47739	3.81921	4.00239	3.96033	3.81837	3.07496	3.34712	4.20315	4.05127	4.53083	4.76031	5.36838	5.58546	5.22198	5.02141	5.00968	4.94984	6.09463	5.95622	6.72373	6.92262	7.97459	7.66033		1.97057	2.18765	1.31118	1.11061	1.12033	1.06049		2.88359	2.74518	2.59652	2.79541	3.32902	3.01476		22.2038	22.1277	24.1008	23.6147	24.3449	24.3833	23.0192	22.9857	24.4492
YBR146W	MRPS9	6.67146	6.72364	6.3378	6.57252	5.93651	6.02129	7.23596	6.80602	7.09213	6.70851	7.116	7.14263	5.9491	5.70597	5.75237	5.71846	5.53254	5.37782	5.49799	5.20963	6.55446	6.59931	6.44907	6.46805		-0.748449	-0.991581	-0.702796	-0.736701	-0.446369	-0.601086		-1.523	-1.81137	-0.345865	-0.30101	-0.680244	-0.661272		25.492	24.978	25.7561	25.3774	24.7261	24.2528	26.3322	26.5026	25.611
YBR147W	RTC2	1.55573	1.45773	2.39091	2.7342	1.67368	1.49937	4.9697	5.47082	3.60383	2.90656	2.11793	2.2269	4.21014	5.20409	4.87627	5.18638	2.32899	3.04346	8.99691	9.10971	5.45129	6.06458	3.10899	3.07665		2.70341	3.69736	2.31371	2.62383	0.742466	1.45694		3.77666	3.88945	2.1961	2.80938	0.936572	0.904231
YBR148W	YSW1	1.00664	0.706376	0.922339	1.14701	0.060196	0.633076	2.17694	2.16507	1.49578	0.674037	-0.133852	-0.0348035	2.17167	2.24284	1.92198	1.98861	1.04683	0.780239	1.73379	1.10806	1.2412	1.43937	0.733868	1.158		1.31516	1.38633	0.887309	0.953935	0.700194	0.433602		-0.437214	-1.06295	0.156289	0.354463	0.818195	1.24233
YBR149W	ARA1	7.35949	7.2797	6.95599	7.17794	6.28915	6.33935	9.00507	9.42185	7.98118	7.36045	7.45604	7.47471	7.88755	7.36638	7.85042	7.52133	7.61739	7.62055	8.98886	8.82723	8.00813	8.46422	7.71003	7.8647		0.567956	0.0467813	0.78346	0.454364	1.30314	1.3063		-0.224602	-0.386237	0.337316	0.7934	0.244651	0.399325		29.3627	29.144	29.6278	28.7945	28.9086	29.0646	30.7552	30.5632	30.0999
YBR150C	TBS1	3.85268	3.81183	3.64379	3.64876	3.57561	3.67619	4.14704	4.1891	3.49889	3.19438	3.77361	3.61692	5.13205	5.0662	4.99977	5.23695	4.83241	4.84251	4.84218	4.83635	3.71269	4.18989	4.51264	4.60021		1.29979	1.23395	1.3535	1.59067	1.20651	1.21661		0.674113	0.668286	0.366058	0.843255	0.817379	0.904948
YBR151W	APD1	6.04794	5.96401	5.94521	5.95438	5.72246	5.73218	6.10248	6.03758	6.00437	5.46796	5.91014	5.9468	6.29005	6.42221	6.24224	6.33827	6.51559	6.53665	8.12393	8.12142	6.62448	6.82521	6.82977	6.8739		0.284076	0.416236	0.29244	0.388474	0.788271	0.809329		2.0539	2.05139	0.888315	1.08905	0.901292	0.945421		25.8098	25.973	26.3656	25.305	25.9887	26.2758	26.1185	25.6429	26.2767
YBR152W	SPP381	2.2078	2.3866	1.94704	2.15464	1.99728	1.98159	2.63603	2.40286	2.4584	1.69229	2.03735	2.18012	2.98454	2.8191	2.11016	2.66819	3.20618	2.81735	1.58516	1.02177	2.11914	2.63846	2.2871	2.40637		0.687343	0.521904	0.0593203	0.617347	1.21675	0.827918		-0.934281	-1.49768	0.0437943	0.563119	0.178357	0.297635
YBR153W	RIB7	4.07852	3.79665	4.10293	4.02503	3.85589	3.92384	4.48586	4.0785	4.34075	3.89722	3.92102	4.181	4.06555	3.98656	3.87031	3.97412	4.10494	3.91228	2.31479	2.11741	3.95729	4.10005	3.92686	4.1143		0.127962	0.0489741	-0.193672	-0.0898643	0.215069	0.0224073		-1.96739	-2.16477	-0.161697	-0.018935	-0.124147	0.0632908
YBR154C	RPB5	7.05747	7.15124	7.05809	6.96668	7.33222	7.31653	6.16462	5.5256	6.86786	6.27376	6.71437	6.7214	5.29067	4.83437	4.88213	4.09543	5.50647	4.79286	2.62582	2.21343	5.47509	5.32747	5.90525	6.05076		-1.81369	-2.26998	-2.13025	-2.91695	-1.81791	-2.53152		-3.21929	-3.63168	-1.09573	-1.24334	-0.812628	-0.667118		26.9889	27.3114	26.9582	27.5294	27.4285	27.4174	26.382	26.4656	27.1979
YBR155W	CNS1	3.7081	3.75179	3.56774	3.40075	4.21691	3.99767	2.6832	2.10075	3.3968	2.99593	3.60671	3.72263	2.92295	2.68181	2.47455	1.95889	2.76005	1.98082	-0.341031	-0.538408	1.1077	1.93327	2.55689	2.77382		-0.807	-1.04813	-1.00969	-1.52535	-1.34724	-2.12647		-2.73301	-2.93038	-2.08867	-1.2631	-1.10778	-0.890852		26.2386	25.8893	25.7621	26.4424	26.5681	26.3346	24.7731	25.1051	25.4636
YBR156C	SLI15	3.08508	3.13214	2.6071	2.80709	2.60867	2.68498	3.06355	2.40781	2.96461	2.35496	2.99048	3.02964	3.22772	2.69223	2.53365	2.8877	2.996	3.00549	1.01173	1.05421	2.25101	2.57908	1.97419	1.88659		0.119108	-0.416381	-0.173447	0.180604	0.349178	0.358659		-1.72395	-1.68147	-0.408781	-0.0807092	-1.03587	-1.12347
YBR157C	ICS2	4.19649	4.43306	3.85171	4.04679	3.75826	3.79511	7.42685	7.34039	4.44177	4.01789	4.19207	4.21075	6.06676	6.88875	6.32352	7.12679	4.84108	4.9203	6.35602	6.4906	4.13978	4.84284	4.90318	5.12423		1.75199	2.57397	2.37427	3.17754	1.0644	1.14361		-1.0276	-0.893023	-0.0900547	0.613005	0.701773	0.922822									23.3178
YBR158W	AMN1	5.86523	5.86173	6.14755	6.21885	6.27251	6.28709	6.2152	5.9862	5.72445	5.72319	5.77328	5.90793	5.76038	4.32932	4.75827	4.1688	4.5682	4.35135	2.42426	2.35885	5.12669	4.95642	5.25219	5.06385		-0.103105	-1.53416	-1.42493	-2.01439	-1.71161	-1.92846		-3.67644	-3.74185	-0.597132	-0.767403	-0.588413	-0.776757
YBR159W	IFA38	6.53552	6.44856	6.31629	6.35984	6.14431	6.13196	6.54303	6.3361	6.60582	6.07083	6.42587	6.46547	5.68562	5.39497	5.23117	4.59857	5.53564	5.45479	2.34764	1.76865	5.1689	4.87286	5.78664	5.73499		-0.806425	-1.09707	-1.1069	-1.73949	-0.602491	-0.68334		-4.09192	-4.67092	-1.16942	-1.46546	-0.659033	-0.710675		26.1005	26.0564	26.0845	25.9212	25.4427	25.8415	25.9	26.107	25.9499
YBR160W	CDC28	5.35449	5.40271	5.03316	4.97253	4.93973	4.98016	5.02566	5.00478	4.74615	4.2046	4.81844	4.56367	5.38555	4.94867	4.99798	4.51821	5.49393	5.22375	3.26583	3.174	4.5336	4.68945	4.77386	4.75713		0.00695034	-0.429926	-0.00486257	-0.48463	0.533989	0.263804		-1.74939	-1.84122	0.0582271	0.214079	0.0828096	0.06608		26.3998	26.5799	26.1384	25.8638	25.7321	25.8526	26.2702	26.1846	26.0561
YBR161W	CSH1	3.85988	3.9656	2.87634	3.19052	2.4521	2.51488	3.14637	3.50735	2.74955	1.96434	1.56738	1.3445	4.47804	4.93409	4.33781	5.01963	4.56271	4.91489	1.58157	0.809289	3.70837	3.29691	3.54403	3.68193		0.565301	1.02135	1.30438	1.9862	2.07922	2.4314		-1.74528	-2.51757	1.35143	0.939962	2.08809	2.22599
YBR162C	TOS1	8.90958	8.839	9.05857	8.93257	9.05881	9.067	8.56504	8.10166	9.32366	8.9888	9.32571	9.38601	8.89798	7.6722	9.26368	7.82478	9.36216	9.23954	4.74945	4.61348	8.81899	8.31733	9.29254	9.20699		0.023693	-1.20209	0.268105	-1.17079	0.299254	0.176633		-3.5839	-3.71987	-0.337244	-0.838904	-0.0633203	-0.148866		25.5956	25.52	25.9148	25.3617	26.7885	26.5141	26.1199	25.0538	25.7807
YBR162W-A	YSY6	7.86731	7.74674	7.26588	7.36871	7.38193	7.41015	6.96306	6.51443	7.34079	6.66126	7.39224	7.22813	7.32637	6.76394	6.61746	6.20154	7.50075	6.92481	3.52896	3.21611	5.63761	5.68296	6.44002	6.53561		-0.480656	-1.04309	-0.699836	-1.11575	0.104712	-0.471229		-3.20979	-3.52264	-1.36341	-1.31806	-0.870164	-0.774572
YBR163W	EXO5	4.1526	4.15805	3.96544	4.01526	3.98201	3.984	3.77339	3.52253	3.60835	3.18762	3.53655	3.29398	4.40811	3.97482	4.11469	4.18548	4.40412	4.27695	2.3786	2.17008	3.7609	3.75947	4.2188	4.2088		0.252785	-0.180507	0.12434	0.195133	0.421123	0.293951		-1.26936	-1.47788	0.36291	0.361481	0.803536	0.793532
YBR164C	ARL1	5.76106	5.54731	5.72999	5.55665	5.78929	5.61057	5.17356	5.31156	5.50317	4.62632	5.20285	5.19392	4.73827	4.21955	4.02035	3.27171	4.53616	4.48361	1.81533	0.736938	4.28929	4.1287	4.5924	4.60067		-0.915915	-1.43463	-1.62297	-2.3716	-1.16377	-1.21631		-3.42723	-4.50562	-0.775457	-0.936053	-0.60599	-0.597715		25.2172	25.9047	25.2468	25.3069	25.0827	25.4811	25.0137	24.9758	25.3827
YBR165W	UBS1	4.40174	4.32484	4.27572	4.38728	4.29203	4.19265	4.57818	4.47002	4.15844	3.9331	4.30262	3.80697	5.07038	4.92764	4.92936	5.061	5.03248	4.91607	4.61227	4.62699	4.55849	4.74782	4.45952	4.48689		0.707083	0.564346	0.597856	0.729501	0.790144	0.673732		0.0881659	0.102887	0.512721	0.70205	0.404725	0.432094
YBR166C	TYR1	4.60602	4.43842	4.54482	4.52415	4.69183	4.5882	4.32441	3.93759	4.17347	3.59218	4.22693	4.26839	4.67052	4.29569	4.38856	4.21815	5.06163	4.85954	1.55734	1.41289	3.4915	3.57025	4.24102	4.4792		0.148301	-0.226528	-0.145925	-0.316339	0.421613	0.219518		-2.57366	-2.71812	-0.391326	-0.312568	-0.00664587	0.23154		23.8994	23.5923	24.1493	23.8053	23.8441	23.1547	23.8383	23.3605	24.1198
YBR167C	POP7	3.87561	3.95534	3.90002	3.83007	3.76376	3.79219	4.57668	4.7112	4.12534	3.62392	3.76223	3.79366	4.42254	4.68464	3.92746	4.05869	4.83665	4.86762	4.23082	3.99542	4.18119	4.73667	4.05619	4.29315		0.507074	0.769165	0.062416	0.193649	1.05867	1.08965		-0.413123	-0.648521	0.306558	0.86204	0.278242	0.515203		21.5688
YBR168W	PEX32	3.97784	3.782	3.55644	3.56275	3.35869	3.46313	5.00843	5.41433	4.08786	3.40831	3.52674	3.45586	4.14384	4.21119	3.95848	3.85786	3.81249	4.01845	3.27218	3.05244	4.14007	4.45673	3.93994	4.03787		0.263922	0.331268	0.398888	0.298268	0.401584	0.607538		-1.9392	-2.15894	0.391983	0.708646	0.448637	0.546571
YBR169C	SSE2	3.40564	3.11305	3.02	3.12632	2.12682	2.33708	5.50118	6.09846	3.19978	2.32468	1.51421	1.87629	7.00828	7.35754	7.11311	7.89685	5.72317	5.96604	9.4509	9.49814	6.0109	6.34997	4.3495	4.36128		3.74894	4.09819	4.03995	4.82369	3.49122	3.73409		3.65108	3.69831	3.24867	3.58774	2.65425	2.66603		24.3922	23.1376	23.3537	22.894	22.5232		27.233	26.8156	23.4743
YBR170C	NPL4	4.22753	4.1902	4.14858	4.36954	4.17463	4.1225	4.69105	4.98155	3.93398	3.42334	3.81602	3.96067	5.40701	5.16912	5.05289	5.15445	5.05724	5.05983	4.53664	4.45199	3.99025	4.46711	4.45943	4.46132		1.19814	0.960256	0.793823	0.895389	0.90867	0.911265		-0.299664	-0.384315	0.31159	0.788451	0.571089	0.572974		26.2202	26.3883	26.3357	26.116	26.0842	26.4004	26.4382	26.4942	26.1268
YBR171W	SEC66	6.39543	6.27153	6.12194	6.28206	6.0803	6.17383	5.83551	5.42857	6.03653	5.58095	6.09299	6.00483	6.16831	5.89577	5.68949	4.92735	6.0273	5.52264	3.0971	2.49301	4.47264	4.75824	6.18999	6.19207		-0.165168	-0.43771	-0.512513	-1.27465	-0.0997609	-0.604426		-2.53494	-3.13903	-1.3361	-1.0505	0.141078	0.143157		25.676	26.2475	25.4302	25.7855	25.75	25.1884	25.3726	25.6832	25.4189
YBR172C	SMY2	5.03092	4.90778	4.97024	4.95502	5.19515	5.19079	5.38205	4.92603	5.40767	5.30543	5.55183	5.77123	4.75929	4.75815	4.77612	4.48606	4.78189	4.74622	3.0173	2.50678	4.90289	4.99089	5.26627	5.19362		-0.210066	-0.2112	-0.186511	-0.476571	-0.411075	-0.44675		-2.13674	-2.64726	-0.453664	-0.36566	-0.395262	-0.467908		26.1888	26.1871	26.1639	26.109	26.4827	26.3498	26.4208	26.4353	26.4525
YBR173C	UMP1	6.82311	6.65559	6.70247	6.63067	6.61344	6.62524	7.12565	7.18723	6.63486	6.19638	6.75465	6.7429	6.92942	6.078	6.46951	6.25918	7.02245	7.07581	5.80044	5.56489	5.96319	6.29448	6.64864	6.76812		0.190072	-0.661345	-0.197058	-0.407392	0.403109	0.456467		-1.356	-1.59155	-0.452433	-0.121137	-0.100141	0.0193427			24.6119	23.3667	24.4623
YBR174C	YBR174C	0.0785195	0.237684	-0.100943	-0.252422	-0.656424	-0.572582	-1.24595	-2.72147	-0.709879	-1.08006	-2.18751	-0.825424	-0.861808	-1.40576	-0.662187	-1.41082	-0.976451	-0.973856	-2.46282	-1.36064	-2.33602	-0.510448	-0.50036	-1.9254		-1.01991	-1.56386	-0.485505	-1.23414	-0.361948	-0.359353		-0.47911	0.623073	-1.44105	0.38452	1.00611	-0.418936
YBR175W	SWD3	4.71459	4.74618	4.71891	4.834	4.53868	4.54294	3.85102	3.45054	4.37301	4.01691	4.36251	4.17	3.76459	3.4141	3.4762	2.98833	3.89344	3.63628	0.702533	0.219754	3.00518	2.54387	3.73284	3.80699		-0.965792	-1.31629	-1.30026	-1.78813	-0.647362	-0.904526		-2.94825	-3.43103	-1.18978	-1.65109	-0.533421	-0.459265
YBR176W	ECM31	4.05733	4.1591	4.16249	4.09662	4.15151	4.00815	4.1208	3.85757	3.96859	3.47345	4.06961	3.96804	3.89632	3.55763	3.62829	3.14269	3.90721	3.56931	0.868298	0.587153	3.65806	3.54798	4.19813	4.45593		-0.211896	-0.550589	-0.501264	-0.986864	-0.172621	-0.510516		-3.12089	-3.40203	-0.0629577	-0.173036	0.179305	0.437104		23.0364	23.2178	23.2699	23.6031	23.4623	23.5017	23.2225	23.5329	23.4749
YBR177C	EHT1	6.12403	5.94125	5.85921	5.56497	5.02064	5.11373	5.86729	5.93746	5.88578	4.76529	5.66076	5.79996	5.44165	4.89345	5.50645	5.61382	4.40143	4.28653	4.38835	4.21291	5.14113	5.06778	3.11617	3.17324		-0.590988	-1.13919	-0.205641	-0.0982771	-0.665756	-0.780654		-1.51403	-1.68947	-0.184408	-0.257755	-2.61419	-2.55712		27.4406	27.4013	27.3225	26.9197	26.7215	26.6901	27.5733	27.4056	27.3445
YBR178W	YBR178W	-1.75798	-1.59882	0.454873	-2.50396	-2.90796	-1.40908	-1.49748	-2.97301	-1.54638	-1.3316	-0.854083	-0.661926	0.471616	0.342703	0.501312	0.33764	1.35697	0.94453	-2.71436	-1.02721	-2.58756	-2.34695	0.385605	-1.17694		2.15002	2.0211	1.52586	1.36218	3.5155	3.10305		-0.47911	1.20804	-1.14857	-0.907961	1.14361	-0.418936
YBR179C	FZO1	4.15108	4.03701	3.93523	4.06021	3.75307	3.65444	4.73246	4.71585	4.24209	3.6609	4.18402	4.20264	4.14989	4.37438	4.07214	4.40901	3.72765	3.70283	6.76823	6.67924	4.74005	5.81401	3.50143	3.59041		0.0558427	0.280328	0.074424	0.411296	0.0238943	-0.000926018		2.04408	1.95509	0.788551	1.86251	-0.691896	-0.602917		23.9297	24.0395	24.2368	23.599	23.8771	23.5397	24.2274	24.4017	24.1536
YBR180W	DTR1	-1.95459	-1.79542	-1.08966	-1.70057	-1.01711	-0.905251	-1.37216	-1.71019	-2.42106	-2.94324	-2.31372	-3.27357	-0.502598	-3.26894	-1.37337	-0.952077	-1.10267	-0.515112	-1.00407	-1.22382	-1.97681	-0.843117	-2.68547	-2.37355		1.37241	-1.39393	0.0217451	0.443036	-0.14149	0.446067		0.537101	0.317356	0.70534	1.83903	0.108176	0.4201
YBR181C	RPS6B	8.31795	8.42341	8.36221	8.39279	8.53088	8.51248	7.27165	6.60319	7.87533	7.30359	7.6869	7.79478	6.38349	6.23117	5.94676	5.37847	6.28731	5.98167	3.04874	2.94323	4.93013	4.52105	6.72066	6.77078		-1.98719	-2.13951	-2.43074	-2.99903	-2.23437	-2.54001		-3.88868	-3.99418	-2.65933	-3.06841	-1.02018	-0.970056		32.9859	32.7094	32.7201	32.7038	32.655	32.8027	32.3727	32.4814	32.6258
YBR182C	SMP1	2.45052	2.72351	1.95986	2.19305	2.55638	2.6037	1.96686	2.33933	1.97108	1.71771	2.38987	2.35086	4.6065	4.28278	4.19062	4.48849	6.72419	6.89788	1.57781	1.38822	2.76431	2.85075	2.36321	2.50464		2.01948	1.69577	2.11417	2.41203	4.14415	4.31784		-0.57529	-0.764872	0.919918	1.00636	-0.00715299	0.134271
YBR182C-A	YBR182C-A	1.7704	1.66653	0.590935	1.76138	0.842808	0.534333	2.44593	0.777759	1.39704	-1.38818	-0.495629	1.28149	1.94555	0.28612	-1.55527	-0.718944	1.88535	1.03995	1.03641	0.331242	0.355858	0.918395	-2.13041	-2.23352		0.227085	-1.43234	-2.73143	-1.8951	1.19678	0.351379		-0.575433	-1.2806	0.35143	0.913967	-2.52334	-2.62645
YBR183W	YPC1	5.13068	4.83341	4.02606	4.45727	2.01627	2.39811	6.73739	7.09541	5.50981	4.65676	3.61072	3.63214	3.46693	3.36647	4.14175	3.16501	3.39524	3.31469	9.04178	9.1912	3.81808	5.46531	-0.0240641	0.387395		-1.51512	-1.61558	-0.0999136	-1.07665	1.18805	1.1075		2.12537	2.2748	-1.26521	0.382027	-3.64549	-3.23404									24.809
YBR184W	YBR184W	1.71354	1.58147	0.972197	1.3826	0.907041	0.88083	1.79243	0.244751	1.49451	0.886166	0.952747	0.627988	1.36334	0.975504	1.04838	-0.0295594	1.13064	1.13323	-0.0815574	-0.0948511	0.389197	0.539608	-0.0540026	0.181685		-0.284169	-0.672001	-0.129014	-1.20696	0.2367	0.239295		-1.10015	-1.11344	-0.801139	-0.650728	-0.84437	-0.608682
YBR185C	MBA1	5.71849	5.60917	5.35027	5.3377	4.70519	4.79452	6.77254	6.33115	6.60703	6.0531	6.49008	6.46051	4.33811	4.41799	4.4671	4.57591	4.0731	4.21618	5.1717	4.84051	6.0371	6.15292	5.02758	5.15457		-1.32572	-1.24584	-0.876889	-0.768078	-0.676752	-0.533676		-1.38015	-1.71133	-0.292962	-0.177139	-1.44771	-1.32072			23.3143	23.8461			22.6469	25.0317	24.5697	24.3436
YBR186W	PCH2	-2.12982	-1.97066	-2.13936	-1.70587	-2.69484	-2.45899	-0.699397	-0.135396	-0.458786	-1.38151	-2.00353	-1.22641	0.684741	0.993233	0.744184	1.23259	0.258153	0.447161	-1.17931	-0.814087	-0.435834	-0.47086	-1.8607	-1.08935		2.73498	3.04347	2.6668	3.1552	2.83507	3.02408		-0.761909	-0.396691	0.484312	0.449287	-0.245734	0.525622
YBR187W	GDT1	7.35066	7.45231	7.3955	7.38607	7.45964	7.4265	6.04468	5.53607	6.53409	6.02724	6.2977	6.35555	6.02787	5.97172	6.20765	5.6366	5.92078	5.81298	3.8035	3.63704	5.76736	5.4386	6.0464	6.07016		-1.37362	-1.42977	-1.18313	-1.75418	-1.52229	-1.63009		-1.98687	-2.15334	-0.513303	-0.84206	-0.280226	-0.256464
YBR188C	NTC20	3.60741	3.4942	3.53984	3.58906	2.98436	3.37135	4.57668	4.61477	4.12534	3.53903	3.91075	3.87855	4.19401	4.22422	3.80328	4.03424	3.76817	3.64523	1.11187	0.914498	3.74647	3.72721	3.76363	3.94391		0.643208	0.673413	0.238828	0.469788	0.590315	0.467379		-3.48385	-3.68123	-0.0857174	-0.104975	-0.131018	0.049262					22.9232
YBR189W	RPS9B	11.395	11.4982	11.3579	11.4231	11.5309	11.5574	10.4257	9.50584	10.7991	10.3057	10.4837	10.554	9.2715	8.67829	8.85466	7.65266	9.05031	8.41028	5.78464	6.05495	7.62985	7.16817	9.48496	9.55875		-2.17507	-2.76829	-2.53586	-3.73786	-2.49383	-3.13385		-4.18113	-3.91082	-2.92254	-3.38422	-1.03389	-0.9601		31.6136	31.7362	31.5771	32.1616	31.7847	31.8477	31.1458	31.1345	31.7416
YBR190W	YBR190W	0.507363	0.988455	-1.08714	-0.238616	-0.057656	-2.14374	1.08979	0.61426	1.30393	0.255675	-2.1737	-0.396581	-1.43296	-2.39195	-2.23334	-2.39702	-1.96265	-1.96005	-2.44901	-2.34683	-1.32221	-0.496643	-2.80848	-1.9116		-2.18087	-3.13986	-1.57047	-1.73414	-0.861948	-0.859353		-3.30104	-3.19885	-2.10202	-1.27644	-1.52334	-0.626455
YBR191W	RPL21A	11.0418	11.1811	11.056	11.1328	11.1704	11.146	9.96512	9.01666	10.4415	9.96838	10.2046	10.2824	9.00567	8.77199	8.7926	8.04865	8.96578	8.50025	5.12508	5.31731	7.47357	6.90447	9.35667	9.48877		-2.10578	-2.33946	-2.30179	-3.04574	-2.19246	-2.65799		-4.36581	-4.17358	-2.73137	-3.30047	-0.886835	-0.754743		30.0396	29.7502	29.1348	29.5987	29.3959	30.0594	29.2508	28.5733	29.5544
YBR191W-A	YBR191W-A	8.60561	9.17844	9.00287	9.24633	9.15375	9.29006	8.14637	7.24373	8.55362	7.91514	8.14027	8.38452	7.23095	7.07402	7.28267	6.36001	7.31311	6.41846	3.60757	3.51711	5.56726	4.78233	7.56551	7.56284		-1.66107	-1.818	-1.84193	-2.76459	-1.90879	-2.80344		-4.08748	-4.17794	-2.66712	-3.45205	-0.696879	-0.699553
YBR192W	RIM2	4.80795	4.85457	4.48151	4.56847	4.26707	4.23286	4.2811	3.70199	4.36099	3.95459	4.36538	4.27689	4.20109	4.05003	3.78137	3.60537	4.0273	4.18377	1.36161	1.40608	3.28359	3.64905	4.51211	4.30875		-0.630174	-0.781236	-0.743619	-0.919622	-0.222665	-0.0661945		-2.62994	-2.58547	-0.874199	-0.508738	0.190976	-0.0123834		24.9809	25.2567	24.7974	25.0577	24.4193	24.6407	25.1699	25.1674	24.7546
YBR193C	MED8	4.30734	4.04343	4.21534	4.01202	4.01865	4.15023	4.36138	4.4983	4.05499	3.59502	3.87926	3.86283	4.26748	4.35911	4.16754	4.39694	4.32276	3.9554	2.85346	2.37914	3.63696	4.15133	4.41552	4.50112		0.0920927	0.183731	0.053856	0.283256	0.238318	-0.129036		-1.57638	-2.0507	-0.188045	0.326325	0.544479	0.630084		23.3914	23.528	23.3192	23.5529	22.9609	23.0859	23.4754		23.4891
YBR194W	AIM4	4.49201	3.96736	4.19826	4.10754	3.54657	3.6469	4.85395	5.03293	4.65503	4.00192	4.2019	4.26853	4.74791	5.04778	4.37088	4.44726	4.32276	4.17851	3.10458	2.954	4.19221	4.41953	4.16658	4.39689		0.518222	0.818093	0.217978	0.294357	0.726023	0.581777		-1.83886	-1.98944	-0.136262	0.0910503	-0.0686324	0.161678
YBR195C	MSI1	3.90955	3.98675	4.11279	3.70309	3.95169	3.92494	3.51197	3.13244	3.50867	3.08958	3.30207	3.29359	4.11661	4.07983	3.98099	3.88725	3.93214	3.82966	2.22735	1.79902	3.68162	3.68222	3.15613	3.24424		0.168458	0.131678	0.0730446	-0.0206932	-0.00617514	-0.108662		-1.09486	-1.52319	0.382491	0.383097	-0.141702	-0.0535916					24.056
YBR196C	PGI1	10.4263	10.4843	10.4921	10.495	10.5362	10.5478	10.3264	10.4596	10.2966	10.0927	10.5343	10.6284	10.0036	9.83825	9.78805	9.67272	9.33559	9.40694	7.4885	7.14378	10.5986	10.4279	10.3986	10.2221		-0.451704	-0.617016	-0.705499	-0.820828	-1.20638	-1.13502		-2.90448	-3.2492	0.403974	0.233236	-0.182809	-0.359287		33.0012	33.0311	32.7948	33.1111	33.3104	33.5863	32.6597	32.5328	32.8936
YBR196C-A	YBR196C-A	4.71369	4.00851	4.36176	4.34153	4.19532	4.58527	3.99437	4.39331	4.63353	4.38265	4.40644	3.98193	4.23833	4.44599	4.21556	4.68194	4.82186	4.85142	2.9295	1.87968	4.68857	4.95226	4.55188	4.58793		-0.122774	0.0848879	-0.136089	0.330289	0.431561	0.461123		-1.26434	-2.31416	0.180477	0.44417	0.357695	0.393743
YBR196C-B	YBR196C-B	4.66348	4.59524	4.65394	4.46182	4.60096	4.67535	3.92398	3.99277	4.29012	3.59237	4.25544	4.4965	4.7529	4.85163	4.62322	4.66599	5.10036	4.89651	2.82258	2.68376	4.8928	4.91582	4.64532	4.94496		0.123544	0.222271	0.065331	0.10811	0.46221	0.258354		-1.13579	-1.27462	0.951555	0.974572	0.269347	0.568993
YBR197C	YBR197C	3.58276	3.49907	3.68401	3.14647	3.65807	3.5368	3.69351	3.27327	3.68901	3.21695	3.43845	3.34925	3.69236	3.56712	3.7367	3.78602	4.23913	4.21353	2.09135	2.03825	3.59212	3.95257	3.54344	3.69354		0.151444	0.026207	0.321466	0.370788	0.641694	0.616092		-1.39204	-1.44514	0.139142	0.499591	0.149584	0.299685
YBR198C	TAF5	2.97089	2.86957	3.12607	3.15069	3.19056	3.26338	2.49867	2.51563	2.54554	2.40153	2.64624	2.60432	3.08895	2.74325	2.85847	2.9833	3.25561	3.42925	0.894776	0.518913	2.07602	2.23417	3.00479	2.89498		0.168716	-0.176981	-0.279912	-0.155079	0.0286467	0.202287		-1.61237	-1.98824	-0.397508	-0.239361	0.379514	0.269705		26.3088	26.1572	26.3254	26.3703	26.3671	26.5426	26.017	26.398	26.2401
YBR199W	KTR4	5.77821	5.70432	5.21574	5.5694	4.92636	4.85801	6.35541	6.25645	5.8356	5.12625	5.40205	5.2804	6.84622	7.10695	6.40853	6.57419	6.25283	6.36513	6.90899	6.89713	5.71926	5.70173	5.66659	5.79039		1.10495	1.36568	1.01595	1.18162	1.36065	1.47295		0.603063	0.591203	0.238337	0.220802	0.325362	0.449167		23.9788	23.8652	23.8621	23.5873	23.7488		24.057	24.2792	23.6291
YBR200W	BEM1	4.02112	3.98976	4.10097	4.07098	4.18292	4.13468	4.6817	4.74998	4.12786	3.72042	3.99564	4.15823	4.71162	4.46675	4.20719	4.31384	4.50579	4.45204	4.60233	4.52121	4.56432	4.98199	4.37589	4.38422		0.70618	0.461309	0.121223	0.227869	0.34699	0.293247		-0.113509	-0.194633	0.640181	1.05784	0.298954	0.307286		23.9803	23.7747	24.2808	23.9493	23.7007		23.4319	24.8059	23.9305
YBR200W-A	YBR200W-A	-1.57356	-1.41439	-1.16806	-1.31954	-1.72354	-1.22466	-0.31306	-1.78859	-0.361956	-1.14717	-1.25462	-1.4775	-0.513884	0.11209	-0.314264	-0.477936	0.541397	0.543992	-1.52993	-1.42775	-0.403134	0.422437	-0.889402	-0.407554		0.980091	1.60607	0.929533	0.765861	2.0155	2.01809		-0.47911	-0.376927	0.35143	1.177	0.476659	0.958508
YBR201C-A	YBR201C-A	1.7053	2.08686	2.33319	2.95932	2.49392	2.86156	2.55076	0.905309	2.23883	2.00616	1.6092	1.91684	7.27804	7.6004	7.62519	7.83618	7.38842	7.53251	5.48589	5.606	8.44811	8.1387	6.78749	6.96817		5.38196	5.70432	4.97893	5.18992	4.71069	4.85477		3.75786	3.87796	6.32562	6.01621	5.02447	5.20515
YBR201W	DER1	4.07979	3.94283	3.39318	3.52832	3.22472	3.18633	4.1327	4.24785	4.27645	3.91749	4.00827	4.1609	5.35334	5.54346	5.04751	5.04718	5.25305	4.96667	4.41832	4.45224	3.96319	4.09059	4.52159	4.7404		1.34203	1.53215	1.58677	1.58643	2.04752	1.76114		0.228052	0.261966	-0.133782	-0.00638341	0.437003	0.655817
YBR202W	MCM7	5.35827	5.33507	5.27141	5.20695	5.22053	5.21265	5.41798	5.24768	5.03474	4.42931	4.69249	4.78636	4.98175	4.49836	4.85111	4.27588	4.83824	4.79066	2.06607	1.48708	5.29847	5.05293	5.22205	5.07835		-0.364916	-0.84831	-0.388076	-0.963305	-0.378349	-0.425926		-3.26676	-3.84575	0.566445	0.320906	0.482624	0.338926		24.9159	25.3137	25.1998	24.8679		24.9198	25.1206		25.162
YBR203W	COS111	4.14891	4.26854	3.85275	3.93044	3.42851	3.46826	5.67433	5.58033	5.09942	4.90629	5.34939	5.49221	4.9475	5.10533	4.94918	5.00662	5.5202	5.72864	6.85806	6.92892	5.04946	5.39215	4.79937	4.74208		0.738769	0.896605	1.05758	1.11502	2.07181	2.28026		1.23073	1.30159	0.0466002	0.389289	-0.621429	-0.678713
YBR204C	LDH1	3.01077	2.67036	2.8916	3.17402	2.50323	2.28751	4.16164	4.36892	3.69771	2.88695	3.35585	3.15015	4.26748	4.82268	4.38824	4.70303	3.89745	3.85114	5.70246	5.50119	4.3628	4.93461	3.40346	3.45826		1.42691	1.98211	1.35543	1.67022	1.50208	1.45576		1.43718	1.23591	1.07047	1.64228	0.150456	0.205255								23.6123	23.8404
YBR205W	KTR3	5.90577	5.8111	5.96135	6.07617	5.91764	5.87363	5.95118	5.83581	6.17337	5.63062	6.05972	5.95383	4.85125	4.99544	4.49532	4.32113	4.30483	4.08984	3.83758	3.64603	5.29199	5.26994	4.96319	4.95679		-1.00719	-0.862998	-1.52345	-1.69764	-1.5908	-1.8058		-2.05592	-2.24747	-0.610007	-0.632055	-1.04358	-1.04998		24.3325	24.6922	24.6481	24.7798	24.7075	24.5519	24.5502	24.5647	24.7469
YBR206W	YBR206W	4.08227	3.87887	3.96694	4.26153	4.20982	4.29367	3.71341	3.69732	4.14025	3.40286	3.85931	4.17833	2.83452	3.46049	2.7566	2.30342	2.23083	1.89239	0.818467	0.183684	2.87127	3.29021	2.75178	2.9166		-1.14605	-0.520078	-1.35763	-1.81081	-2.02091	-2.35935		-2.8869	-3.52168	-0.90029	-0.481344	-1.26704	-1.10222
YBR207W	FTH1	5.55794	5.47289	5.41089	5.48486	5.0026	4.84226	6.44174	6.31408	7.11029	7.02621	7.40949	7.33449	4.89113	5.08635	5.07459	5.22224	5.25082	5.34381	7.47105	7.47562	5.99584	6.66754	4.57467	4.53384		-0.624281	-0.429058	-0.373291	-0.22564	0.328388	0.421378		1.09314	1.09771	-1.07241	-0.40071	-2.79732	-2.83815			23.0779	24.6052				23.863	23.3994	24.7722
YBR208C	DUR1,2	2.70903	2.62956	3.30842	3.22588	3.64469	3.62749	3.00997	2.55603	3.24926	3.293	3.64367	3.96435	4.05006	4.67637	4.53243	4.29549	4.14865	4.03703	1.51109	1.04438	3.44734	3.22893	4.45759	3.57907		1.38076	2.00708	1.26528	1.02833	0.51256	0.400945		-1.27191	-1.73862	0.176206	-0.0421977	0.653583	-0.224933			23.9385	25.3184	24.7966	25.3577	25.9418			25.327
YBR209W	YBR209W	-0.19819	-0.0390258	-0.114618	-0.266097	0.499826	0.150709	0.325342	-0.150186	-0.723554	-0.508771	-2.20118	-0.839099	0.124518	-0.097505	0.9091	0.745428	0.817229	1.18239	-2.47649	-1.37431	-2.34969	-0.524123	-0.251	-0.354114		0.243125	0.0211028	1.09946	0.935786	0.491961	0.857127		-2.56407	-1.46189	-1.73353	0.0920391	1.26914	1.16603
YBR210W	ERV15	5.50326	5.42141	5.32995	5.49671	5.42151	5.19125	5.84759	5.66579	5.38365	5.04417	5.30351	5.37281	5.40222	5.1373	4.95828	4.83005	5.27141	5.14276	2.48387	2.2812	5.17836	5.38378	5.26347	5.3014		-0.0601114	-0.325036	-0.455052	-0.583276	-0.034969	-0.163618		-3.27282	-3.47549	-0.0355564	0.169863	-0.074688	-0.036758
YBR211C	AME1	4.00306	3.82357	4.00372	4.10052	3.79567	3.73597	4.34317	4.43311	4.34189	3.88235	4.13664	4.05759	3.83007	3.39046	3.67739	3.78568	3.53305	3.45138	3.66868	3.60923	3.78882	4.19935	3.55329	3.66372		-0.083244	-0.522858	-0.37473	-0.266442	-0.232771	-0.314445		-0.719461	-0.778915	-0.323304	0.0872298	-0.543831	-0.433401
YBR212W	NGR1	5.24797	5.0169	5.08303	4.99366	4.57175	4.60311	6.5516	6.90779	5.15165	4.85627	5.16018	5.25147	6.00808	5.90484	6.26554	6.61286	5.39861	5.68243	8.50048	8.6197	5.97316	6.92264	5.0043	5.02647		0.875648	0.772405	1.2272	1.57452	0.811184	1.095		1.77079	1.89001	0.969198	1.91868	-0.201528	-0.179359		26.4701	26.5469	26.7833	26.4981	26.5103	25.9788	27.0482	27.0516	26.3254
YBR213W	MET8	1.77694	1.81827	1.55441	1.97325	1.56924	1.5827	1.61294	0.796375	1.83968	1.66018	1.59338	2.35032	1.02217	1.01255	0.611736	0.843992	2.09394	1.99465	1.95549	1.83528	0.734369	1.1594	1.85476	1.79408		-0.775435	-0.785049	-1.15209	-0.919835	0.517968	0.418684		0.750836	0.630627	-1.01556	-0.590527	-0.117088	-0.177767		23.6636	23.4821				22.6123
YBR214W	SDS24	3.9015	3.70628	3.36981	3.82257	1.95594	2.17052	5.57872	6.29212	4.51967	4.08565	3.68692	3.60376	7.43983	7.36607	7.78902	7.91702	7.3534	7.52611	9.21266	9.35404	6.93977	7.07279	5.96261	6.15012		3.63594	3.56218	4.19283	4.32083	5.29017	5.46288		3.27723	3.41861	2.63712	2.77013	2.31727	2.50478		24.7457	24.399	25.9706	24.6965	24.0734	26.3447	27.3198	27.2352	26.6906
YBR215W	HPC2	2.7122	2.63919	2.50319	2.46643	2.66867	2.62423	3.03626	2.7849	2.62923	2.12553	2.47512	2.47327	3.39952	3.38041	2.67692	2.9203	3.28067	2.81669	1.84405	1.7218	2.37361	3.00124	2.20185	2.54867		0.723827	0.704717	0.192114	0.435486	0.634214	0.170241		-1.06653	-1.18878	-0.00377049	0.623862	-0.272346	0.0744754			23.7857	23.4723	23.6481	23.0585	23.9504		23.7738	24.2037
YBR216C	YBP1	4.34044	4.30807	4.27525	4.13722	4.11029	3.98451	4.75955	4.71167	4.17041	3.6533	4.00144	3.95768	4.81418	4.82114	4.66827	4.77041	4.42916	4.42645	3.81847	3.58057	4.19865	4.39751	3.92157	4.03576		0.489919	0.496879	0.462027	0.564175	0.381766	0.379057		-0.917146	-1.15504	0.286799	0.485659	-0.057987	0.0561974		23.3378	23.6584	23.1935		23.5014	23.7314	23.4171	23.0169	23.5664
YBR217W	ATG12	3.2155	2.65296	2.71026	2.61537	2.23885	2.46924	3.38084	3.03084	3.00179	2.61085	2.68028	2.75696	3.16352	3.70411	3.16813	3.16592	3.1909	2.77846	4.30444	4.35361	3.44604	3.8533	2.59299	2.87131		0.229295	0.769878	0.505312	0.503104	0.836857	0.424415		1.09861	1.14777	0.639717	1.04698	-0.125633	0.152682
YBR218C	PYC2	6.76065	6.8927	7.22229	7.0786	7.16689	7.18142	6.21233	5.96378	6.86152	6.53168	6.79237	6.86935	5.88425	5.93083	6.20857	6.26222	4.92002	5.01942	4.58479	4.35361	6.18051	5.79998	5.84509	5.65953		-0.942424	-0.895846	-0.941872	-0.888223	-2.25414	-2.15474		-1.50326	-1.73444	-0.516089	-0.896619	-0.985768	-1.17133		26.981	27.13	27.5649	27.2323	27.3104	27.235	27.1535	27.279	27.473
YBR219C	YBR219C	-1.7922	-0.048071	-1.3867	-0.953214	-1.35722	-2.4433	0.0532624	-1.42227	-0.580596	-2.36581	-2.47326	-1.69614	-1.14756	-2.69151	-2.5329	-2.69658	-2.26221	-2.25961	-2.74857	-2.64639	-1.62177	-0.796203	-3.10804	-3.21116		-0.227428	-1.77138	-1.36295	-1.52662	-0.361948	-0.359353		-2.06407	-1.96189	-0.14857	0.677002	-1.02334	-1.12645
YBR220C	YBR220C	4.61898	4.54799	4.58473	4.48731	4.32684	4.32269	4.30799	4.12301	4.46247	4.12804	4.40051	4.27791	3.63546	3.92482	3.36866	3.18838	3.47012	3.66923	1.30939	1.3715	3.40119	3.36349	3.46746	3.47397		-0.94802	-0.658662	-1.16736	-1.34765	-0.854643	-0.655538		-2.9061	-2.844	-0.894069	-0.931761	-0.871749	-0.865238
YBR221C	PDB1	8.69379	8.69223	8.53583	8.59906	8.32507	8.29386	9.75521	9.84048	9.46701	9.13362	9.21198	9.29573	7.81997	7.19559	7.77837	7.30735	7.3358	7.37747	8.13	7.70009	9.38264	9.61847	8.48036	8.39881		-0.87304	-1.49742	-0.789075	-1.2601	-0.973664	-0.931997		-1.66785	-2.09775	0.0823257	0.318151	-0.773498	-0.855041		29.1561	29.744	29.4014	29.4899	29.2531	29.3584	30.2138	30.3169	29.553
YBR221W-A	YBR221W-A	-0.921481	-0.762316	-0.515981	-0.667459	-1.07146	-0.572582	0.339017	-0.136511	-0.709879	-0.495096	-0.602544	-0.825424	0.138192	-0.820796	-0.662187	-0.825859	0.608511	-0.388894	0.122143	-0.775674	-0.751057	-0.510448	-1.23733	-1.34044		0.980091	0.0211028	-0.0704672	-0.234139	1.43053	0.433128		0.0208899	-0.876927	-0.14857	0.0920391	-0.523341	-0.626455
YBR222C	PCS60	5.59607	5.63485	5.4161	5.39256	5.26727	5.38512	8.57805	8.3632	6.61677	6.25063	6.76064	7.08019	6.97118	6.89301	7.03829	7.02372	6.74902	7.00883	7.70989	7.63055	6.58711	7.04756	5.73449	5.68223		1.35571	1.27754	1.63396	1.61939	1.42283	1.68263		-0.760736	-0.840074	0.153409	0.613868	-1.18592	-1.23818		26.0472	26.2996	26.4863	25.8944	25.7743	26.6286	28.5691	28.527	26.6418
YBR223C	TDP1	2.43962	2.41641	2.45393	2.24208	2.09699	1.89285	3.28508	3.2777	2.51912	1.93639	2.52409	2.47113	3.74342	3.96657	4.04232	4.1963	3.83751	4.1541	3.79431	3.38762	3.65444	4.05228	3.34874	3.34978		1.31541	1.53856	1.69432	1.8483	1.84258	2.15918		0.51292	0.10623	1.42668	1.82453	0.851128	0.852171
YBR223W-A	YBR223W-A	-0.114126	-0.954962	-0.708626	-0.860104	-1.26411	-0.765227	0.146372	-0.329156	-0.902524	-0.687741	-0.795189	-1.01807	-1.05445	-1.01344	-0.854832	-1.0185	-0.584134	-0.581539	-1.0705	-0.968319	-0.943703	-0.703094	-1.42997	-1.53308		-0.519909	-0.478897	-0.0704672	-0.234139	0.430533	0.433128		-0.97911	-0.876927	-0.14857	0.0920391	-0.523341	-0.626455
YBR224W	YBR224W	-2.21846	-1.0593	-1.228	-1.37948	-1.36844	-2.86956	-0.373002	-0.111565	-2.00686	-2.79208	-1.31456	-2.12241	0.0111357	-0.532815	-0.374206	0.577599	0.311529	-1.10091	1.86956	0.834235	-0.726111	-0.80743	-0.949345	-1.05246		1.65002	1.10607	0.929533	1.88134	2.43053	1.01809		2.11184	1.07652	1.67336	1.59204	0.76914	0.666026
YBR225W	YBR225W	3.0092	3.17934	3.07709	3.04572	2.91326	2.93447	4.10664	4.23513	3.01605	2.77721	3.00896	3.07559	4.58363	4.57232	4.65433	4.87553	4.44633	4.49516	5.52852	5.40004	4.06705	4.3999	3.96979	3.952		1.48936	1.47805	1.59293	1.81413	1.52246	1.57129		1.35763	1.22915	1.17043	1.50328	0.927515	0.909723
YBR226C	YBR226C	0.279695	0.728366	0.100233	-1.05125	-0.455248	0.0436314	0.370268	-2.10526	-0.678628	-2.46385	-1.57129	-1.79417	-0.830557	-0.467617	-0.630936	-0.209646	-0.360238	-0.0357148	-2.84661	-1.74442	-0.719807	-1.4792	-0.621112	-0.724226		-1.33459	-0.971647	-0.15543	0.265861	-0.15443	0.170094		-1.97911	-0.876927	0.85143	0.0920391	1.06162	0.958508
YBR227C	MCX1	3.36257	3.37525	3.26059	3.39088	3.46731	3.54837	3.15741	2.8685	2.78658	2.33697	2.77772	2.87863	3.34037	3.23754	2.95766	2.85571	3.42001	3.03718	0.685718	0.186451	2.06733	2.45168	3.21555	3.33356		-0.028543	-0.131367	-0.368078	-0.470021	-0.0878262	-0.470662		-2.32723	-2.8265	-0.494443	-0.110099	0.387368	0.505382		25.3333	25.7825	25.3317	25.5425	25.5488	25.5377	25.6561	25.2498	25.5402
YBR228W	SLX1	2.84995	3.04504	2.96055	2.95063	2.84955	2.91875	3.238	3.02551	3.07363	2.16288	2.64911	2.62105	3.20463	3.83718	3.3743	3.62819	3.5075	3.89711	2.71301	2.54389	2.98354	3.59499	3.05714	3.27089		0.257138	0.889685	0.418714	0.6726	0.623349	1.01297		-0.41875	-0.587868	0.365286	0.976733	0.422064	0.635807
YBR229C	ROT2	5.55519	5.51405	5.32681	5.38105	4.91918	4.88616	6.2191	6.31258	5.45152	4.90476	5.0154	5.00813	5.74044	5.83435	5.29055	5.19604	4.25418	4.35476	3.21626	2.85086	5.0862	5.13099	4.66503	4.59253		0.205821	0.299727	-0.063385	-0.157888	-0.648495	-0.547914		-3.04959	-3.41498	-0.0919402	-0.0471505	-0.346738	-0.419238		23.7538	24.1134	24.2437	24.1415	23.5337	23.9001	24.3222	24.3758	23.7194
YBR230C	OM14	5.5956	5.37746	4.34182	4.25861	2.95979	3.05858	9.43198	9.61092	7.10601	6.39414	6.73363	6.60884	3.05209	3.28727	3.53899	3.40506	1.03208	1.72982	8.10832	7.90753	6.47987	6.88822	1.28578	1.57345		-2.43444	-2.19926	-0.761225	-0.89515	-1.97711	-1.27937		-1.41313	-1.61392	-0.270205	0.138146	-5.38545	-5.09778			25.3376	27.7526				29.2646	29.9779	27.0719
YBR230W-A	YBR230W-A	2.99969	3.00132	3.13218	2.56566	1.45116	1.49061	4.57214	4.79705	5.30751	4.89003	4.68947	3.96569	2.66082	2.99729	2.40101	1.93777	1.84163	1.48165	6.04332	5.77937	5.34556	4.80067	2.73276	3.33746		-0.339688	-0.00322002	-0.447911	-0.911143	0.370742	0.0107672		1.35873	1.09478	0.246791	-0.298096	-1.59482	-0.990115
YBR231C	SWC5	1.76723	1.24832	1.85723	1.38382	1.16745	1.43806	1.61269	1.89459	1.21587	0.708188	1.27881	0.579493	2.41187	1.96745	1.38909	1.93814	2.16229	1.88478	1.46293	1.42761	1.08449	1.98562	1.03635	1.15563		0.904089	0.459674	-0.231431	0.317615	0.859541	0.582028		-0.290711	-0.326031	0.122465	1.02359	0.107195	0.226474							21.4049
YBR232C	YBR232C	-1.11413	-2.53992	-2.29359	-2.44507	-2.84907	-0.765227	-1.43859	-2.91412	-2.48749	-0.272704	-2.38015	-2.60303	-0.639415	0.571522	-2.43979	-1.0185	1.00083	1.15543	-2.65546	-0.968319	-2.52867	-2.28806	-1.42997	-3.11805		1.18761	2.39855	-0.0704672	1.35082	2.80798	2.96257		-0.47911	1.20804	-1.14857	-0.907961	1.06162	-0.626455
YBR233W	PBP2	3.84971	3.64502	3.60632	3.57569	3.58834	3.65763	3.51628	3.48911	3.29577	2.66862	3.40311	3.46212	3.63468	2.74428	3.33585	2.93186	3.37522	2.70511	0.767392	0.41501	2.43963	2.77084	2.96665	2.95334		-0.11268	-1.00308	-0.255152	-0.659139	-0.247759	-0.917869		-2.7353	-3.08768	-0.54257	-0.211359	-0.465959	-0.479276		22.9214	23.511	23.7433	23.5203	23.4196	22.5459	23.6707	23.2382	23.9193
YBR233W-A	DAD3	4.14574	3.94686	4.08784	4.12079	3.71678	3.3444	4.18385	3.88235	4.70753	4.19361	4.1857	4.25756	3.08994	2.59661	2.65213	2.25713	3.52549	2.6941	2.76903	2.03168	3.61572	4.02626	3.22899	3.26338		-0.956362	-1.44969	-1.45219	-1.84718	-0.0051004	-0.836495		-1.26406	-2.00142	-0.834847	-0.424313	-0.992641	-0.958251		24.6657	24.8057	24.8177	24.4749	24.1375	24.7895	24.478	24.4173	24.439
YBR234C	ARC40	7.08771	7.01666	7.0994	7.10073	6.72	6.72621	7.48506	7.5327	7.26532	6.8744	7.21007	7.15186	6.72042	6.30567	6.74179	6.42293	6.18663	6.19196	4.53616	4.19952	6.55687	6.24444	6.77999	6.70395		-0.331764	-0.74651	-0.358268	-0.677131	-0.536477	-0.531139		-2.97273	-3.30936	-0.512992	-0.825421	-0.400974	-0.477008		27.5507	27.4009	27.8207	27.7714	27.3522	27.168	27.9816	28.1107	27.7459
YBR235W	VHC1	4.39011	4.27806	4.22925	4.20316	4.11954	4.05549	4.53249	4.35506	4.24739	3.87212	4.43509	4.45753	4.8199	4.92107	4.71156	4.89992	4.5468	4.65285	4.56172	4.67631	4.39867	4.78518	4.4859	4.38023		0.485815	0.586983	0.495362	0.683721	0.459287	0.565331		0.117953	0.232538	0.338917	0.725426	0.0395904	-0.0660837							24.4567
YBR236C	ABD1	4.77616	4.60391	4.50715	4.5137	4.54843	4.71299	4.70243	4.4525	4.45527	3.69559	4.53661	4.57403	5.12352	4.96116	4.74817	4.66122	5.20232	5.04838	1.95567	1.77194	4.20665	4.3432	4.96282	4.8597		0.433486	0.27113	0.237749	0.150792	0.571611	0.417676		-2.6218	-2.80552	0.13122	0.267772	0.4075	0.304386		24.4798	24.3965	24.7347	24.3413	24.4381	24.6376	24.415	25.0203	24.3031
YBR237W	PRP5	1.97633	2.06191	1.98002	2.08806	1.95586	1.60674	2.61962	2.401	2.29542	1.54672	1.96534	1.91239	2.83536	2.89458	2.25148	2.46085	2.70691	2.6815	2.25482	2.05692	2.64126	3.23181	2.14363	2.12899		0.816244	0.87546	0.217441	0.426812	0.925614	0.900195		-0.255498	-0.453396	0.72019	1.31074	0.204765	0.19012
YBR238C	YBR238C	5.59494	5.59639	5.84777	5.70382	6.22797	6.23156	2.93185	1.87992	4.5093	4.7589	5.18669	5.28599	7.28586	7.29933	7.6781	7.56345	7.36809	7.28601	1.69189	1.59477	5.37031	4.81074	6.75354	6.69902		1.69019	1.70366	1.9023	1.78766	1.13832	1.05624		-0.713993	-0.811119	0.736211	0.17664	1.5172	1.46268		22.9089		22.7457	22.9302	23.4324	23.2479
YBR239C	ERT1	3.8722	3.89455	3.95577	3.92373	3.89062	3.86	3.58838	3.28722	3.51421	3.13893	3.17733	3.25963	3.9353	4.04327	4.12461	4.31157	3.8275	3.778	3.22948	2.85835	4.07992	4.03659	3.64624	3.68151		0.0519303	0.159901	0.184857	0.371817	-0.0478106	-0.097304		-0.208315	-0.579448	0.753351	0.710021	0.427758	0.463027
YBR240C	THI2	0.588119	0.479802	0.397515	0.0676997	-0.374777	0.236577	1.65914	1.58913	0.843441	0.635992	-0.0278502	-0.480212	1.74436	2.19782	2.14697	2.7594	1.5876	1.60613	0.540112	0.0691097	1.75854	1.88367	1.37919	1.3852		1.2104	1.66386	1.91436	2.5268	1.6567	1.67523		-1.08402	-1.55502	1.01883	1.14396	1.63322	1.63923
YBR241C	YBR241C	2.72532	2.80832	2.83948	2.64707	1.91855	1.83246	3.77301	4.32118	3.73838	3.35155	3.01931	2.9775	4.3366	4.62272	5.04318	5.40178	4.31586	4.45416	6.75757	6.45815	5.58153	6.07316	3.41359	3.83243		1.56978	1.85591	2.2999	2.6585	2.44035	2.57865		2.71047	2.41106	2.03656	2.5282	0.415189	0.834027
YBR242W	YBR242W	5.50906	5.58763	5.64907	5.52962	6.02269	5.96645	4.94247	4.63106	5.02236	4.28791	4.78574	4.89484	4.57118	3.89144	4.08193	4.13048	3.95587	3.64688	3.02298	3.19421	3.56482	3.70665	3.41736	3.50269		-0.977167	-1.65691	-1.50742	-1.45887	-2.0387	-2.34769		-1.76378	-1.59256	-1.09031	-0.948483	-1.42294	-1.33761		25.4205	25.6889	25.0563	26.4066	26.1058	27.0228	23.0045	23.6049	25.7671
YBR243C	ALG7	5.27375	5.14885	5.02673	5.06276	4.75306	4.79052	5.04575	4.99918	5.27061	4.66911	4.98529	4.9445	4.02676	3.70737	4.20727	3.66278	3.93845	3.88982	2.97224	2.72295	4.57328	4.66001	4.17414	4.14318		-1.18454	-1.50393	-0.837477	-1.38197	-0.833343	-0.881973		-2.05023	-2.29952	-0.396579	-0.309846	-0.790753	-0.821717
YBR244W	GPX2	6.26847	6.29436	5.88663	6.18991	6.31272	6.27406	3.4415	3.81397	4.67801	3.43521	4.7249	4.94382	3.14757	3.31731	2.95126	3.72288	3.53881	3.69544	3.13152	2.55947	3.15878	3.49893	2.75268	3.24747		-3.13385	-2.9641	-3.08701	-2.31539	-2.75458	-2.59795		-0.496218	-1.06826	-0.897826	-0.557681	-2.08168	-1.58689		27.3741	27.2687	26.9397	27.4085	27.3097	27.8491	24.1379	24.4002	26.4416
YBR245C	ISW1	3.50792	3.46183	3.48139	3.53385	3.57989	3.54776	3.19888	3.00545	3.21305	2.62011	3.25886	3.25464	3.10881	2.66439	2.68091	2.43594	2.74415	2.50435	1.63688	1.3776	2.43931	2.79708	2.80672	2.57365		-0.376065	-0.82048	-0.826707	-1.07168	-0.819677	-1.05947		-1.46529	-1.72456	-0.477274	-0.119498	-0.450028	-0.683101		26.9134	26.7206	26.9346	26.7823	26.5755	26.557	26.4526	26.5052	26.6005
YBR246W	RRT2	4.90251	5.07083	5.1933	5.00912	5.3436	5.29441	3.68857	3.40967	4.24576	3.78916	4.53416	4.4655	4.36105	3.8835	4.19361	3.83279	4.60141	4.4305	1.04383	0.660587	3.47875	3.3318	4.49662	4.40082		-0.625623	-1.10317	-0.907595	-1.26841	-0.717602	-0.888512		-2.50529	-2.88853	-0.538706	-0.685654	-0.00321075	-0.0990075			20.5158
YBR247C	ENP1	5.05215	5.10453	5.35444	5.14844	5.80607	5.82271	3.39493	2.58961	4.58535	4.23889	4.67127	4.66112	4.02809	3.98581	3.72814	3.66996	4.42626	4.07891	0.420026	0.522209	3.13179	3.32202	4.31294	4.13911		-1.05025	-1.09253	-1.5233	-1.58147	-1.38813	-1.73548		-2.57224	-2.47006	-1.28033	-1.09009	-0.353251	-0.527088		27.3417	27.1558	27.0117	27.2376	27.831	27.4597	25.9713	25.5925	26.754
YBR248C	HIS7	5.04795	4.88154	5.16394	4.99093	5.36875	5.33887	4.14507	3.71453	4.44782	3.79451	4.35224	4.45482	4.15069	3.7481	3.58478	3.33695	4.07374	3.96017	0.632143	0.797063	2.63341	2.67762	4.15803	3.96542		-0.814052	-1.21665	-1.49266	-1.74049	-1.28007	-1.39364		-3.29765	-3.13273	-1.48775	-1.44354	-0.245497	-0.438109		28.9364	28.8138	28.8535	29.1024	29.273	29.3599	28.4802	28.6013	28.8562
YBR249C	ARO4	8.47988	8.58887	8.66322	8.68436	8.86754	8.89698	7.57688	6.83416	8.11565	7.86212	8.46542	8.58756	6.71234	6.45445	6.82815	6.21213	6.81447	6.60065	3.51057	3.53943	6.66233	6.29909	8.31523	8.15726		-1.82204	-2.07993	-1.84564	-2.46166	-2.06779	-2.28161		-3.69496	-3.66609	-1.32656	-1.68979	-0.211259	-0.369232		30.2885	30.2935	30.2404	30.3326	30.7285	30.4637	29.8464	29.7564	30.2677
YBR250W	SPO23	0.0812701	-0.344528	0.103441	0.0133634	-0.390639	0.330633	0.682804	-0.285763	-0.154588	0.301204	-0.258757	-0.729564	1.86341	1.56047	1.47807	1.64504	2.06192	2.01075	-1.08156	-3.09485	0.630205	1.20012	0.716516	0.638064		1.99504	1.6921	1.41966	1.58664	2.09193	2.04075		-1.28008	-3.29337	0.556897	1.12681	1.21068	1.13222
YBR251W	MRPS5	4.68248	4.77261	4.37994	4.7186	4.10845	3.88237	5.72508	5.44023	5.78197	5.09872	5.53375	5.62766	3.95489	3.85548	3.6097	3.59888	3.78389	3.17404	5.17199	4.78031	5.47338	5.82169	4.55591	4.42594		-0.772659	-0.872062	-0.939569	-0.950389	-0.211519	-0.821367		-0.410662	-0.802343	0.033036	0.381343	-1.0248	-1.15476		25.7935	26.0678	26.0621	25.5466	25.989	25.1861	26.8378	26.7745	26.1903
YBR252W	DUT1	7.14301	7.02015	7.00376	6.856	6.9892	6.94902	6.32494	5.772	6.52056	6.00593	6.31446	6.37518	4.97689	3.91921	4.89427	3.5534	4.57273	4.10079	2.56553	1.72912	5.02052	4.49684	4.99539	4.84618		-2.10469	-3.16237	-2.03561	-3.37648	-2.39637	-2.86832		-3.48294	-4.31935	-1.24273	-1.7664	-1.34943	-1.49864		26.1514	26.8893	26.4084	27.0321	26.2824	27.1636	25.7759	27.2748	26.1911
YBR253W	SRB6	5.27707	4.95193	4.58946	4.62912	4.61894	4.70278	5.18142	4.88858	4.98052	4.65765	5.1429	4.73944	4.8603	4.67237	4.38185	4.00204	4.56194	4.28539	2.67824	2.23023	4.48091	4.16383	4.53865	4.56547		-0.254197	-0.442126	-0.227438	-0.607244	-0.0989139	-0.375473		-2.35676	-2.80477	-0.338172	-0.655252	-0.402521	-0.375704
YBR254C	TRS20	5.0971	5.13635	5.11387	5.00239	4.99071	4.99209	4.19869	4.1183	4.72816	4.36458	4.44235	4.76329	3.99787	3.79157	3.96186	3.78651	4.27836	4.15132	0.961919	0.216106	3.51871	3.24687	4.46595	4.46384		-1.11886	-1.32516	-1.09627	-1.27163	-0.713035	-0.840075		-3.19658	-3.94239	-1.02766	-1.2995	-0.136869	-0.13898
YBR255C-A	YBR255C-A	4.03041	3.80566	3.18629	3.58735	2.66252	3.0641	5.99238	6.16667	5.70021	4.915	5.13144	5.12646	4.34861	4.19698	3.79616	4.30342	4.08572	4.01135	4.86394	4.5743	5.50921	5.72234	4.37397	4.63153		0.430582	0.278948	0.409337	0.9166	1.22241	1.14804		-1.21558	-1.50523	0.201606	0.414735	-0.754976	-0.497418			22.4548	23.5892					23.8461
YBR255W	MTC4	1.56135	1.56995	1.43922	1.48039	1.41137	1.07003	2.27536	2.27982	2.03382	1.44125	1.27569	1.60446	3.15304	3.2685	2.54979	3.10096	3.13613	2.81522	2.36515	1.86694	2.35521	2.87145	2.48451	2.60536		1.58738	1.70285	1.08999	1.64116	1.89543	1.57452		0.0875548	-0.410654	0.617678	1.13392	1.04444	1.16529
YBR256C	RIB5	5.7725	5.79702	5.71244	5.86245	5.70385	5.65583	6.53033	6.60069	6.24986	5.79131	6.2823	6.28869	5.5036	5.56749	5.13228	5.29434	5.81992	5.63069	5.86231	5.75424	5.8761	6.36363	5.70534	5.62438		-0.28116	-0.217267	-0.655161	-0.493104	0.140079	-0.0491563		-0.703198	-0.811271	-0.144482	0.343042	-0.580156	-0.661114		24.9335	25.1906	25.2779	25.2582	25.3004	25.6122	25.186	24.9296	25.535
YBR257W	POP4	3.8923	3.75338	3.77864	3.78375	3.77403	3.95098	3.69657	3.43334	3.66516	3.44742	3.62627	3.72147	3.63804	3.43659	3.11917	3.06896	3.3767	3.64453	2.7515	2.50973	2.96319	3.9325	3.02006	3.15941		-0.184804	-0.38625	-0.662023	-0.712237	-0.485809	-0.217975		-0.813457	-1.05523	-0.593101	0.376206	-0.65381	-0.514466
YBR258C	SHG1	2.36986	2.63336	2.09729	1.94581	1.89795	1.71876	2.21532	1.73979	2.42946	1.56178	1.75918	1.89887	2.0618	2.19301	1.39469	1.46548	2.38528	2.4385	1.09155	0.65317	2.30582	2.54643	1.59007	1.58317		-0.439809	-0.308599	-0.626861	-0.556067	0.576924	0.630145		-0.886001	-1.32439	0.310199	0.550808	-0.238963	-0.245861			23.5677		22.6203	23.6467		23.3412		23.835
YBR259W	YBR259W	3.07865	2.95541	3.15073	2.98183	3.01317	2.92924	3.32534	3.07616	2.7724	2.51871	2.93127	2.98402	3.73393	3.94891	3.64607	3.93306	4.03735	4.06357	1.03252	0.510212	3.15444	3.23487	3.85377	3.88012		0.716901	0.931873	0.579787	0.866777	1.06615	1.09237		-2.16823	-2.69054	0.50888	0.589312	0.896121	0.922474
YBR260C	RGD1	3.98613	3.88024	3.90418	4.21471	4.03822	4.04552	4.02339	3.75589	3.9266	3.47665	3.93961	3.91384	4.8048	4.48728	4.50762	4.62578	4.73779	4.8706	3.14135	2.9087	3.69365	3.96861	4.44852	4.4707		0.87161	0.554091	0.448172	0.566338	0.695922	0.828726		-0.748295	-0.980937	-0.00797485	0.266986	0.521799	0.543971		25.8381	26.0796	25.9718	25.7958	25.6781	26.1141	25.3287	25.9242	25.5113
YBR261C	TAE1	5.01604	5.20668	5.24497	5.12902	5.30216	5.30354	4.09597	3.923	4.73513	4.36991	4.87201	4.81036	4.11753	3.94415	3.70094	3.50533	4.33304	4.21605	0.972202	0.881741	3.18646	3.14697	4.3497	4.4245		-0.993828	-1.16722	-1.48605	-1.68167	-0.96981	-1.0868		-3.03728	-3.12774	-1.36606	-1.40555	-0.491483	-0.416679			23.8692	23.6939	23.5492	24.5966	24.0643	23.3266	23.1547	23.0046
YBR262C	MIC12	5.91755	5.95193	5.71104	5.67455	5.11077	5.01491	7.54382	7.3147	7.41772	6.9722	7.34751	7.27148	4.81141	5.28127	4.78091	4.90181	4.68283	4.33877	6.27814	5.95199	7.23853	7.4204	5.64234	5.73388		-1.12333	-0.653472	-0.911885	-0.790989	-0.380011	-0.724066		-1.15112	-1.47727	0.0435682	0.225438	-1.66715	-1.57562		23.7302	24.1753	25.3232	23.564	23.252		25.8408	26.1114	24.8978
YBR263W	SHM1	6.40075	6.44403	6.41577	6.32558	6.46559	6.49429	6.62099	6.51426	5.8685	5.55925	6.02111	6.10359	5.08899	4.88569	5.27854	5.1426	5.05507	5.14893	3.38806	3.30503	5.21587	5.20425	5.31125	5.22236		-1.3334	-1.5367	-1.09214	-1.22808	-1.42487	-1.33101		-3.17956	-3.26259	-0.498003	-0.509624	-0.751094	-0.839989		29.4493	29.6856	29.5698	29.649	29.6682	29.8115	29.8211	30.1396	29.4754
YBR264C	YPT10	3.33213	3.33782	3.09873	3.26091	2.95312	2.86704	3.28388	3.19441	3.25128	2.44976	2.55531	2.68237	3.54248	3.27934	2.80052	2.65957	3.36072	3.05073	1.81702	2.10207	3.09192	3.2038	3.37738	2.96517		0.207507	-0.0556344	-0.3793	-0.520253	0.450642	0.140647		-1.42212	-1.13707	0.2414	0.353275	0.758545	0.346327			22.0162	21.992						21.5627
YBR265W	TSC10	6.06501	6.07396	6.15415	6.02414	5.7215	5.74991	5.98107	5.79176	5.89226	5.60238	5.03003	5.09896	5.32475	5.03191	5.33049	5.201	5.05522	4.96855	3.925	3.57407	6.06721	5.98937	5.87273	5.78434		-0.744734	-1.03758	-0.758654	-0.888149	-0.680481	-0.767153		-1.96142	-2.31234	0.319894	0.242055	0.808232	0.719845		25.4657	25.2778	25.7899	25.167	24.9712	24.6952	25.2761	25.5925	25.8635
YBR266C	YBR266C	-3.0306	-2.87144	-1.6251	-2.77658	-3.18058	-1.6817	-0.770105	-1.66067	-2.819	-2.60422	-2.71167	-2.93455	-1.38597	-1.34495	-1.77131	-1.93498	-2.50061	-2.49802	-2.98698	-2.8848	-2.86018	-1.61957	-3.34645	-2.44956		1.56505	1.60607	0.429533	0.265861	-0.0694671	-0.0668719		-1.77159	-1.66941	-0.14857	1.09204	-0.523341	0.373545
YBR267W	REI1	4.48662	4.53282	4.73272	4.65355	5.29375	5.29878	3.56049	2.9021	4.16367	3.9605	4.28839	4.25166	3.79008	3.65798	3.39194	3.45616	4.06994	3.76219	0.384262	0.25512	3.23999	3.48864	3.75775	3.5634		-0.719635	-0.851738	-1.3012	-1.23698	-1.22633	-1.53407		-2.84704	-2.97618	-0.822099	-0.573453	-0.512281	-0.70663		26.5013	25.3244	25.8431	25.4042	26.4964	26.1665	24.0515	24.1909	25.5958
YBR268W	MRPL37	5.46857	5.55791	5.28626	5.34123	4.89214	4.7236	5.99777	5.65717	6.30251	5.65446	5.97873	5.96826	4.49375	4.58057	4.02458	4.33039	4.40219	4.37002	4.96645	4.95661	6.00786	6.07082	5.15272	5.47031		-1.01949	-0.932671	-1.28917	-0.983357	-0.40568	-0.43785		-0.861019	-0.870862	0.0293733	0.0923394	-0.82077	-0.503177		24.5679			24.4956	24.5973		25.1916		24.5604
YBR269C	SDH8	4.94684	4.66588	4.69403	5.01531	3.8337	3.86402	6.85318	6.95997	6.48037	6.33542	6.4078	6.40166	4.89	5.15533	5.59133	5.85691	5.15023	5.12129	8.74213	8.64353	6.5493	7.14735	4.91257	5.04928		0.0836412	0.34897	0.736658	1.00224	1.30137	1.27243		1.83555	1.73695	0.141405	0.739454	-1.49216	-1.35545		23.9437	24.4944	24.8719	24.2543	24.3797	25.9593	25.7926	25.8391	25.5353
YBR270C	BIT2	1.3245	1.38273	1.78733	1.12395	1.40801	1.37083	1.585	2.03957	1.51647	0.826832	1.07784	1.01846	2.05736	2.30319	2.0037	2.41034	1.55193	2.02267	3.00416	2.59177	2.44534	2.64502	1.68184	1.46427		0.703745	0.949577	0.548052	0.954696	0.162506	0.63325		1.19188	0.779488	1.27369	1.47337	0.633696	0.416124
YBR271W	EFM2	3.27492	3.57753	3.69996	3.52237	3.96563	4.00233	2.27762	1.54531	2.72753	2.0074	2.75501	2.58961	2.51901	2.53676	2.45329	2.44716	2.69597	2.48558	0.996612	0.394251	1.49687	1.68595	2.64532	2.50923		-0.907211	-0.889469	-1.15787	-1.164	-1.288	-1.4984		-0.914853	-1.51721	-0.870595	-0.681516	-0.0269928	-0.163084		23.4415		22.926
YBR272C	HSM3	3.84267	3.73649	3.88725	4.06164	3.72314	3.71228	3.9533	4.14567	3.95061	3.31822	3.88698	3.91936	3.63237	3.55751	3.42158	3.4803	3.69228	3.65106	5.31283	5.01893	4.08806	4.59777	3.2707	3.22169		-0.157213	-0.232065	-0.552865	-0.494144	-0.0254338	-0.0666549		1.26334	0.969445	0.453641	0.963359	-0.632473	-0.68148		23.9338	23.6372	24.5561	23.4246		23.7697	23.7231	24.312	23.9322
YBR273C	UBX7	3.92817	3.93977	3.69979	4.01676	3.59467	3.71002	4.71918	5.01732	4.47128	3.85138	3.98887	4.17623	5.33519	5.40273	4.97869	5.06332	5.09559	5.02689	6.06865	5.9063	4.67283	5.1872	4.61232	4.74867		1.40122	1.46876	1.12042	1.20504	1.44324	1.37454		1.2004	1.03805	0.511493	1.02586	0.529774	0.666126		24.7546	25.2057	25.0461	24.457	25.1644	25.3131	24.3941	25.0411	24.957
YBR274W	CHK1	4.4988	4.56336	4.46675	4.54929	4.4851	4.45189	4.70003	4.76376	4.36653	3.81861	4.36193	4.31475	4.83411	4.94533	4.77585	5.11234	5.15488	5.18584	4.6333	4.54762	4.74322	4.98383	5.10848	5.03101		0.303025	0.41425	0.267828	0.604319	0.686385	0.717349		-0.0985992	-0.184276	0.650651	0.89126	0.770146	0.69267
YBR275C	RIF1	3.17815	3.18685	3.20652	3.06894	3.25385	3.26493	2.84907	2.54962	2.57547	2.28797	2.84127	2.77643	3.23321	3.33607	2.9375	2.98938	2.83597	2.59398	0.747671	0.493369	2.29696	2.41464	2.61668	2.19936		0.0507081	0.15357	-0.20023	-0.148354	-0.423417	-0.665414		-1.95167	-2.20597	-0.134761	-0.0170795	-0.192174	-0.609495		25.597		25.53
YBR276C	PPS1	4.97795	4.92671	4.86348	4.91475	4.85185	4.80086	4.83799	4.54035	4.62538	4.12572	4.58963	4.57638	4.61208	4.51446	4.34416	4.47017	4.38564	4.36295	2.57621	2.17113	4.13997	4.28255	4.00853	4.04053		-0.340253	-0.43787	-0.544956	-0.418945	-0.440714	-0.463409		-2.11297	-2.51804	-0.235576	-0.0929994	-0.574472	-0.54248
YBR277C	YBR277C	0.141713	0.622805	0.869141	0.56566	0.692172	0.297967	0.724139	0.248611	0.675243	-0.431902	0.268004	0.697201	-0.476686	0.0497531	-0.0140307	-0.177703	-0.743333	-0.3257	-1.81466	-1.12752	-0.102901	-1.44725	-3.17413	-3.27725		-0.858945	-0.332506	-0.731431	-0.895103	-1.2384	-0.820769		-2.30104	-1.61389	-0.224571	-1.56892	-3.65673	-3.75985
YBR278W	DPB3	3.25003	3.21655	3.08437	3.10739	2.48707	2.82923	3.59145	3.49443	3.59408	2.53056	3.19046	3.15344	3.66455	3.93568	2.99871	3.33171	2.93756	2.86354	1.4512	0.865323	3.21187	2.86751	2.67669	2.66979		0.431256	0.702388	-0.0971745	0.235829	0.279414	0.205388		-2.09174	-2.67762	0.149544	-0.19481	-0.495259	-0.502158
YBR279W	PAF1	4.364	4.29399	4.07919	4.1407	4.1608	4.17365	4.34688	4.52949	4.32241	3.65984	4.18936	4.28759	4.39139	3.68251	3.72689	3.65227	4.1753	3.76604	3.79482	3.58062	3.88111	4.27326	3.66849	3.70904		0.0623923	-0.646483	-0.383055	-0.457676	0.0080705	-0.401191		-0.643365	-0.857572	-0.110015	0.28214	-0.569992	-0.529435		26.4044	26.3101	26.3349	26.4242	27.0313	26.7397	26.2281	25.8554	26.3616
YBR280C	SAF1	2.54144	2.60414	2.11607	2.37323	1.67115	1.52469	4.15651	4.94682	2.68695	1.97499	2.30736	2.30837	4.26521	4.43194	4.35425	4.55776	3.70578	3.99283	7.47269	7.51547	4.05233	5.00878	2.88743	3.03749		1.69242	1.85915	2.10961	2.31311	2.10787	2.39491		2.92102	2.9638	1.72136	2.67781	0.579562	0.729619		24.5281						23.9093	23.8672	24.5624
YBR281C	DUG2	3.72958	3.74964	3.89967	3.78014	4.079	4.04611	3.61932	3.42737	3.41117	2.94722	3.564	3.63788	4.01523	4.05233	3.63866	3.83885	4.15283	4.01595	1.21317	0.763715	3.1454	3.38215	3.77757	3.74044		0.275624	0.312721	-0.201243	-0.00105035	0.0902765	-0.0466028		-2.31017	-2.75963	-0.0337988	0.202948	0.176632	0.139501		23.8718	24.0503	23.7373	23.6493	23.6842	24.1868	23.6263	23.688	23.772
YBR282W	MRPL27	4.97391	4.82551	4.32052	4.79353	4.04797	4.00088	4.91248	4.581	5.48652	5.05657	5.24593	5.56362	4.16584	3.72352	3.67681	3.54669	3.68787	3.75017	5.22668	5.0243	4.67041	4.98902	3.87219	4.24022		-0.733875	-1.17619	-0.880212	-1.01033	-0.33656	-0.274259		0.479936	0.277559	-0.601136	-0.282524	-1.53258	-1.16455		24.2198	23.734	23.7431	23.7115	23.3624	23.6871	24.9953	24.6155	24.3944
YBR283C	SSH1	8.41606	8.29525	8.15905	8.17217	8.11577	8.13258	7.95341	7.8085	8.03681	7.5275	7.83568	7.86935	7.34296	6.95199	7.15869	6.42522	6.77478	6.61058	4.99484	4.69015	7.11637	7.0335	7.45943	7.44452		-1.01269	-1.40366	-1.00692	-1.7404	-1.3494	-1.5136		-2.88611	-3.1908	-0.665788	-0.748649	-0.393084	-0.407991		26.7733	26.8729	27.2571	26.8553	26.8437	26.6602	27.0164	26.6661	26.6067
YBR284W	YBR284W	1.37491	0.704002	0.903795	1.0114	0.505039	0.671344	2.09484	2.23517	1.54734	0.637798	0.171896	0.813361	4.04297	2.93503	3.11225	3.39789	5.29477	5.49461	2.25504	2.18097	1.74921	1.72006	1.87376	2.04947		3.00352	1.89557	2.15465	2.44029	4.70657	4.90642		0.0900313	0.0159642	0.656637	0.627486	1.38114	1.55684
YBR285W	YBR285W	1.48733	-0.491014	0.0183558	0.603843	-0.314733	-1.03825	5.38642	5.82688	3.59705	2.94613	1.73915	1.9313	4.12099	4.32825	3.82635	4.33297	1.36524	1.80841	5.75451	5.46372	5.10521	5.18039	3.74547	3.81839		3.62283	3.8301	3.51525	4.02187	2.04173	2.4849		0.147858	-0.142934	1.83362	1.9088	1.91025	1.98316
YBR286W	APE3	8.79086	8.70675	8.72641	8.68914	8.76433	8.76064	9.51448	9.68104	8.37256	7.78673	7.79763	7.87332	9.66972	9.06804	9.06684	8.74877	8.61013	8.63615	8.59465	8.41722	8.96732	8.94825	8.84995	8.91044		0.920912	0.319228	0.35907	0.0409967	-0.152356	-0.126331		-1.00311	-1.18055	0.887672	0.868608	1.01448	1.07497		28.8109	29.0372	29.0358	29.0011	29.494	29.585	29.4416	28.9047	29.0235
YBR287W	YBR287W	6.72372	6.52561	6.10785	6.35335	5.92553	5.91063	7.16458	7.19529	6.90073	6.3501	6.65487	6.70258	7.94386	8.04983	7.95505	8.09285	7.99809	8.18256	10.098	10.4042	7.00581	7.56299	6.82292	7.01352		1.31919	1.42516	1.72445	1.86225	2.08001	2.26448		2.91809	3.22429	0.380394	0.937576	0.144192	0.334798
YBR288C	APM3	5.04883	5.00844	5.07165	5.08018	5.16548	5.03658	4.48017	4.3407	4.75321	4.22708	4.54451	4.57235	4.48047	4.01168	4.19209	3.96952	4.33463	3.78153	2.06048	1.58449	3.60911	3.86488	4.48879	4.45306		-0.548163	-1.01696	-0.883825	-1.10639	-0.766401	-1.3195		-2.34995	-2.82594	-0.881032	-0.625263	-0.0696363	-0.105367		24.7857	25.3612	25.222	25.3264	24.7476	24.925	24.8807	25.2777	25.2388
YBR289W	SNF5	3.26854	2.93861	3.00266	2.84632	2.73669	2.65061	3.2727	2.95245	3.02071	2.60364	2.7407	2.74099	3.71864	3.45794	3.09335	3.21993	3.21662	3.35422	1.41515	1.36154	3.05311	3.15143	2.81854	2.68498		0.615065	0.354367	0.168858	0.295441	0.522969	0.660575		-1.69742	-1.75103	0.240936	0.339251	0.077696	-0.0558627		24.1988	24.5247	24.3371	24.5877	24.2307	24.7183	24.4482	24.0171	24.3446
YBR290W	BSD2	3.86557	4.04167	3.60431	3.6778	3.51481	3.44495	4.6212	4.91215	4.52312	3.4732	4.30435	4.32609	5.03459	5.06768	4.31609	4.57984	4.4403	3.99443	5.84384	5.88223	3.98395	4.57794	3.51524	3.50778		1.08097	1.11406	0.675031	0.93878	0.96042	0.514555		1.07716	1.11555	-0.0142086	0.579781	-0.79998	-0.807442			20.2065
YBR291C	CTP1	5.5789	5.5873	6.66873	6.46902	7.11556	7.04898	3.71521	3.37866	5.42899	4.78041	5.4502	5.66	3.68971	3.75915	3.97299	3.75409	4.20942	4.31247	2.9295	2.7395	3.704	3.95226	3.8579	3.83615		-1.89339	-1.82395	-2.59589	-2.81479	-2.87286	-2.7698		-0.617441	-0.807438	-1.4007	-1.15244	-1.69721	-1.71895		26.1428	26.2792	26.7575	27.2892	27.4182	27.5484	24.096	24.1484	27.4563
YBR292C	YBR292C	2.38289	2.45716	2.41399	2.86518	2.83155	2.35739	2.21454	1.94547	2.59449	1.92792	2.0961	2.25655	2.44256	2.81372	3.06749	2.90382	2.73779	2.64417	0.882192	0.569338	2.23138	2.36508	2.71912	2.98439		0.0225355	0.393696	0.427902	0.26423	0.143325	0.0497051		-1.19781	-1.51067	-0.0298203	0.103874	0.542792	0.808066
YBR293W	VBA2	3.98996	3.85395	3.92206	3.84369	3.77165	3.80233	4.57365	4.62786	4.29089	3.83772	4.1583	4.18131	4.59159	4.86772	4.61499	4.6832	4.42811	4.71559	2.96858	2.54762	5.08872	5.10387	4.56695	4.54049		0.669632	0.945764	0.73212	0.800321	0.641122	0.928598		-1.63217	-2.05314	1.02441	1.03957	0.397149	0.370686
YBR294W	SUL1	-2.21846	-3.38123	-4.13489	-2.96444	-4.10541	-2.86956	1.07766	2.52998	-1.62835	-1.94408	-1.63649	-1.35687	-0.310792	-1.73927	-0.0716435	-0.196841	2.88442	2.91106	0.258121	-1.00227	1.60731	0.652001	4.92348	5.16993		2.48905	1.06058	3.47802	3.35282	6.37191	6.39855		-1.5457	-2.80609	3.39353	2.43822	6.42017	6.66662
YBR295W	PCA1	3.1657	3.2574	3.16185	3.1464	3.08948	2.99759	3.30665	3.48681	3.85328	3.97004	4.54441	4.68228	4.96088	5.61923	5.27394	6.0045	6.38122	6.63753	2.62436	2.5721	4.01328	4.38235	3.71966	3.58549		1.74932	2.40768	2.11982	2.85038	3.33769	3.59399		-0.772365	-0.824628	0.101622	0.470685	-0.893686	-1.02786
YBR296C	PHO89	-0.637688	-0.993097	-0.647225	-0.457667	0.0196861	0.14417	1.85547	2.51884	-0.426086	-0.285304	1.24196	1.40323	2.36684	0.895957	1.27696	2.00637	3.62566	3.49778	3.02652	2.94774	1.78066	2.89436	1.87429	2.21388		3.18224	1.71135	1.8294	2.55882	3.54373	3.41586		0.839367	0.760587	2.13636	3.25005	0.551691	0.891287
YBR296C-A	YBR296C-A	-1.11413	-0.954962	0.876337	-0.860104	-1.26411	-0.765227	1.14637	1.25581	0.682438	0.897221	0.789773	-0.0180695	-1.05445	-1.01344	-0.854832	1.30342	1.41587	2.87789	0.929498	0.616644	1.86365	0.296906	0.570029	1.78884		-0.019909	0.0211028	-0.862948	1.29531	2.43053	3.89256		-0.271591	-0.584445	1.07382	-0.492923	0.184178	1.40299
YBR297W	MAL33	2.06969	2.44158	1.66446	2.29649	2.22263	2.13655	5.86949	5.94766	5.96609	5.63265	5.98143	6.2195	3.35944	2.99115	3.67498	3.78578	4.61976	4.72189	5.57519	5.38991	6.42271	6.55703	6.11959	6.11138		1.1038	0.735514	1.6945	1.80531	2.44017	2.5423		-0.333383	-0.518668	0.623342	0.757664	0.0191253	0.0109182
YBR298C	MAL31	2.49795	2.16861	1.2796	2.16317	1.42274	1.55904	4.5122	4.70274	4.23977	3.84952	3.73803	3.84355	2.98031	3.02704	3.39248	3.16826	3.84839	4.10894	7.23075	7.17065	5.3474	5.74564	4.41378	4.29754		0.647032	0.693757	1.6711	1.44688	2.3575	2.61805		2.62328	2.56318	1.30276	1.70099	0.622996	0.506752
YBR298C-A	YBR298C-A	-2.00165	-0.842487	-1.59615	-1.74763	-2.15163	-1.65275	-0.741153	-2.21668	-1.79005	-1.57527	-1.68271	-1.90559	-1.94198	-1.90097	-1.74236	-1.90603	-0.471659	0.115898	-1.95803	-1.85584	-1.83123	-1.59062	-2.3175	-2.42061		-0.519909	-0.478897	-0.0704672	-0.234139	1.43053	2.01809		-0.47911	-0.376927	-0.14857	0.0920391	-0.523341	-0.626455
YBR299W	MAL32	-3.39953	-2.82533	-2.99403	-3.14551	-3.54951	-3.05063	1.56141	0.800479	-0.129033	-0.388181	-0.0805917	0.281491	-0.16993	0.325648	-0.201635	-0.133981	1.42814	1.75755	-1.61894	-1.83868	1.41475	1.38074	1.4001	1.39097		2.9425	3.43807	2.86813	2.93579	4.72821	5.05762		-2.79988	-3.01963	1.67336	1.63934	1.29965	1.29052			24.6624	25.4545	24.9943	24.2692	25.1382	25.1385	25.0142	25.1453
YBR300C	YBR300C	-3.16724	-2.00807	-2.76174	-2.91322	-1.31722	-2.81834	-1.90674	-1.7973	-2.95564	-2.74085	-2.8483	-2.07118	-3.10756	-3.06655	-2.90794	-3.07162	-1.05228	-1.63465	-3.12361	-3.02143	-1.41185	-1.7562	-2.48308	-2.00123		-0.519909	-0.478897	-0.0704672	-0.234139	1.0155	0.433128		-1.27159	-1.16941	1.43639	1.09204	-0.0233411	0.458508
YBR301W	PAU24	-2.71106	-2.5519	-1.30556	-0.872077	-2.86104	-0.7772	-0.450563	-0.926091	-0.499459	-0.699714	-0.0701965	0.706923	9.11182	10.3155	10.7023	11.1937	10.7264	10.7005	-0.0824748	0.604671	1.1598	1.40041	7.62145	8.20704		11.7433	12.947	11.7911	12.2825	12.5455	12.5197		0.605852	1.293	1.75939	2	7.30309	7.88868
YBR302C	COS2	1.70404	1.704	1.401	1.31823	1.55405	1.11613	2.22037	2.53144	1.78029	0.871686	1.86377	2.17695	3.36296	3.58412	3.08706	3.24927	3.60257	3.57992	2.17342	1.95368	3.43042	2.86916	2.96596	2.98717		1.65894	1.8801	1.72745	1.88965	2.26748	2.24483		-0.202483	-0.422228	2.10444	1.54317	0.945598	0.966812				22.3255	22.4441
YCL001W	RER1	6.65118	6.38592	6.52477	6.35901	6.3395	6.26359	6.46065	6.35237	6.43648	5.72658	6.21952	6.14036	5.7767	5.82573	5.57728	5.636	5.93044	5.72118	4.83384	4.87883	5.77599	5.62645	5.35208	5.38395		-0.741859	-0.692825	-0.864611	-0.80589	-0.371103	-0.580364		-1.57267	-1.52768	-0.305544	-0.455081	-0.827859	-0.795994			24.2162	24.5012	23.5542	23.4233		23.8353	23.7425	24.5089
YCL001W-A	YCL001W-A	0.262944	-0.314858	-0.0685217	0.00239225	-0.887037	0.874877	1.37144	0.310948	-0.847383	-0.310671	-1.74005	-0.962928	1.17061	0.501132	-0.799691	0.6216	1.3779	0.933034	-2.01536	-0.591249	-0.0812061	0.352048	-0.374829	-1.15601		1.19657	0.527089	-0.766626	0.654665	1.38398	0.939114		-2.85655	-1.43244	0.497821	0.931075	0.976659	0.195473
YCL001W-B	YCL001W-B	0.12034	0.764931	1.37384	0.0524329	-0.766607	-0.267727	0.643871	1.04281	-0.405025	-1.7752	-0.882652	-1.10553	1.44305	1.8991	1.75814	1.21596	1.78783	2.03144	-2.15797	-0.0557815	0.968835	1.0168	0.0675291	0.549378		1.00041	1.45646	1.04501	0.502826	2.305	2.54861		-3.00131	-0.899124	2.05895	2.10691	1.06162	1.54347
YCL002C	YCL002C	4.95482	4.76424	4.66937	4.65657	4.70745	4.70668	4.22331	4.31672	4.88646	4.29874	4.53345	4.64383	4.21264	4.25015	4.46035	4.27969	4.4808	4.5578	4.52896	4.44167	4.62775	4.6619	4.34434	4.20892		-0.646891	-0.609377	-0.202614	-0.38328	-0.226267	-0.14927		0.258946	0.171651	0.0351439	0.0693021	-0.244301	-0.379724
YCL004W	PGS1	3.76486	3.70975	3.57408	3.76931	3.53374	3.32969	4.23481	4.06026	3.68612	3.24291	3.98667	3.66827	4.36369	4.17843	4.22055	4.42526	4.34651	4.34548	3.31628	2.98391	3.73402	4.14935	3.92745	3.93586		0.626387	0.441123	0.548855	0.75357	0.914795	0.91376		-0.831259	-1.16362	0.269512	0.684837	0.0999752	0.108392				23.7946				23.662	23.9842
YCL005W	LDB16	4.84964	4.71449	4.65753	4.4562	4.59523	4.43982	4.829	4.83264	4.78882	4.62292	4.83853	4.79409	4.57019	4.51718	4.26883	4.20469	4.31713	4.50295	2.45525	1.96269	4.4333	4.21312	4.27865	4.40893		-0.211873	-0.264881	-0.288037	-0.352173	-0.200392	-0.0145751		-2.37556	-2.86812	-0.27257	-0.492744	-0.537658	-0.40738
YCL005W-A	VMA9	7.45794	7.33152	7.25996	7.30084	7.1851	7.17626	7.03446	6.59859	7.28749	6.71587	7.30172	7.23758	6.50579	6.37018	6.27645	5.72021	6.73077	6.54974	4.79374	4.02466	6.29535	6.0198	6.99173	7.19246		-0.888941	-1.02455	-1.00395	-1.56019	-0.449908	-0.630938		-2.02278	-2.79187	-0.70633	-0.981885	-0.277921	-0.0771922					25.6676
YCL007C	YCL007C	0.874819	1.33354	1.03931	1.23576	0.609361	0.330633	1.89431	1.28128	1.19334	-0.0773078	0.300671	0.270436	1.62637	-0.139973	0.755601	1.51793	2.09669	1.29193	-0.781997	-1.09485	1.04524	0.755337	0.858535	1.27898		0.522189	-1.24415	-0.381932	0.380395	1.62669	0.821932		-2.36979	-2.68264	0.487228	0.197323	0.572981	0.99343
YCL008C	STP22	3.7081	4.07829	4.2156	4.31231	4.01226	4.07799	3.73382	3.65298	3.478	3.50934	3.57814	3.64804	3.92295	3.63489	4.00392	3.68251	3.74525	3.94235	1.88779	1.43358	3.47926	3.42726	4.12287	4.17367		0.0297496	-0.258303	-0.260034	-0.581446	-0.299873	-0.102774		-1.80561	-2.25982	-0.0144116	-0.0664101	0.509779	0.560578			22.5555							21.9682
YCL009C	ILV6	5.8005	6.35763	6.96926	7.41932	6.96471	7.04379	5.78463	5.80411	7.03278	7.30716	7.15148	7.22618	6.55741	5.86999	6.88272	6.47128	7.09285	6.92779	5.74679	5.19383	7.43861	7.39935	7.24245	7.26175		0.47834	-0.209074	-0.311577	-0.723013	0.0885963	-0.0764612		-0.0475806	-0.600543	0.268636	0.229376	0.0536246	0.0729205		29.2746	29.2159	29.3059	29.3324	29.5408	29.8093	29.8469	29.6826	29.5251
YCL010C	SGF29	4.15698	3.97396	4.1145	4.02442	3.91197	3.82895	3.69386	3.72529	3.83166	3.432	3.74278	3.83608	4.32726	4.24032	4.21291	3.88839	4.36648	4.5382	3.49584	3.27376	3.90275	4.0559	4.49895	4.3775		0.26179	0.174849	0.143455	-0.181071	0.496016	0.667738		-0.213731	-0.43582	0.270921	0.424067	0.709519	0.588073			23.386		25.0726		22.9625		24.469
YCL011C	GBP2	4.67861	4.74417	4.77225	4.6934	4.77771	4.71565	4.17992	3.83699	4.40405	4.02181	4.27722	4.34238	3.76738	3.47501	3.55596	3.31694	3.75131	3.62009	3.53133	3.237	3.64126	3.79441	3.88856	3.69596		-0.944012	-1.23638	-1.17687	-1.41589	-0.995371	-1.12658		-0.477124	-0.771458	-0.571668	-0.418522	-0.421239	-0.613838		27.0638	26.9858	26.8534	26.8114	26.9107	27.1643	26.2681	25.998	26.8407
YCL012C	YCL012C	3.92189	4.25756	3.91893	3.94029	3.59332	3.63556	5.24995	5.44185	4.94367	4.15845	4.18029	4.15005	4.01091	4.70927	4.40075	5.52813	3.9625	4.30905	5.81735	5.52893	4.88549	5.4052	2.95538	3.01355		-0.0788139	0.619546	0.471146	1.59852	0.348065	0.694614		0.471449	0.183025	0.334424	0.854134	-1.20979	-1.15162			23.2514	22.8741	22.972	22.9991	23.3207	23.6001	23.9865	23.4532
YCL014W	BUD3	4.44011	4.47394	4.36587	4.35294	4.45445	4.51195	4.26922	3.87913	3.81134	3.49068	4.13992	4.17198	4.52285	4.10839	4.12005	4.20967	4.39858	4.39223	1.85999	1.73205	3.47288	3.51564	3.71596	3.50325		0.0658259	-0.348631	-0.239352	-0.149738	-0.0846244	-0.0909763		-2.21419	-2.34212	-0.178134	-0.135368	-0.439991	-0.652703			23.36	23.4945		23.5698		23.3101		23.5968
YCL016C	DCC1	3.39571	3.53479	3.49909	3.10735	3.36682	3.44249	3.92808	3.6237	3.44567	2.9309	3.24771	3.55039	3.78659	3.68904	3.60769	3.51114	3.72639	3.61795	2.87745	3.20623	3.38954	3.4964	3.40577	3.4536		0.321339	0.22379	0.304478	0.20792	0.321738	0.213302		-0.898435	-0.569659	0.201254	0.308111	0.00672187	0.0545499										23.1498
YCL017C	NFS1	6.46394	6.39423	6.34766	6.3156	5.99566	5.98579	6.97794	6.85215	6.77738	6.63419	7.03026	7.05251	6.34913	6.41255	6.63831	6.9673	6.17867	6.45811	8.94214	8.96749	6.91208	7.5597	6.11559	6.01062		-0.0799516	-0.0165299	0.306677	0.635673	0.187943	0.467378		2.02709	2.05245	0.206296	0.853916	-0.925794	-1.03077		27.2075	26.6804	27.1809	27.0781	26.7691	26.554	27.399	27.7225	27.3022
YCL018W	LEU2	5.39995	5.36301	5.4569	5.48145	5.44694	5.56262	4.49571	4.59476	5.64236	5.47558	5.70498	5.87026	7.20745	6.13101	6.32057	5.92353	5.41833	5.26481	2.99706	2.76072	6.01876	5.87857	7.82185	7.7138		1.82597	0.749527	0.851395	0.454351	-0.0864423	-0.239966		-1.54817	-1.78451	0.459787	0.3196	2.03423	1.92618		27.8396	27.8552	27.8969	27.9127	28.1899	28.2215	27.9359	27.6731	27.9122
YCL022C	YCL022C	-1.21846	-2.0593	-1.228	-1.96444	-2.36844	-0.869564	-0.957965	-2.43349	-1.00686	-1.79208	-1.31456	-2.12241	-3.15879	-0.532815	-1.95917	0.0470841	-0.688471	-1.10091	-3.17484	-3.07266	-2.04804	-0.80743	-2.53431	-3.63742		-1.51991	1.10607	-0.362948	1.6433	0.930533	0.518091		-1.47911	-1.37693	-0.64857	0.592039	-0.815822	-1.91894
YCL023C	YCL023C	-1.65018	0.093948	0.0772495	-0.074229	0.00719515	-0.30128	-0.389681	-1.86521	-0.853615	-2.22379	-1.33124	-1.55412	0.216849	0.620431	-0.0689569	0.0304053	0.464776	-0.532629	0.56337	0.0805909	-0.894793	0.760854	-1.96602	-1.06914		0.994965	1.39855	-0.0704672	0.0288951	0.611818	-0.385587		1.69081	1.20804	0.643911	2.29956	-0.523341	0.373545
YCL024W	KCC4	3.429	3.30448	3.04079	3.3126	3.12834	3.06849	3.552	2.92155	3.50048	2.82892	3.151	3.30386	3.76358	3.80262	3.66909	3.19672	3.35845	3.03821	2.23746	1.85758	3.32153	3.63267	3.06219	2.91646		0.396844	0.435884	0.492396	0.0200261	0.260031	-0.0602063		-0.999313	-1.37919	0.156835	0.467971	-0.16524	-0.310974						22.6791				23.3009
YCL025C	AGP1	6.32415	6.05863	5.67892	5.57975	5.24933	5.09071	7.18441	6.42801	7.16125	6.93641	7.13875	7.34176	6.1253	6.84642	6.64911	6.10557	5.40959	5.31927	8.79932	9.03431	6.96015	7.10003	6.74349	6.06828		-0.0660915	0.655031	1.01977	0.476235	0.239574	0.149251		1.99311	2.2281	-0.0886818	0.0511966	-0.496765	-1.17197
YCL026C-A	FRM2	1.25175	0.574409	1.47282	0.446874	0.705836	1.54175	0.675742	0.562784	1.86389	1.98847	2.24875	2.81247	2.98949	3.04842	2.79792	3.02544	3.78174	3.42588	-1.76352	-1.2463	1.6852	1.54248	3.13753	3.13145		2.07641	2.13535	1.83807	2.06559	2.65794	2.30209		-2.38279	-1.86557	-0.240975	-0.383694	0.606923	0.600833
YCL026C-B	HBN1	3.94774	3.88599	3.24221	2.86191	2.45791	2.62921	5.96114	6.03491	6.40257	6.26309	7.00498	6.66973	5.3329	5.06172	4.39856	3.98891	5.76724	5.63633	1.89944	1.39755	4.63629	4.38524	4.60038	5.06545		1.41603	1.14485	1.3465	0.936854	3.22368	3.09277		-4.09859	-4.60047	-1.69654	-1.94759	-2.23697	-1.77191				28.0328				25.8304	26.5915	27.1539
YCL027W	FUS1	0.696841	0.408546	3.6873	3.81656	3.82979	3.92457	-0.212587	-0.255155	1.19795	0.275228	0.653207	0.470969	2.01955	0.663224	1.46428	0.855198	1.48987	1.41	-0.291957	-0.742315	0.504694	0.259876	0.246695	0.340617		1.46685	0.110531	-2.28765	-2.89673	-2.38732	-2.46718		-0.0580863	-0.508444	-0.231895	-0.476713	-0.315393	-0.22147
YCL028W	RNQ1	6.14238	6.07014	6.07079	5.99248	5.89532	5.87721	6.73222	6.72511	6.14316	5.68653	6.03007	6.05848	6.20019	5.85382	6.01486	5.68794	5.79527	5.67868	5.45645	5.23324	5.92842	6.22962	5.89728	5.89665		0.0939339	-0.252435	-0.0167706	-0.343698	-0.0909964	-0.207582		-1.27221	-1.49543	0.0135781	0.314779	-0.147001	-0.147632		26.4234	26.6636	26.1165	26.6459	26.7849	27.0526	27.2241	26.4696	25.9971
YCL029C	BIK1	3.3539	3.38969	3.22098	2.92512	3.35	3.34192	3.57848	3.33742	3.48026	2.54999	3.31196	3.38341	3.54354	3.36306	3.00439	3.07338	3.25694	3.00015	0.511185	0.426956	2.88821	2.97375	3.28723	3.37925		0.171741	-0.00873951	-0.0686615	0.000327107	-0.0890219	-0.345813		-2.94677	-3.031	-0.126914	-0.0413744	-0.0604529	0.0315636			23.9406	23.7481	23.8267	24.1181	23.5593	24.018	23.766	24.5699
YCL030C	HIS4	7.34038	7.51326	7.78363	7.69621	7.69792	7.67668	5.10985	4.35032	6.2729	4.33463	5.92796	5.79122	6.34984	5.45661	6.18079	5.45885	5.9804	5.92388	4.61179	4.43256	4.79507	4.90867	6.74046	6.12762		-1.07698	-1.97021	-1.55913	-2.28107	-1.7069	-1.76342		-0.118295	-0.297524	-0.508698	-0.395095	0.880867	0.268037		30.4453	30.3547	30.1696	30.3491	30.67	30.4948	28.6397	28.3053	30.0009
YCL031C	RRP7	5.83882	5.78261	5.70702	5.58251	5.91012	5.82738	5.39888	5.00002	5.42905	4.95418	5.46996	5.54617	4.86209	4.67803	4.4328	4.234	4.7183	4.29601	2.92708	2.7194	4.71748	4.9193	4.86261	5.02911		-0.948627	-1.13268	-1.21196	-1.41076	-1.15045	-1.57274		-2.27237	-2.48004	-0.474138	-0.272313	-0.645452	-0.478959		25.2402	25.7299	24.4744	25.4044	25.008	25.2257	24.0812	24.1268	24.9847
YCL032W	STE50	3.30039	2.97257	2.95587	3.15232	3.03688	2.97589	3.82392	3.98025	3.72208	2.83925	2.86931	3.12245	3.69905	3.81221	3.18818	3.44206	3.36509	3.01584	1.59399	1.08474	3.21556	3.23533	2.75695	2.98668		0.562568	0.67573	0.134083	0.387968	0.358705	0.00945684		-2.30809	-2.81734	-0.0651071	-0.04534	-0.238934	-0.00920414		23.1433		24.1072		23.4261	23.6721	24.3102	24.705	23.8631
YCL033C	MXR2	4.45078	4.32364	4.5162	4.33707	3.88576	3.82825	5.49369	5.85634	5.00152	4.42313	4.94604	4.77334	4.69949	4.90761	4.4671	4.56076	4.50684	4.45845	5.81055	5.35361	5.45713	5.82529	4.3676	4.69174		0.312277	0.520399	0.0404597	0.13412	0.649836	0.601447		0.135538	-0.321401	0.744801	1.11296	-0.492096	-0.167946		24.0408	23.7358	24.2682	24.3202	24.2057	24.3625	25.225	25.163	24.8229
YCL034W	LSB5	4.69613	4.55707	4.57626	4.68364	4.45959	4.11845	4.92736	5.309	4.42346	3.79187	4.1531	4.07536	4.12223	4.02664	4.07757	4.13096	3.77391	4.0369	5.89479	5.74612	4.34534	4.54376	3.62974	3.97895		-0.50437	-0.599963	-0.552376	-0.498989	-0.515106	-0.252121		0.776614	0.62794	0.237677	0.436099	-0.484491	-0.13528		24.5631	25.714	25.3185	25.519	24.8947	25.3394	25.5274	25.5747	25.2995
YCL035C	GRX1	6.52973	6.56973	6.17203	6.09367	5.9464	5.73957	7.89063	7.91002	7.23601	6.59799	6.80379	6.54836	8.12859	7.94452	7.6642	7.42489	7.33784	7.02011	9.34613	9.35928	8.11129	8.34602	7.21648	7.49427		1.57886	1.39479	1.53135	1.29203	1.49486	1.17713		1.44581	1.45896	1.19428	1.42902	0.540409	0.8182		27.8617	27.2416	27.791	27.1254	27.8675	27.3735	29.0479	28.2868	28.44
YCL036W	GFD2	2.84196	3.02066	3.33646	3.27462	3.76237	3.80181	2.15398	1.305	2.56682	2.15941	1.99424	2.42344	2.08605	1.35111	1.40735	1.20061	1.99998	2.01945	-0.372217	-0.401278	0.623338	0.278985	1.22049	1.1652		-0.845255	-1.5802	-1.89819	-2.10493	-1.78211	-1.76264		-2.10171	-2.13077	-1.73978	-2.08413	-0.988356	-1.04364
YCL037C	SRO9	7.06361	7.05639	7.29241	6.92156	7.53195	7.51336	5.5268	4.00926	5.71793	5.51317	6.05419	6.0448	5.67503	4.68317	5.48522	4.14218	6.20774	5.67769	2.93777	2.89252	4.15639	3.88739	5.85245	5.86475		-1.38497	-2.37683	-1.62176	-2.96481	-1.31491	-1.84496		-1.83026	-1.87551	-1.45916	-1.72816	-0.197041	-0.184744		28.9415	29.3462	28.5489	29.4206	29.3527	28.8175	27.7705	28.0179	28.4288
YCL038C	ATG22	4.22677	3.9492	3.27354	3.48616	2.69018	2.56486	5.30382	5.62337	4.23956	3.95339	4.04567	4.01829	7.28644	7.47325	7.1865	7.39105	7.15471	7.36878	5.39165	5.15823	6.38027	6.36124	6.75248	6.85416		3.19846	3.38527	3.80665	4.0112	4.52719	4.74126		-0.0719394	-0.305359	2.2838	2.26477	2.7205	2.82218
YCL039W	GID7	2.11598	1.99386	2.36489	2.37	2.12212	2.22312	3.13472	3.5212	2.81889	2.61472	2.52287	2.63119	4.41967	4.41651	4.54795	4.80752	4.03397	3.91503	3.75279	3.21572	4.19494	4.50416	3.60395	3.6165		2.36475	2.36159	2.1805	2.44007	1.86134	1.74241		0.424826	-0.112243	1.47814	1.78736	1.02693	1.03947			23.9968				23.0708	23.8002	24.0163	23.1896
YCL040W	GLK1	6.97003	6.69636	5.97779	6.79751	3.90933	4.09186	10.1155	10.7645	9.44845	9.04585	8.66005	8.62045	8.69274	8.11933	8.92548	8.34738	7.53607	7.91702	12.337	12.2876	11.1149	10.9299	9.66791	9.6092		1.85954	1.28614	2.53783	1.95973	3.53547	3.91642		1.89703	1.84764	1.86775	1.6827	1.02767	0.968952		28.8635	28.743	31.431	28.6404	26.0559	25.9147	32.5123	32.7154	31.021
YCL043C	PDI1	8.91681	9.01567	9.00062	9.08064	8.78704	8.81317	8.5556	8.68566	9.00529	8.85219	9.06153	9.10588	10.0701	9.77947	10.0362	9.66635	10.1699	10.2204	9.28196	9.20128	8.97623	8.96456	10.0046	10.0466		1.1039	0.813231	0.995539	0.62572	1.36984	1.42026		0.661331	0.580651	0.0474946	0.035827	0.920927	0.962867		31.0523	30.8948	31.1738	31.0186	31.4493	31.3246	31.1437	31.1453	31.0602
YCL044C	MGR1	3.87982	4.06049	4.20972	4.06735	4.02642	4.03917	3.55536	3.69055	3.77813	3.72773	3.99431	3.83967	4.5488	4.23048	4.35593	4.32058	4.20036	4.33224	4.08323	3.89418	4.17071	4.54083	4.18741	4.2787		0.578647	0.260331	0.217391	0.182043	0.167567	0.299445		0.46027	0.271222	0.417781	0.787901	0.270424	0.361712		25.1426	25.0512	24.8262	25.0001	24.989	24.6288	25.4118	24.9003	25.078
YCL045C	EMC1	6.85915	6.85726	6.76564	6.76812	6.63899	6.63196	6.7723	6.57552	6.36187	6.02099	6.43072	6.41729	7.0675	6.96916	6.76956	6.59779	6.54054	6.61933	3.17153	2.82625	5.59926	5.59108	6.52386	6.45101		0.209296	0.110952	0.00267658	-0.169089	-0.0949345	-0.0161398		-3.50238	-3.84766	-0.592166	-0.600349	0.0998527	0.0270041		26.4811	26.2012	26.5495	26.3306	26.0431	25.9644	26.2532	26.4187	26.4241
YCL046W	YCL046W	-2.54709	-2.38792	-2.14159	-2.29306	-2.69707	-2.19819	-1.28659	-1.76212	-2.33548	-2.1207	-1.22815	-2.45103	0.319943	-0.861438	-1.28779	-2.45146	-0.0170934	-1.0145	-1.50346	-0.816316	-2.37666	-0.55109	-2.86293	-1.96604		2.78745	1.60607	0.929533	-0.234139	2.43053	1.43313		0.0208899	0.708036	-0.14857	1.677	-1.02334	-0.126455
YCL047C	POF1	4.78345	4.90858	4.19641	4.3579	4.01256	4.07905	4.69942	4.7606	4.32741	3.68347	4.21037	4.11994	6.10085	5.86722	5.65241	5.33374	5.28323	4.98568	1.52002	1.24369	4.20691	3.95075	5.29721	5.40866		1.25484	1.0212	1.37526	1.05658	1.23742	0.939872		-3.20999	-3.48632	0.201469	-0.0546836	1.13206	1.2435		23.725	23.6187
YCL048W	SPS22	-1.84282	-1.90605	-1.65972	-2.81119	-2.2152	-2.71632	-1.06775	-0.280246	-1.43858	-2.22379	-2.33124	-1.09469	-0.198188	-0.227566	-0.22096	0.303424	0.464776	0.526264	-0.7992	-1.04494	0.607707	0.890137	0.460241	0.422716		1.67625	1.64687	2.0145	2.53888	2.93053	2.99202		-0.1252	-0.37094	2.43889	2.72132	2.17321	2.13568
YCL048W-A	YCL048W-A	-0.436054	-0.27689	-1.61552	-1.76699	-1.171	-0.672118	5.04684	5.98796	-0.809415	-0.594632	-1.70208	0.396968	2.89664	3.12406	3.9107	4.28406	-0.491025	1.51157	10.089	10.0666	5.18283	5.63794	1.47049	0.560025		3.25311	3.48053	5.60196	5.97531	0.430533	2.43313		4.57164	4.54918	5.88485	6.33997	2.12305	1.21258
YCL049C	YCL049C	2.23905	2.22313	1.32263	1.17115	1.86668	0.458669	2.89383	3.4646	3.04929	2.92847	2.75063	3.27192	4.39826	4.12932	4.04149	4.39522	3.49774	3.525	4.73836	4.33239	3.03508	3.86065	3.77121	3.84056		2.16717	1.89823	2.7946	3.14833	2.33507	2.36233		1.55914	1.15318	0.0461987	0.87177	0.75993	0.829283
YCL050C	APA1	7.38319	7.40128	7.49549	7.44095	7.69341	7.7005	6.54677	6.20198	6.62765	6.19505	6.77325	6.7971	6.59566	6.12478	6.05802	5.54805	6.26951	5.79749	4.20128	3.97689	5.43533	5.57563	6.52466	6.65022		-0.796573	-1.26746	-1.4102	-1.92017	-1.42744	-1.89947		-2.1731	-2.39749	-0.976024	-0.83572	-0.260519	-0.134958		30.4868	30.0294	30.3734	30.3072	30.877	30.3577	29.7767	29.4098	30.1236
YCL051W	LRE1	4.406	4.46946	4.28766	4.37266	4.02534	3.99259	4.49279	4.58431	4.263	3.85375	4.03388	4.21994	4.16776	4.10166	4.20208	4.38506	3.81006	4.03034	5.87298	5.95495	4.33815	4.80188	4.10088	4.08485		-0.269966	-0.336073	-0.128079	0.0548995	-0.1989	0.0213804		1.33443	1.4164	0.27977	0.743497	-0.0260354	-0.0420637				22.7004
YCL052C	PBN1	4.99975	5.04893	4.8636	5.03172	4.74838	4.85842	5.64704	5.66608	5.18921	4.68183	5.01513	4.96846	5.37735	5.13597	5.18946	5.3393	5.20632	5.13452	7.52337	7.54035	5.33788	6.02346	5.05069	4.98882		0.353013	0.111626	0.241802	0.391645	0.402917	0.331117		1.86681	1.88379	0.402363	1.08794	0.0588966	-0.00297278				22.9826		22.8083		23.3691	24.3229	23.1768
YCL054W	SPB1	4.29587	4.22672	4.30289	4.27553	4.97041	4.9331	3.38725	2.10799	3.94013	3.56397	3.98149	4.14269	3.58047	3.11045	2.83157	2.45611	3.89048	3.40642	0.533749	0.845386	2.20744	2.11061	3.39345	3.19529		-0.680828	-1.15085	-1.45764	-1.8331	-1.06127	-1.54534		-2.21387	-1.90223	-1.54461	-1.64144	-0.668639	-0.8668		27.519	26.9044	26.9665	27.2217	27.3268	27.1481	25.6346	25.4957	26.7192
YCL055W	KAR4	4.27081	4.3145	5.13686	5.09465	5.21625	5.3787	4.18451	4.11221	4.40213	3.88573	4.30435	4.39536	4.19709	3.75537	3.76827	3.4189	4.03198	3.65185	1.692	0.819273	3.67241	3.67773	3.43628	3.09001		-0.0955695	-0.537282	-1.34749	-1.69685	-1.2655	-1.64562		-2.45636	-3.32908	-0.471517	-0.466198	-0.913574	-1.25984				20.6838
YCL056C	PEX34	2.80925	3.09395	3.01836	3.06327	2.98644	2.69872	3.61032	3.35202	3.14639	2.26163	3.10172	2.64751	2.89492	2.801	3.06855	2.48107	2.91544	2.91803	2.49778	2.30298	3.92624	4.16685	2.3559	2.65333		-0.0566792	-0.150597	0.0277314	-0.559748	0.0728587	0.0754538		-0.983389	-1.17819	1.22223	1.46284	-0.51871	-0.221286
YCL057C-A	MIC10	7.02772	6.84501	6.60222	6.60867	5.93897	5.94762	8.13668	7.98539	8.12437	7.76431	8.07064	7.92397	6.03214	6.07316	6.1424	6.20047	5.25237	5.43856	7.59817	7.63068	7.87726	7.53745	6.07815	6.11371		-0.904223	-0.863211	-0.463037	-0.404975	-0.690924	-0.504729		-0.46287	-0.430352	-0.0670807	-0.406884	-1.91915	-1.88359		24.2466	23.8499	25.0443	23.661	23.4956	24.1393	26.1162	25.5872	25.5774
YCL057W	PRD1	6.21033	6.14719	6.11497	6.27005	5.94693	5.96464	6.47738	6.51537	6.16142	5.90378	6.4316	6.38213	7.18819	6.72517	6.87045	6.7527	6.85249	7.01376	3.71618	3.61732	5.47601	5.1537	6.9623	6.9511		1.00944	0.54641	0.677944	0.560195	0.896707	1.05797		-2.78019	-2.87905	-0.556594	-0.8789	0.555433	0.544238		27.7281	27.9622	27.9653	27.7487	27.8218	28.5533	28.22	28.0406	27.9338
YCL058C	FYV5	5.35556	4.94878	4.70464	4.92554	4.19275	3.99975	6.7655	6.33716	6.44279	5.92369	6.29172	6.15761	4.34994	4.58248	4.45764	4.4723	3.36305	3.46028	5.58275	5.59607	5.90547	5.72339	4.40275	4.53146		-0.802232	-0.569688	-0.357453	-0.342788	-0.733203	-0.635971		-0.968575	-0.955261	-0.277768	-0.45985	-1.82191	-1.69321
YCL058W-A	ADF1	0.959875	0.418599	0.752398	0.320812	0.916809	0.193296	0.104895	-1.63367	0.718964	-1.72922	0.163334	-0.0595461	-0.680892	-0.0549174	-0.673916	-1.05998	-0.403218	-0.88605	-2.69694	-2.59476	-0.985179	-0.74457	-0.596978	-1.35217		-1.37013	-0.744155	-1.21052	-1.59659	-0.958271	-1.4411		-1.93256	-1.83037	-0.480052	-0.239443	-0.648872	-1.40406
YCL059C	KRR1	5.53064	5.58219	5.59268	5.50221	6.04869	6.08914	4.30971	3.29914	5.33265	4.86112	5.10714	5.34646	4.53278	4.47993	3.89347	3.69552	4.60438	4.11153	1.19101	1.08966	3.4622	3.65922	4.50546	4.53307		-1.02363	-1.07649	-1.65398	-1.85192	-1.46453	-1.95738		-2.61341	-2.71476	-1.63468	-1.43766	-0.721341	-0.693728		26.9745	26.6442	26.839	26.901	27.2444	27.3405	25.6813	25.5451	26.678
YCL061C	MRC1	2.77511	2.85765	2.65482	2.91454	2.71133	2.66324	3.06375	2.68916	2.85275	2.0984	2.75962	2.83882	3.16097	3.04651	2.54897	2.55412	2.93897	2.7613	-0.489054	-0.61514	2.24598	2.72047	2.39012	2.16654		0.344588	0.230128	-0.235707	-0.23056	0.251683	0.0740115		-3.36551	-3.49159	-0.229598	0.2449	-0.409107	-0.632678		23.8197		23.4196	23.7724	23.4928		23.6391		23.8426
YCL063W	VAC17	5.46461	5.35848	5.36241	5.22696	5.19039	5.17734	5.15566	4.41288	4.92071	4.69064	4.98432	4.9996	5.35613	3.98317	4.55893	3.91301	4.42515	4.20535	2.02451	2.01122	3.99666	4.18791	4.39565	4.1548		-0.0554118	-1.42838	-0.73575	-1.38167	-0.758717	-0.978514		-2.75976	-2.77305	-0.809012	-0.617769	-0.596309	-0.837165
YCL064C	CHA1	7.06509	7.10473	6.48813	6.67333	6.61453	6.56368	8.10044	8.5662	2.87775	2.04522	2.85106	2.62818	6.42447	4.93157	4.07977	3.33895	4.99683	4.27796	6.65493	5.3476	6.86821	7.94635	3.21628	1.19988		-0.660447	-2.15334	-2.50097	-3.24178	-1.59228	-2.31115		-1.67839	-2.98572	4.40673	5.48486	0.476659	-1.53974		28.307	28.1209	27.7597	27.8315	27.732	27.4949	28.3054	28.973	27.7169
YCL066W	HMLALPHA1	-3.25163	-3.09247	-2.84613	-2.99761	-3.40161	-2.90273	-1.99113	-3.46666	-3.04003	-2.82524	-2.93269	-3.15557	-3.19196	-3.15094	-2.99234	-3.15601	-2.72164	-2.71904	-3.20801	-3.10582	-3.08121	-2.8406	-3.56747	-3.67059		-0.019909	0.0211028	-0.0704672	-0.234139	0.430533	0.433128		-0.47911	-0.376927	-0.14857	0.0920391	-0.523341	-0.626455
YCL067C	HMLALPHA2	-3.5133	-3.35413	-3.1078	-3.25928	-3.66328	-3.1644	-2.2528	-3.72833	-2.3017	-3.08691	-3.19436	-3.41724	-3.45362	-3.41261	-3.254	-3.41768	-2.98331	-2.98071	-3.46967	-3.36749	-3.34287	-3.10226	-3.82914	-3.93226		-0.019909	0.0211028	-0.0704672	-0.234139	0.430533	0.433128		-0.47911	-0.376927	-0.64857	-0.407961	-0.523341	-0.626455
YCL068C	YCL068C	-4.91114	-4.75197	-4.50564	-4.65712	-5.06112	-4.56224	-3.65064	-5.12617	-4.69954	-4.48475	-4.5922	-4.81508	-4.85147	-4.81045	-4.65185	-4.81552	-4.38115	-4.37855	-4.86752	-4.76533	-4.74072	-4.50011	-5.22698	-5.3301		-0.019909	0.0211028	-0.0704672	-0.234139	0.430533	0.433128		-0.47911	-0.376927	-0.14857	0.0920391	-0.523341	-0.626455
YCL069W	VBA3	-5.81734	-5.65817	-5.41184	-5.56332	-5.96732	-5.46844	-4.55684	-6.03237	-5.60574	-5.39095	-5.4984	-5.72128	-5.75766	-5.71665	-5.55804	-5.72172	-5.28735	-5.28475	-5.77371	-4.67153	-5.64691	-5.4063	-6.13318	-6.2363		-0.019909	0.0211028	-0.0704672	-0.234139	0.430533	0.433128		-0.47911	0.623073	-0.14857	0.0920391	-0.523341	-0.626455
YCL074W	YCL074W	-4.10508	-3.94592	-3.69958	-3.85106	-4.25506	-3.75618	-2.84458	-4.32011	-2.89348	-3.6787	-3.78614	-4.00902	-4.04541	-4.0044	-2.84579	-4.00946	-3.57509	-3.57249	-4.06146	-3.95927	-3.93466	-3.69405	-4.42093	-4.52404		-0.019909	0.0211028	0.929533	-0.234139	0.430533	0.433128		-0.47911	-0.376927	-0.64857	-0.407961	-0.523341	-0.626455
YCR001W	YCR001W	-1.50644	-1.34728	-0.515981	-2.25242	-2.65642	-2.15754	0.754054	-0.399545	-0.294842	-1.08006	-2.18751	-1.41039	-2.44677	-0.820796	-0.662187	-0.825859	0.345477	-0.973856	-0.46282	-2.36064	-0.33602	-0.0954109	-2.82229	-2.9254		-1.01991	0.606065	0.722014	0.558342	2.75246	1.43313		-0.640074	-2.53789	0.35143	0.592039	-1.02334	-1.12645
YCR002C	CDC10	6.05729	6.09632	5.85156	6.06012	5.83487	5.82494	5.9077	5.84721	5.8588	5.36219	5.90388	5.90068	5.76656	5.39306	5.82867	5.73125	5.89826	5.84587	2.53075	2.55738	5.15658	5.20826	5.85921	5.82414		-0.310247	-0.683746	-0.127169	-0.224596	0.068355	0.0159643		-3.34671	-3.32007	-0.453919	-0.402239	-0.0430731	-0.0781385		27.081	27.3204	27.2572	27.2355	26.9157	26.7487	27.2511	27.5584	27.1846
YCR003W	MRPL32	5.23113	5.40946	4.78323	5.02572	4.38601	4.26196	5.91052	5.39105	5.98595	5.29053	5.7614	5.73449	4.78831	4.51963	4.08309	4.22281	4.36398	3.93107	2.63475	2.1876	4.64908	4.88318	4.86824	5.06941		-0.531989	-0.800662	-0.821391	-0.681671	0.0399962	-0.39291		-3.01603	-3.46319	-0.989165	-0.755069	-0.879705	-0.678534		24.7976	24.8779	25.3209	24.836	24.2528	24.2825	25.6234	26.1289	25.2475
YCR004C	YCP4	7.0018	6.81151	6.81139	6.95264	6.36572	6.40986	8.78148	8.95613	7.71373	6.9906	7.18909	7.23383	6.1077	5.79308	6.32347	6.30197	5.24303	5.54108	8.80031	8.80986	7.68083	7.96728	6.20806	6.37089		-0.798961	-1.11357	-0.558545	-0.580048	-1.14476	-0.846709		-0.068495	-0.0589405	0.328662	0.615111	-1.00341	-0.840567		27.9611	28.3917	28.7733	28.4567	27.7028	27.9182	29.9039	30.1859	29.1277
YCR005C	CIT2	4.28992	4.53236	4.36459	4.91012	4.36148	4.37341	10.4152	10.7783	4.20741	4.01918	5.24987	5.21346	8.48056	7.93585	8.03051	8.05355	9.30161	9.29038	9.81107	9.64773	9.61682	9.91296	8.60486	8.90285		4.06942	3.52471	3.39316	3.4162	4.93416	4.92293		-0.785664	-0.948999	5.50352	5.79966	3.3732	3.67118			25.788	24.0978	25.2133	23.7774	25.2125	28.6727	29.7116	27.1469
YCR007C	YCR007C	1.91562	1.98364	1.66061	1.94725	1.87885	2.04213	3.20527	3.49527	2.3454	2.18673	2.55059	2.75452	3.96792	4.00151	4.32839	4.63015	6.80818	6.60168	4.55885	4.34154	3.76596	4.53212	3.50863	3.90986		2.01829	2.05188	2.52446	2.82622	4.84769	4.64119		1.20859	0.991268	1.49989	2.26606	0.856076	1.25731
YCR008W	SAT4	6.09868	6.14607	5.99237	6.01621	6.04824	6.16926	6.5552	6.30223	5.95166	5.80623	6.23524	6.33341	6.04449	5.91714	6.26967	6.15778	6.07114	6.10931	8.30232	8.63668	6.05346	6.34766	6.25579	6.1443		-0.0778877	-0.205234	0.265379	0.153489	-0.0376078	0.000564967		1.87361	2.20797	0.17451	0.468708	-0.0285379	-0.140029										22.6404
YCR009C	RVS161	6.44369	6.33266	6.4376	6.36509	6.17996	6.22934	6.4683	6.46301	6.44094	5.8804	6.10445	6.03321	6.64473	6.62389	6.43972	6.51258	6.49148	6.30349	6.72069	6.84329	5.83074	6.18194	5.88107	6.08118		0.256558	0.235715	0.0383708	0.111235	0.286827	0.0988436		0.25503	0.377636	-0.329931	0.0212687	-0.187762	0.0123514		27.6686	27.2009	27.6582	27.1388	27.1609	27.0705	27.9604	27.2721	27.6375
YCR010C	ADY2	0.701912	0.387144	0.855873	-0.228492	0.766055	0.576879	11.0058	12.4477	1.69592	0.806368	0.836423	0.546429	2.89909	2.95316	3.33972	2.84018	3.91896	3.95696	7.46909	7.75893	5.02614	7.18933	1.8083	1.47199		2.35456	2.40863	3.02603	2.52649	3.2475	3.2855		-4.25766	-3.96783	3.775	5.93819	1.11687	0.780561								27.6212	28.739
YCR011C	ADP1	5.28146	5.09317	5.08393	5.14161	4.66641	4.71405	5.85629	5.96713	5.19701	4.64241	4.93454	4.88515	6.10897	6.34176	5.84031	6.1229	5.24755	5.39944	5.82027	5.2897	5.71328	5.8471	5.45941	5.40372		0.921652	1.15445	0.727541	1.01013	0.557321	0.709215		-0.0914408	-0.622012	0.793575	0.927394	0.549562	0.493873		24.0264	23.873	24.2312	24.1174	23.3001	24.1306	24.0126	24.4078	23.3825
YCR012W	PGK1	12.4007	12.4277	12.5989	12.6665	12.6268	12.6426	12.2701	12.5947	12.8971	12.469	13.0268	13.1272	11.8642	12.0517	11.6181	11.3895	10.2832	10.3028	8.70155	8.13352	13.3554	12.9283	12.9709	12.8255		-0.550027	-0.362454	-1.01457	-1.24314	-2.35158	-2.3319		-3.73081	-4.29884	0.672352	0.245296	-0.106062	-0.251487		34.3781	34.3762	34.6428	34.6145	34.9212	34.8084	34.2229	34.1992	34.5336
YCR013C	YCR013C	-0.37716	0.312519	0.443377	0.706936	0.550861	0.971738	-1.28659	-0.302684	0.664516	-0.1207	0.231283	1.07253	0.0975505	-0.124472	-1.28779	-0.129536	-0.432131	-0.429536	-2.50346	-2.40128	1.2083	0.185875	0.780926	0.355884		0.129871	-0.0921514	-1.86295	-0.704692	-1.19343	-1.19084		-1.70883	-1.60664	0.936393	-0.0860328	0.129018	-0.296024
YCR014C	POL4	1.99773	1.97403	1.74788	1.64951	1.48518	1.5788	3.04913	3.16297	2.02647	1.61676	1.50931	1.84443	3.45516	3.31096	2.67206	2.82343	3.21578	3.0922	3.25883	2.90097	2.59175	3.47588	2.64124	2.58449		1.46928	1.32508	0.973366	1.12474	1.68379	1.56021		0.152779	-0.205085	0.770139	1.65426	0.964374	0.907616
YCR015C	CTO1	3.87791	3.79555	3.70981	3.6881	3.6153	3.53844	4.2107	4.04183	3.81388	3.35473	3.76075	3.6634	4.24921	4.20018	3.88892	3.82343	4.13227	4.09284	0.397975	-0.151919	3.79326	3.61883	4.1901	4.33705		0.412481	0.363444	0.189968	0.124476	0.555399	0.515971		-3.72829	-4.27818	0.208959	0.034531	0.478024	0.624972				23.441	23.529
YCR016W	YCR016W	3.93582	3.81872	3.83782	3.78474	3.96041	4.05833	3.11631	2.12982	3.96245	3.40351	3.66379	3.97696	4.43133	4.24255	3.55835	4.13536	3.94524	3.87744	0.154013	-0.371834	2.4028	1.82628	3.91165	4.01336		0.554062	0.365287	-0.252936	0.324076	-0.0641313	-0.131926		-2.46906	-2.9949	-1.28017	-1.8567	0.0912755	0.192981		25.6447	25.7256	24.7363	25.3301	25.3945	25.09	24.2677	24.3791	25.292
YCR017C	CWH43	6.33336	6.18551	6.27722	6.23685	6.0582	6.08512	6.87138	7.11278	6.90931	6.65967	6.89714	6.97492	6.63905	6.78242	6.45647	6.23609	6.30449	6.40049	4.11845	3.67977	7.06699	6.97336	6.68999	6.63751		0.379611	0.52298	0.199437	-0.0209403	0.232835	0.328826		-2.87363	-3.31231	0.282498	0.188871	-0.246038	-0.298519		23.5541	23.5544	23.6145	24.1878	23.8208	23.0621	23.8065	23.8924	24.4851
YCR018C	SRD1	0.661314	0.0319823	0.626241	0.252371	0.170296	-0.0677899	-0.326116	-0.994289	0.325428	-0.838301	-1.68271	-0.0311256	-0.0675087	-0.164	-0.157395	-0.683637	-0.249267	-0.0540267	-0.373065	-1.85584	1.10737	1.28385	0.0975417	0.801783		-0.414157	-0.510649	-0.596701	-1.12294	-0.30052	-0.10528		0.287137	-1.19564	1.36381	1.54029	0.954462	1.6587
YCR019W	MAK32	3.38651	3.27702	3.12788	3.21142	3.31158	3.28731	3.53036	3.5184	3.52632	2.72631	3.26687	3.60342	3.41789	3.36294	3.13921	3.30342	3.38987	3.03995	2.4851	2.35361	3.52148	3.83896	3.54403	3.50505		0.086126	0.0311687	-0.0304359	0.133778	0.0904263	-0.259495		-1.03928	-1.17077	0.39517	0.712648	0.108889	0.0699055		23.6826		23.9532		23.6466		24.0615	23.8364	24.0436
YCR020C	PET18	3.39543	3.58936	3.21597	3.47512	3.36902	3.47424	3.29837	2.71362	2.77304	2.57974	2.77185	2.61506	3.85244	4.13856	3.70089	4.2559	4.01633	3.97419	2.37918	2.09058	3.23805	3.63213	2.78093	3.21387		0.360044	0.646168	0.355349	0.910352	0.594699	0.552555		-0.626815	-0.915421	0.561658	0.955741	0.0874705	0.52041
YCR020C-A	MAK31	5.3974	5.3175	5.4595	5.28987	5.10565	4.90115	5.33242	4.95167	5.56572	5.12424	5.44332	5.47918	5.35398	5.58095	5.24875	5.46432	5.85452	5.58658	3.16801	2.57832	5.31188	5.19838	5.82985	5.73517		-0.00346691	0.223495	-0.125934	0.0896309	0.85112	0.583186		-1.97403	-2.56373	-0.033097	-0.146596	0.368602	0.273925							20.0331
YCR020W-B	HTL1	5.2169	4.99392	5.27531	4.84454	4.97321	4.88228	5.52207	4.24358	5.05814	4.2373	4.598	4.87044	4.53355	4.32663	3.48524	3.95384	4.52148	4.05132	0.947645	1.50926	3.46676	3.35945	3.94573	3.8601		-0.571864	-0.778779	-1.57468	-1.10609	-0.406267	-0.876425		-3.93518	-3.37357	-1.18096	-1.28827	-0.788491	-0.874118		24.8154	24.8858	24.7915	25.2111	24.8833	25.2665	24.8691	24.3578	24.9779
YCR021C	HSP30	0.957707	0.845569	1.72578	1.12684	0.632639	0.762285	1.67388	2.31383	6.18213	4.72241	3.76207	4.76683	5.19871	7.8345	6.32373	7.77736	4.2164	4.44847	10.5818	10.9722	8.1041	8.9349	3.37056	2.15093		4.29707	6.93286	4.89742	6.35105	3.51893	3.75101		8.58792	8.97839	2.65183	3.48263	-0.89389	-2.11352
YCR022C	YCR022C	0.70145	0.401182	-0.0305538	-0.918998	0.899392	0.590917	1.08748	0.348916	0.623545	-0.331597	0.560954	-0.339998	0.109046	0.664631	0.308667	0.33764	-0.22799	-0.225395	-0.714358	-1.02721	-0.587559	0.460405	0.248101	-0.00701563		-0.44227	0.113315	0.783442	0.812415	-0.973145	-0.970549		-1.43256	-1.74541	-0.733532	0.314432	0.137623	-0.117494
YCR023C	YCR023C	4.79119	4.81521	4.74393	4.69829	4.36649	4.30494	5.3479	5.24812	5.18161	4.70995	4.69771	4.88725	4.70183	4.64169	4.56065	4.3175	4.39629	4.47169	4.72196	4.47776	5.23328	5.41808	4.79192	4.67993		-0.101371	-0.161515	-0.160464	-0.403613	0.060573	0.135973		-0.576055	-0.820249	0.287497	0.472304	-0.00056323	-0.112547
YCR024C	SLM5	4.28473	4.2417	3.88703	3.92577	3.3022	3.26231	4.69278	4.23715	3.92517	3.45693	4.13972	3.96575	3.91449	3.39095	3.64577	3.61065	3.5066	3.39486	1.87584	1.26615	3.36942	3.63339	3.64	3.71992		-0.348725	-0.872265	-0.260626	-0.295754	0.22434	0.112603		-2.58913	-3.19882	-0.32163	-0.0576567	-0.41273	-0.332814				22.8277
YCR024C-A	PMP1	12.0323	11.7144	11.3154	11.219	11.1831	11.1984	12.0048	11.8576	11.2189	10.5997	11.1607	11.2265	11.6194	10.7731	11.1018	10.2237	10.5031	10.4868	9.5314	9.56876	11.2359	10.9092	10.7423	10.7736		-0.253928	-1.10026	-0.165437	-1.04347	-0.687691	-0.70398		-2.39978	-2.36243	0.326617	-9.57201e-05	-0.451268	-0.419959
YCR025C	YCR025C	2.06397	1.96937	1.10023	1.68572	1.48335	1.62859	1.37027	0.702095	1.32137	1.44305	0.236061	0.906266	1.49137	0.910895	1.0695	0.375317	1.3402	1.72982	-1.84661	-1.74442	0.739625	0.690728	0.793925	0.391251		-0.525299	-1.10578	-0.323473	-1.01766	-0.215771	0.173847		-2.88279	-2.7806	-0.642584	-0.691481	0.222762	-0.179913
YCR026C	NPP1	4.12796	4.05857	4.06477	3.92178	3.81062	3.81065	4.69263	4.63795	4.21534	3.63613	3.93789	3.9113	5.04087	5.2571	4.58987	4.91722	4.65179	4.53185	4.45567	4.06669	4.524	4.73267	4.16048	4.06701		0.947604	1.16383	0.596597	0.923945	0.841153	0.721212		-0.209616	-0.598601	0.598268	0.806934	0.23589	0.142416				24.1493
YCR027C	RHB1	4.76968	4.71342	4.62698	4.7532	4.6382	4.58392	4.93396	4.75831	4.88507	4.57815	4.91053	4.87502	4.67217	4.38214	4.61704	4.42207	4.6456	4.55753	3.766	3.53418	4.4584	4.67277	4.78504	4.49245		-0.0693781	-0.359405	-0.0730535	-0.268022	0.0345409	-0.0535343		-1.08014	-1.31195	-0.273214	-0.0588368	-0.107728	-0.40032		23.8078	24.6589	24.0543		23.8034			24.0204
YCR028C	FEN2	4.70284	4.76076	4.71378	4.7211	4.70426	4.77305	4.90428	4.75483	5.03314	4.55321	4.72605	4.87847	5.20864	5.3141	5.0131	5.08851	5.28187	5.29791	3.28203	3.18368	5.08449	5.23257	4.94713	4.79865		0.476843	0.582303	0.295663	0.371072	0.543215	0.559249		-1.54752	-1.64587	0.291319	0.439393	0.144874	-0.00360677
YCR028C-A	RIM1	6.85068	6.81524	6.72925	6.66929	6.5675	6.53048	7.11118	7.05996	7.05836	6.71733	6.85598	6.84853	6.2397	5.59577	6.09818	5.6278	5.83814	5.57542	3.13697	2.55843	6.33321	6.17706	6.78163	6.91112		-0.593259	-1.23719	-0.601091	-1.07148	-0.710845	-0.973567		-3.9486	-4.52714	-0.554634	-0.710784	-0.0706271	0.0588671		27.3313	27.0859	27.759	26.9624	27.1043	27.1201	27.7992	28.0316	27.795
YCR030C	SYP1	5.47194	5.4623	5.31234	5.40524	4.94145	4.94499	5.94256	6.07056	5.60489	5.09166	5.29937	5.21945	5.51078	5.18581	5.46792	5.13681	4.7411	4.79563	4.95148	4.57718	5.64443	5.70795	5.28719	5.24451		0.0436549	-0.281306	0.109134	-0.221982	-0.202115	-0.147584		-1.05508	-1.42938	0.296157	0.359679	0.0277828	-0.0149016		27.6648	28.0185	28.1254	27.8185	27.3762	27.2278	28.4109	28.4491	27.9837
YCR031C	RPS14A	11.4177	11.4348	11.2702	11.3191	11.3194	11.2424	10.4251	9.52284	10.7568	10.2715	10.5989	10.6605	9.26357	8.70585	9.0699	8.14342	9.04055	8.83701	6.49507	6.39971	8.46642	7.97837	9.8726	9.88555		-2.16268	-2.7204	-2.2247	-3.15118	-2.24036	-2.4439		-3.4789	-3.57427	-2.04774	-2.53579	-0.757081	-0.744132
YCR032W	BPH1	3.2652	3.2361	3.23506	3.15116	3.09332	3.17672	3.80189	3.61798	3.00614	2.52645	2.73691	2.70351	4.09672	4.29041	4.06267	4.27791	3.91303	3.91798	3.56374	3.36949	3.55582	3.73881	3.70765	3.63521		0.846065	1.03975	0.869556	1.0848	0.778013	0.782963		-0.146198	-0.340445	0.789524	0.972513	0.987444	0.915003
YCR033W	SNT1	4.2609	4.13119	3.99082	4.17245	4.05547	4.17842	4.56932	4.40604	4.01957	3.52809	3.87869	4.01592	4.71736	4.60503	4.38609	4.45613	4.25987	4.30761	5.21632	4.99356	4.18474	4.74162	4.07915	4.05638		0.521319	0.408988	0.304452	0.374499	0.142927	0.19066		0.728632	0.505872	0.410912	0.967791	0.131851	0.109075									23.3489
YCR034W	ELO2	8.03457	7.86323	7.69	7.58541	7.59108	7.62056	7.24331	6.69321	7.59897	7.07999	7.48787	7.58713	7.27265	6.42013	7.17326	6.00896	7.29907	7.1562	2.71537	2.65213	6.38855	5.74954	7.44018	7.38927		-0.676254	-1.52877	-0.464438	-1.62875	-0.306751	-0.449619		-4.25289	-4.31613	-0.950926	-1.58994	-0.0973213	-0.148234		24.2625		22.8703	24.7861			24.0999
YCR035C	RRP43	4.78422	5.01038	4.82994	4.89411	5.192	5.04213	3.99234	3.83874	4.39732	3.885	4.33982	4.54543	4.33176	3.8577	3.71175	3.71114	4.151	3.91558	3.58572	3.21975	3.45988	3.67261	3.99417	3.91133		-0.565536	-1.0396	-1.15027	-1.15089	-0.96606	-1.20148		-0.329819	-0.695785	-0.681282	-0.468552	-0.448456	-0.531297		25.0696	24.3035	24.3735	24.4016	24.4714	24.1748	24.0901	24.7744	23.3998
YCR036W	RBK1	5.3806	5.44269	4.86622	5.0439	4.73211	4.78033	5.23434	5.33358	5.03005	4.71809	5.18469	5.13447	5.24352	5.36565	5.01413	5.22806	5.59964	5.68984	4.31067	4.06794	4.89237	5.25194	4.76328	4.78884		-0.168128	-0.0459968	0.0590657	0.272995	0.843425	0.933622		-0.973297	-1.21602	0.0182961	0.377868	-0.396302	-0.37074		24.7855	25.153	24.6272	24.4292	24.5356	25.3381	24.6891	24.7071	24.4514
YCR037C	PHO87	5.44153	5.37009	5.10363	5.13364	5.10013	5.12807	5.50529	5.25411	5.26114	4.84987	5.19463	5.23101	5.4457	5.53756	5.30185	5.45308	5.57692	5.61401	3.08967	2.83278	4.91126	5.12133	5.27383	5.3235		0.0398979	0.13175	0.183215	0.334451	0.462816	0.499906		-2.29003	-2.54693	-0.144247	0.0658278	0.0610112	0.110679		24.9522	24.7128	24.7343	24.9651	24.4712	24.8175	24.4475	24.3885	24.5381
YCR038C	BUD5	2.08858	1.93311	2.13012	2.09893	1.77354	1.70376	3.07036	2.9025	2.2904	1.55344	2.11693	2.2698	3.39823	3.27902	3.41455	3.61499	3.14383	2.83798	2.34902	1.91975	2.75691	2.88262	2.54628	2.39091		1.38739	1.26818	1.30002	1.50047	1.40518	1.09933		-0.637416	-1.06668	0.834989	0.960696	0.35291	0.19754
YCR038W-A	YCR038W-A	-1.18451	-1.02535	-0.779015	-0.930494	-1.3345	-0.835616	0.0759825	-1.39955	-0.972914	-0.75813	-0.865579	-1.08846	-1.12484	-1.08383	-0.925221	-1.08889	0.345477	-0.651928	-1.14089	-1.03871	-1.01409	-0.773483	-1.50036	-1.60347		-0.019909	0.0211028	-0.0704672	-0.234139	1.43053	0.433128		-0.47911	-0.376927	-0.14857	0.0920391	-0.523341	-0.626455
YCR041W	YCR041W	1.66131	1.89448	2.06681	2.05973	1.51133	1.34725	2.76135	3.00571	2.94692	2.54021	1.73232	2.63873	2.83061	3.26896	2.76014	2.83094	2.26531	2.64641	4.82333	4.86297	3.75373	3.97417	1.9049	2.27983		1.05272	1.49106	0.696873	0.767666	0.836016	1.21712		1.9398	1.97945	1.01017	1.2306	-0.280628	0.0943057
YCR042C	TAF2	3.2342	2.96823	2.90206	2.91827	2.93824	2.81837	3.40547	3.2093	2.70144	1.86824	2.48516	2.59597	3.46089	3.34291	2.96186	2.93939	3.31728	3.29777	0.858083	0.0234608	2.92722	3.1223	3.00617	2.86857		0.359673	0.241696	0.051693	0.0292216	0.438977	0.419462		-2.4493	-3.28392	0.642382	0.837458	0.465608	0.328006			23.5259	23.3991	23.0384	23.6405			22.7405
YCR043C	YCR043C	6.86065	6.8427	6.65496	6.77016	6.93434	6.78792	5.7067	5.17268	6.21382	6.09771	6.25806	6.34825	4.60733	4.21538	4.40961	4.03134	5.09535	5.08024	2.53683	2.60154	4.70914	4.60752	5.4427	5.55039		-2.24435	-2.6363	-2.30295	-2.68122	-1.76578	-1.78089		-2.90286	-2.83816	-1.44662	-1.54825	-0.860451	-0.75276		25.2275	24.8691	24.9682	25.1992	25.3004	24.7059	24.6247		25.4567
YCR044C	PER1	5.40523	5.36091	5.44464	5.55166	5.11704	5.10631	5.45616	5.25883	5.62908	5.1975	5.39386	5.30386	4.43112	4.25094	4.07074	3.81961	3.84644	4.00477	1.65025	1.70268	5.00032	4.69344	4.94924	5.03465		-0.951949	-1.13213	-1.4274	-1.67854	-1.26524	-1.10691		-3.70724	-3.65481	-0.412967	-0.719846	-0.399622	-0.314212
YCR045C	RRT12	-2.41278	-2.57555	-3.32921	-2.89573	-3.29973	-2.80085	-2.47421	-1.94974	-2.93815	-3.30833	-3.41578	-2.63866	1.0254	1.4745	0.694506	1.33819	1.57664	1.55276	-0.36916	-1.12947	-0.863849	0.846245	-3.46559	-1.69424		3.51957	3.96866	3.80698	4.45066	4.62693	4.60305		1.84282	1.08251	2.25939	3.96948	-0.438379	1.33298
YCR045W-A	YCR045W-A	3.60422	3.62588	3.80903	3.59146	3.61372	3.7087	3.1215	2.9553	3.83444	3.82991	3.65637	3.64295	2.39711	2.24548	2.84466	2.24041	2.56787	2.91442	0.840493	-0.194827	3.77465	3.2079	3.70809	3.73866		-1.21794	-1.36958	-0.855584	-1.45983	-1.09334	-0.746794		-2.1979	-3.23322	-0.0575291	-0.624275	0.0584327	0.0889973
YCR046C	IMG1	5.38713	5.44542	5.32285	5.37886	4.65405	4.70955	5.78001	5.49027	5.86176	5.57794	5.87557	5.66596	4.72845	4.52845	4.70876	4.62874	4.75467	4.78221	5.57335	5.10409	6.02953	6.09514	5.18301	5.35387		-0.687822	-0.887818	-0.642101	-0.722115	0.0728642	0.100406		-0.061786	-0.53105	0.309678	0.375288	-0.587758	-0.416897		25.1074	24.7942	25.2639	24.792	24.2977	24.136	25.6526	25.7459	25.115
YCR047C	BUD23	2.62284	2.58037	2.79018	2.87686	3.19722	3.10639	1.88334	1.3761	2.24162	2.30702	2.4843	2.32462	3.69811	3.61782	3.69842	3.80223	4.31577	4.17876	2.00088	1.85979	2.74543	2.4172	3.79466	3.87999		1.0965	1.01621	0.864901	0.968709	1.16396	1.02695		0.371163	0.230076	0.471115	0.142881	1.3902	1.47553		25.7442	26.0628	25.5996	25.8285	25.8376	25.8422			26.309
YCR047W-A	YCR047W-A	-1.90072	-1.74156	-1.49522	-0.646701	-0.465741	0.033139	-0.640225	-2.11575	-0.689121	-1.47434	-1.58179	-1.80467	-0.256086	0.784925	0.6805	1.00225	1.43662	0.953793	2.53522	2.41501	-1.7303	-0.48969	-1.21657	-1.31968		1.56505	2.60607	1.75146	2.07322	1.65293	1.17009		3.91321	3.793	-0.64857	0.592039	0.476659	0.373545
YCR048W	ARE1	3.16668	3.63793	4.10722	4.07901	4.02892	4.14246	2.1344	2.25978	3.25543	3.3534	3.27463	3.11835	6.65559	6.74277	6.91674	6.80241	7.12545	6.98643	5.04268	4.78878	5.5783	5.54797	6.67145	6.82418		3.25328	3.34047	2.82362	2.7093	3.03976	2.90074		2.84559	2.59169	2.27389	2.24356	3.47496	3.62769			23.6191	23.8629	23.679	23.462	24.0443			23.8998
YCR049C	YCR049C	-2.95207	-1.7929	-2.54657	-1.11308	-3.10205	-2.60317	-1.69157	-3.1671	-2.74047	-2.52568	-2.63313	-2.85601	-2.8924	-2.85138	-1.10781	-1.85645	-2.42208	-1.41948	-0.586517	-1.2213	-2.78165	-2.54104	-3.26791	-1.78607		-0.519909	-0.478897	0.722014	-0.0266205	0.430533	1.43313		1.84282	1.20804	-0.14857	0.0920391	-0.523341	0.958508
YCR050C	YCR050C	-0.893736	-0.319534	-2.0732	-0.224677	-1.04372	-1.1298	-1.2182	-0.3718	0.317866	-1.05231	-2.15976	-0.797679	-0.834063	-2.37801	-1.2194	-0.798114	-1.94871	-0.946111	-2.43507	-2.33289	-1.30827	-0.482703	-1.79454	-2.89766		-0.227428	-1.77138	-0.0704672	0.350823	-0.861948	0.140647		-1.64007	-1.53789	-0.941051	-0.11548	-0.315822	-1.41894
YCR051W	YCR051W	4.47836	4.39262	4.75492	4.71621	4.99163	4.92573	3.68977	3.95342	3.69532	3.6277	4.17705	3.82489	3.53266	3.28895	3.31005	3.01032	3.98129	4.03752	1.30851	0.945027	3.23554	3.3415	4.13545	4.45555		-0.902825	-1.14654	-1.42551	-1.72524	-0.97739	-0.921157		-2.51309	-2.87657	-0.425974	-0.320015	0.134483	0.454581		26.7714	27.3663	26.8862	27.3352	27.5172	28.0575	26.8274	26.8298	26.891
YCR052W	RSC6	4.51535	4.42538	4.33106	4.19401	4.39162	4.38267	3.98406	3.97175	3.78594	3.26991	3.84628	3.95864	4.30571	4.02625	4.06393	3.91984	4.35809	4.17025	2.2633	1.6442	3.20756	3.53286	3.63131	3.68055		-0.164653	-0.444119	-0.198605	-0.342702	-0.0290579	-0.216893		-1.71461	-2.33371	-0.320373	0.0049336	-0.271156	-0.221909		25.9531	25.9529	25.6399	26.2614	26.0687	26.1786	25.6754	25.5029	25.849
YCR053W	THR4	8.08183	8.07707	8.22211	8.15903	8.3084	8.37601	7.28563	6.65721	7.50208	7.23263	7.71307	7.77218	7.14207	6.7121	6.99637	6.4536	7.04678	6.93225	3.91542	3.574	6.04664	5.92782	7.67896	7.60815		-0.937376	-1.36735	-1.1942	-1.73696	-1.29543	-1.40996		-3.056	-3.39742	-1.32072	-1.43953	-0.0636617	-0.134467		31.5554	31.657	31.3264	31.993	32.023	32.3972	30.9402	30.8965	31.4742
YCR054C	CTR86	3.86267	4.03477	4.2353	3.9589	4.432	4.42838	3.82859	3.63786	3.69771	3.33384	3.61601	3.55662	4.11092	4.09967	4.20099	4.34627	4.00338	4.11259	1.96986	1.60638	3.46268	3.6936	3.8185	3.7394		0.162199	0.150955	0.103889	0.249167	-0.426803	-0.317597		-1.76337	-2.12685	-0.0530964	0.17783	0.23218	0.153089			23.4961							23.3174
YCR057C	PWP2	5.49304	5.50745	5.85167	5.57874	6.19369	6.21621	4.0344	2.96757	4.64447	4.33511	4.79782	4.93593	4.16392	3.57048	3.65152	3.33737	4.3779	4.25277	0.969532	1.05645	3.41826	3.11581	4.50577	4.2825		-1.33633	-1.92977	-2.06368	-2.37783	-1.82705	-1.95218		-2.53145	-2.44454	-1.07153	-1.37398	-0.361097	-0.584372		24.8926	24.6595	24.8634	24.9015	24.8944	24.3229	23.7597	23.7469	23.897
YCR059C	YIH1	3.98541	4.43231	5.19268	5.02244	4.89588	4.9236	3.45149	3.37684	4.45244	4.29686	4.61845	4.50622	4.20486	4.13717	4.6302	4.56274	5.21284	5.52124	1.72647	1.42426	4.38932	4.14119	4.69213	4.89874		-0.00399514	-0.0716896	-0.477367	-0.544824	0.3031	0.611503		-1.6877	-1.9899	0.0146718	-0.233466	0.129796	0.336403			24.4544		24.8399
YCR060W	TAH1	4.0298	4.20347	4.1635	4.22432	3.74232	3.81544	3.74841	3.4892	3.93398	3.73372	4.02316	4.08147	4.33049	4.08609	4.10268	4.30342	5.11035	4.93303	1.83639	0.716179	3.7408	3.9814	4.10697	4.38237		0.213849	-0.0305411	-0.0912275	0.109512	1.33147	1.15416		-1.78241	-2.90262	-0.0930543	0.147555	0.0546551	0.330053			23.4804	23.2344	23.6858	24.1636		23.1619	23.6186	23.6672
YCR061W	YCR061W	4.0333	4.01447	4.62693	4.41543	3.96105	4.0731	3.90599	4.06186	3.58323	2.40722	3.09947	3.33547	3.50285	2.48852	3.54702	2.81982	3.43964	3.3908	6.15283	5.90002	3.82599	4.36762	0.0800299	-0.023084		-0.521034	-1.53537	-0.974163	-1.70136	-0.577439	-0.626272		2.16891	1.91609	0.830764	1.3724	-3.13744	-3.24056			23.7332		23.9565
YCR063W	BUD31	3.09385	3.27264	3.1675	3.26657	3.14636	2.67919	3.59078	2.47035	3.38241	3.00283	3.00432	3.20953	3.60755	2.98199	3.53835	3.24757	4.03393	4.08046	0.532608	0.956719	3.48384	2.98748	3.98049	4.01644		0.424308	-0.201256	0.32132	0.0305355	1.12115	1.16769		-2.49796	-2.07385	0.291215	-0.205141	0.87357	0.90952				24.2659
YCR064C	YCR064C	1.2797	-0.146103	0.685195	-0.31428	0.129714	-0.541331	1.54019	1.14267	0.780803	-0.463845	-0.571293	0.0131815	-0.830557	0.0178102	-0.309008	-0.794608	0.224724	-0.357643	-1.26164	-1.15946	1.45012	0.690728	-0.206075	-0.501834		-1.39735	-0.548986	-0.494466	-0.980066	0.430533	-0.151834		-2.60307	-2.50089	1.29164	0.532248	0.0729814	-0.222778
YCR065W	HCM1	5.57448	5.51603	5.44561	5.25193	5.07559	5.06025	5.26577	4.81356	5.09907	4.4977	4.67925	4.77278	4.5848	4.11766	4.85637	3.98468	4.05921	3.8319	3.59716	3.53793	5.0563	4.96256	4.49804	4.21279		-0.960455	-1.42759	-0.4924	-1.36409	-1.00871	-1.23602		-1.44251	-1.50173	0.25791	0.164169	-0.227971	-0.513224
YCR066W	RAD18	2.54385	2.80255	2.22172	2.51977	2.5194	2.56848	2.82296	2.91378	2.01223	1.93227	2.05543	2.00248	2.74613	2.60657	2.419	2.46015	2.63995	2.37951	1.29797	0.882304	2.07684	2.53359	2.50038	2.56547		0.0729276	-0.0666329	0.0482541	0.0894018	0.096007	-0.164432		-1.57041	-1.98607	0.104596	0.561339	0.471424	0.53651
YCR067C	SED4	5.50647	5.44103	5.51648	5.45502	5.37458	5.37391	5.56793	5.51249	5.40851	5.1811	5.50072	5.52664	5.62241	5.38578	5.36882	5.19932	5.09644	5.17229	1.93897	1.60346	4.96545	4.65634	5.29439	5.28278		0.148657	-0.087978	-0.11693	-0.286426	-0.277809	-0.201954		-3.60124	-3.93675	-0.329356	-0.63846	-0.219293	-0.230902			22.9612				22.5285	22.9981		22.3341
YCR068W	ATG15	3.93421	3.99646	3.9933	3.86714	3.37253	3.45042	4.79189	4.97326	4.07726	3.8185	3.94454	3.96171	6.07918	6.61706	6.21345	6.60359	5.98645	6.21609	6.3091	6.27391	5.45637	5.7294	5.30665	5.33261		2.11384	2.65173	2.28323	2.67337	2.57497	2.80461		1.42653	1.39134	1.50849	1.78152	1.35352	1.37948
YCR069W	CPR4	6.01322	6.07746	6.04911	6.11883	5.69896	5.66765	6.39644	6.57849	5.81967	5.59057	5.48545	5.68167	8.79927	9.01431	8.95119	8.91896	8.91599	8.98379	6.89329	6.79442	6.97819	6.93533	8.02421	8.25586		2.75393	2.96897	2.86722	2.835	3.23268	3.30048		0.405827	0.306956	1.27307	1.23021	2.44065	2.6723		25.1699	24.9938	25.3251	25.1046	24.3933	24.4436	25.3167	24.981	25.133
YCR071C	IMG2	5.27492	5.30685	4.79733	5.05005	4.25903	4.28777	5.92684	5.54129	5.98128	5.45132	6.08195	6.07285	4.73314	4.65571	4.64246	4.5956	4.80491	4.68027	5.40931	5.17075	5.47317	5.62373	5.18414	5.36066		-0.557742	-0.635172	-0.281231	-0.32809	0.531511	0.406871		-0.32476	-0.56332	-0.243129	-0.0925695	-0.893265	-0.716743		25.529	25.1321	25.6709	24.6505	24.7068	24.6357	26.1336	25.8445	25.3972
YCR072C	RSA4	4.83863	4.90456	5.25492	4.87476	5.65577	5.59123	3.22526	2.20071	3.97423	3.80287	4.209	4.38274	3.49465	2.33068	2.89881	2.19909	3.38478	3.02378	0.194395	-0.134056	2.57645	2.41496	3.95755	3.76346		-1.37694	-2.54091	-2.16603	-2.86575	-2.23872	-2.59972		-2.51859	-2.84704	-1.3121	-1.47359	-0.338325	-0.532413		24.8476	24.2286	23.8616	25.3572	24.9601	24.6585	23.9123	23.0372	25.0413
YCR073C	SSK22	2.26305	2.50329	2.02834	2.14314	2.51133	2.48566	1.92181	1.73233	1.92877	1.65569	2.29711	2.4829	4.52382	4.35432	3.87235	4.38143	3.88589	3.95347	0.2296	-0.118878	2.94721	3.01424	3.20781	3.18095		2.14065	1.97115	1.78661	2.29569	1.3874	1.45497		-1.59747	-1.94595	1.15499	1.22201	0.817803	0.790951
YCR073W-A	SOL2	3.64549	3.98205	4.30388	4.47546	4.01614	4.12328	4.6959	4.94638	4.71181	4.53986	4.74652	4.82663	4.85244	4.39702	4.90815	5.15699	4.65318	4.64118	5.85153	5.48862	5.23935	5.52694	5.0018	5.16278		1.03867	0.583255	0.518484	0.767325	0.583472	0.571469		1.03039	0.667481	0.613515	0.901106	0.215232	0.376209		25.3645	25.9166	26.238	25.5544	25.3761	25.2194	26.6	26.7256	25.8621
YCR075C	ERS1	4.67974	4.46834	4.16283	4.26047	3.39624	3.32321	5.14083	5.23633	4.93453	4.12198	4.00663	3.87587	3.28396	3.48025	3.24654	2.79908	2.13615	2.49384	1.58107	1.57363	4.63109	4.47357	3.38761	3.48886		-1.29008	-1.09379	-0.965101	-1.41257	-1.22357	-0.865881		-3.60751	-3.61495	0.102835	-0.0546837	-0.553633	-0.452388
YCR075W-A	YCR075W-A	5.11975	5.2065	4.75769	4.92814	4.45375	4.14166	5.07835	5.27623	5.37115	4.89405	5.22133	5.19548	4.78773	4.71877	4.6949	4.53123	4.13372	4.16489	4.46293	4.42761	5.10758	5.07135	4.50201	4.62838		-0.375392	-0.444353	-0.148015	-0.311687	-0.163984	-0.13282		-0.71436	-0.74968	-0.0250235	-0.0612547	-0.706393	-0.580025
YCR076C	FUB1	3.38601	3.17678	3.05115	2.93322	2.80052	2.75508	3.88907	4.2258	3.30584	2.70704	2.36255	2.70735	4.00329	4.28531	4.27691	4.19607	4.04237	4.3909	5.8171	5.67208	4.5615	5.03531	3.46731	3.59866		0.721897	1.00392	1.28473	1.20388	1.26457	1.61309		1.75966	1.61465	1.55506	2.02887	0.932356	1.06371				22.1867				22.7396
YCR077C	PAT1	5.24532	5.35333	5.63575	5.79277	5.66137	5.65551	5.48629	5.49453	5.76965	5.4603	5.72356	5.76148	5.39557	5.00321	5.60345	5.23958	5.33896	5.33077	4.47563	4.04385	5.7426	5.8737	5.61107	5.66018		0.0962437	-0.296118	-0.110817	-0.474683	-0.319484	-0.327668		-1.01478	-1.44656	0.12763	0.258725	-0.131448	-0.0823386		26.5963	26.6587	26.7971	26.7153	26.3156	26.0425	26.4266	26.4636	26.6794
YCR079W	PTC6	3.77419	3.91119	3.6035	3.45202	3.06107	3.15786	5.29919	5.41106	4.65891	4.3228	4.46009	4.43156	3.85569	4.17196	4.25713	4.33563	3.52406	3.86809	4.91969	4.69687	5.65987	5.90716	4.04037	4.11402		0.0129982	0.329268	0.729374	0.807868	0.414595	0.758625		-0.435431	-0.658253	1.16901	1.4163	-0.40545	-0.3318
YCR081C-A	YCR081C-A	0.488984	-0.936814	-0.690478	0.158043	-0.660997	-0.162117	1.74948	2.14842	1.28555	1.50033	1.54489	0.58504	2.42313	2.00471	1.86375	1.45907	1.43401	1.24396	-1.05235	-1.95017	0.0744448	0.636982	-0.826861	0.806991		2.64704	2.22862	2.12997	1.72529	1.84557	1.65552		-3.00131	-3.89912	-1.31849	-0.755958	-1.89182	-0.257972
YCR081W	SRB8	3.40221	3.30715	3.60926	3.46182	3.51468	3.56476	3.74006	3.64356	3.14664	2.5932	3.09953	3.15947	4.22232	4.20048	4.02074	4.22132	3.92335	3.95061	0.911197	0.213679	3.19307	3.21052	3.76312	3.76542		0.867643	0.845803	0.485199	0.685779	0.38363	0.410887		-2.78062	-3.47813	0.323148	0.340598	0.633619	0.63592
YCR082W	AHC2	6.95646	6.83956	6.78943	6.95243	7.02387	6.92268	7.54454	7.48139	7.11554	6.5945	7.10797	7.08867	7.29517	7.67555	7.09249	7.44828	7.45789	7.22302	7.88044	7.71198	6.83256	7.23878	6.63227	6.73181		0.397158	0.777546	0.221563	0.577349	0.484607	0.249738		0.36748	0.199016	-0.0224548	0.383765	-0.466045	-0.366507						22.2793
YCR083W	TRX3	4.74696	4.58614	4.94422	4.81938	4.83261	4.52249	6.18255	6.40428	5.49622	4.75313	5.14879	5.2346	5.89318	6.53007	6.24846	6.81912	5.41727	5.53481	7.52988	7.34371	6.35837	6.78876	5.27566	5.49965		1.22664	1.86353	1.36666	1.93733	0.739727	0.857258		1.23646	1.0503	1.23369	1.66409	0.0839686	0.307957		24.3667	24.0124	25.506	24.4178	25.104	25.453	25.9989	25.9661	25.2039
YCR084C	TUP1	6.51143	6.86733	7.0196	6.92822	6.80926	6.86278	6.46223	6.23067	6.662	6.50147	6.64175	6.64824	6.60027	5.97464	6.64508	5.99982	6.29762	6.12943	4.7273	4.52667	6.44823	6.31273	6.75314	6.5936		-0.0891041	-0.714739	-0.328829	-0.974093	-0.538404	-0.706591		-1.61915	-1.81977	-0.133509	-0.269008	0.108144	-0.0513972		29.1974	29.2193	29.245	29.2933	29.3325	29.5213	29.2301	29.1074	29.4415
YCR086W	CSM1	3.46326	3.5709	3.2838	3.4991	3.0951	3.00164	3.84507	3.69147	3.66215	3.34216	3.48847	3.53378	3.64424	3.45898	3.33261	3.53335	3.83279	3.27148	1.48135	1.1685	3.04872	2.8743	3.28031	3.2775		0.127162	-0.0581016	-0.0588423	0.141897	0.784419	0.223114		-2.28692	-2.59977	-0.453433	-0.627861	-0.230814	-0.233623				22.9559	23.6887	22.7562		23.3264
YCR087C-A	YCR087C-A	4.94664	5.04855	5.19201	4.84609	5.42766	5.36673	3.48692	2.87573	4.65246	4.41179	4.41982	4.74443	3.71493	3.56526	3.2447	2.91928	4.01017	3.56107	-0.0153606	-0.913177	3.08872	2.39644	4.31866	4.39857		-1.28266	-1.43233	-1.77434	-2.09977	-1.38703	-1.83613		-3.19668	-4.0945	-1.44341	-2.13569	-0.263469	-0.183553		24.8497	24.6177	25.3494	24.603	24.517	24.5372	24.3646	24.0205	25.628
YCR087W	YCR087W	-0.0485373	-0.0592982	0.356963	0.494991	-0.198519	-0.0622088	-0.373002	0.566507	-0.421898	-0.792078	-0.899526	0.0475189	-0.573827	0.467185	-0.151814	0.964622	-0.366543	0.314124	-2.17484	-2.07266	0.273889	-1.22247	0.553156	0.169934		-0.519909	0.521103	-0.577791	0.538645	-0.236179	0.444488		-2.27159	-2.16941	0.880877	-0.61548	0.979159	0.595937
YCR088W	ABP1	5.62709	5.73345	5.82243	5.88928	5.46798	5.50468	6.34917	6.37334	5.74182	5.58972	5.92495	5.93589	6.40708	5.73865	6.34068	5.75064	5.77027	5.95791	4.07571	3.77472	5.5905	5.48776	6.13437	6.11029		0.726808	0.0583797	0.484829	-0.105212	0.283935	0.471573		-2.28554	-2.58654	-0.0752641	-0.178004	0.203947	0.179863		29.6223	29.4341	29.5668	29.1447	29.3542	29.5379	29.9037	29.8582	29.5738
YCR089W	FIG2	1.65237	1.3506	2.59144	2.0504	2.08469	2.04445	2.3788	1.55588	2.06802	1.39908	2.01835	1.87429	2.06082	2.57513	2.10878	2.53123	2.31551	2.58597	0.272959	0.0665113	2.19946	2.12961	2.12669	1.98859		0.559332	1.07365	-0.212139	0.210309	0.250938	0.521404		-1.69438	-1.90083	0.465906	0.396052	0.180376	0.0422719
YCR090C	YCR090C	6.04083	6.13436	6.09478	5.91191	5.98299	6.0854	5.73396	5.725	6.02783	5.49353	5.73555	5.95307	5.23559	4.93234	4.6725	4.28757	5.12898	4.41451	2.05765	1.00783	5.1057	5.08041	5.35925	5.4605		-0.852001	-1.15525	-1.33085	-1.71578	-0.905208	-1.61968		-3.67183	-4.72165	-0.654976	-0.680261	-0.485058	-0.383813		24.9554	24.9875	25.196	25.5807	25.7978	25.6031	24.6145	24.4518	24.8567
YCR091W	KIN82	1.40045	1.44297	1.07364	1.07649	1.14893	0.945489	4.4663	4.81972	2.83844	2.02297	1.6328	2.07679	4.13994	4.03863	4.08176	4.1737	3.61463	3.75433	7.40862	7.45664	4.81511	5.17891	3.6719	3.68945		2.71824	2.61693	3.0067	3.09863	2.56742	2.70712		2.76561	2.81364	2.3844	2.7482	1.8171	1.83466
YCR092C	MSH3	1.76053	1.61574	1.79965	1.65307	1.86787	1.7133	1.7496	0.950993	1.05713	0.665259	1.02912	1.10432	2.34691	1.91722	1.57789	1.3508	2.26363	2.12795	-1.11804	-1.37431	0.880603	0.805184	1.26234	1.23085		0.658774	0.22908	-0.148468	-0.375565	0.473046	0.337361		-2.46834	-2.72461	0.019407	-0.0560114	0.195623	0.164132			25.9411			24.6031				25.9914
YCR093W	CDC39	6.12311	6.08597	6.17944	6.14442	6.26415	6.28213	6.26634	6.15056	5.67024	5.28446	5.6493	5.69223	6.08951	5.71323	5.76655	5.61753	5.48621	5.41658	4.79686	4.46735	5.33447	5.50464	5.52359	5.45645		-0.0150242	-0.391309	-0.395383	-0.5444	-0.786931	-0.856559		-1.41159	-1.7411	-0.142879	0.0272875	-0.14718	-0.21432		27.3513	27.5673	27.5196	27.6091	27.0553	27.1746	27.4744	27.5614	27.2917
YCR094W	CDC50	5.0046	5.02838	4.97014	4.88054	4.89432	4.99727	5.27565	5.27742	5.00191	4.50329	5.05158	4.94654	5.06851	5.00893	4.68528	4.54669	4.89127	4.91031	1.84617	1.13122	4.30655	4.30333	4.6326	4.71329		0.0520151	-0.0075653	-0.24006	-0.378642	-0.0545295	-0.0354839		-3.43037	-4.14532	-0.446054	-0.449269	-0.36646	-0.285766
YCR095C	OCA4	4.01686	3.90206	3.99212	3.85282	3.75367	3.89208	3.9979	3.9068	3.62982	3.37829	3.81082	3.67655	4.44313	4.30451	3.85201	4.10338	4.36325	4.04392	2.59309	2.01971	3.45936	3.84293	3.90383	3.98546		0.48367	0.345048	-0.0704543	0.180911	0.540378	0.221045		-1.35926	-1.93264	-0.0446939	0.338873	0.160149	0.241775							21.8327
YCR096C	HMRA2	-2.69909	-2.53992	-2.29359	-2.44507	-2.84907	-2.35019	-1.43859	-2.91412	-2.48749	-2.2727	-2.38015	-2.60303	-2.63942	-2.5984	-2.43979	-2.60347	-2.1691	-2.1665	-2.65546	-2.55328	-2.52867	-2.28806	-3.01493	-3.11805		-0.019909	0.0211028	-0.0704672	-0.234139	0.430533	0.433128		-0.47911	-0.376927	-0.14857	0.0920391	-0.523341	-0.626455
YCR097W	HMRA1	-0.896534	-1.47434	-0.812962	-1.96444	-1.78348	-0.869564	-0.373002	-1.11156	-0.199506	-1.20712	-0.577598	-1.12241	-0.836861	-0.117777	-1.95917	0.462122	-1.10351	-0.685876	0.632516	1.31966	-0.0480392	-7.52416e-05	-1.21238	-0.637421		0.348574	1.06766	-0.570467	1.85082	0.223014	0.640647		1.3748	2.06195	0.655271	0.703235	-0.362377	0.212581
YCR097W-A	YCR097W-A	-2.26793	-2.10877	-1.86243	-2.01391	-2.41791	-1.91903	-1.00743	-2.48296	-2.05633	-1.84155	-1.94899	-2.17187	-2.20826	-2.16725	-2.00864	-2.17231	-1.73794	-1.73534	-2.22431	-2.12212	-2.09751	-1.8569	-2.58378	-2.68689		-0.019909	0.0211028	-0.0704672	-0.234139	0.430533	0.433128		-0.47911	-0.376927	-0.14857	0.0920391	-0.523341	-0.626455
YCR098C	GIT1	0.0461927	-0.330696	0.294151	-0.0983352	-0.26133	0.0606722	-0.229363	0.0606442	0.257794	0.074028	0.551542	0.838857	2.13053	2.5743	2.31787	3.38712	3.35483	3.64561	2.08982	1.96338	2.15305	2.45722	1.15777	0.998072		2.27278	2.71655	2.21996	3.28921	3.45516	3.74594		2.17418	2.04773	1.98714	2.29131	0.46257	0.302872
YCR099C	YCR099C	-5.30987	-5.1507	-4.90437	-5.05585	-5.45985	-4.96097	-4.04937	-5.5249	-5.09827	-4.88348	-4.99093	-5.21381	-5.25019	-5.20918	-5.05057	-5.21425	-4.77988	-4.77728	-5.26624	-5.16406	-5.13944	-4.89883	-5.62571	-5.72883		-0.019909	0.0211028	-0.0704672	-0.234139	0.430533	0.433128		-0.47911	-0.376927	-0.14857	0.0920391	-0.523341	-0.626455
YCR100C	YCR100C	-4.64707	-4.4879	-4.24157	-4.39304	-4.79705	-4.29817	-3.38657	-4.8621	-4.43546	-4.22068	-4.32813	-4.55101	-4.58739	-4.54638	-4.38777	-4.55144	-4.11707	-4.11448	-4.60344	-4.50126	-4.47664	-4.23603	-4.96291	-5.06602		-0.019909	0.0211028	-0.0704672	-0.234139	0.430533	0.433128		-0.47911	-0.376927	-0.14857	0.0920391	-0.523341	-0.626455
YCR101C	YCR101C	-5.30987	-5.1507	-4.90437	-5.05585	-5.45985	-4.96097	-4.04937	-5.5249	-5.09827	-4.88348	-4.99093	-5.21381	-5.25019	-5.20918	-5.05057	-5.21425	-4.77988	-4.77728	-5.26624	-5.16406	-5.13944	-4.89883	-5.62571	-5.72883		-0.019909	0.0211028	-0.0704672	-0.234139	0.430533	0.433128		-0.47911	-0.376927	-0.14857	0.0920391	-0.523341	-0.626455
YCR102C	YCR102C	-4.31967	-4.16051	-3.91417	-4.06565	-4.46966	-3.97078	-3.05918	-4.5347	-4.10807	-3.89329	-4.00074	-4.22362	-4.26	-4.21899	-4.06038	-4.22405	-3.78968	-3.78709	-4.27605	-4.17387	-4.14925	-3.90864	-4.63552	-4.73863		-0.019909	0.0211028	-0.0704672	-0.234139	0.430533	0.433128		-0.47911	-0.376927	-0.14857	0.0920391	-0.523341	-0.626455
YDL001W	RMD1	3.46749	3.26647	3.3047	3.33964	3.05447	3.44901	3.75018	3.522	3.24529	2.76529	3.14152	3.27341	3.62967	3.3383	3.14182	3.33324	3.7005	3.23677	3.59791	3.73649	2.93956	3.41418	2.50674	2.54509		0.262694	-0.0286769	-0.180352	0.0110704	0.448754	-0.0149689		-0.0381749	0.100403	-0.0657229	0.408898	-0.70073	-0.662371									23.9829
YDL002C	NHP10	4.41802	4.4019	4.26281	4.49676	4.32203	4.10344	5.02469	5.01731	4.71276	4.16143	4.53379	4.35253	4.52579	4.52481	4.03308	3.9164	4.32276	3.95061	4.62885	4.46909	4.72261	5.16558	4.17953	4.33559		0.115827	0.114845	-0.346706	-0.463381	0.110018	-0.262132		-0.392155	-0.551917	0.28551	0.728479	-0.263629	-0.107576		24.7435		25.2685		24.9445	25.4376	24.7409		24.4093
YDL003W	MCD1	4.22299	4.17105	4.06601	4.06281	4.14424	3.99446	4.32109	3.305	4.48165	3.57444	4.19331	4.14534	3.53812	2.75374	3.01338	1.2855	2.81941	1.61555	0.496538	0.791367	3.14988	2.96348	2.91468	2.33513		-0.658895	-1.44328	-1.05103	-2.77891	-1.24994	-2.4538		-3.31651	-3.02168	-0.878165	-1.06457	-1.25465	-1.8342			22.2448		21.9642
YDL004W	ATP16	7.84771	7.70139	7.4372	7.48405	6.75204	6.62239	9.21286	9.00892	9.18124	8.87975	9.10234	9.00257	6.66957	6.79615	6.87258	6.75223	6.11078	6.13057	8.81646	9.07662	8.74862	8.64437	7.04788	7.13917		-1.10497	-0.978395	-0.588048	-0.708402	-0.576436	-0.556645		-0.29443	-0.0342741	-0.281884	-0.38613	-2.00458	-1.91329		27.5604	27.8904	29.2045	28.2434	28.0609	27.6593	29.7828	30.2239	29.2513
YDL005C	MED2	3.3665	3.01109	2.88748	2.736	2.84879	2.88532	3.83905	3.51137	3.21811	2.42515	2.96837	2.93071	3.53609	3.48511	2.97629	2.83136	3.42423	3.2776	4.4516	4.45717	3.01374	3.61211	2.66733	2.73414		0.347295	0.296311	0.164553	0.0196173	0.557174	0.410543		0.776393	0.781959	0.192108	0.790479	-0.282211	-0.2154		22.5044		22.6016			23.5483	22.3164		22.1901
YDL006W	PTC1	4.70125	4.76657	4.56651	4.86143	4.84901	4.7703	5.06346	4.94862	4.56987	4.20888	4.87904	4.69569	4.93528	4.69641	4.72415	4.74883	5.1907	5.0229	6.47053	6.47733	4.5874	5.04914	4.88426	4.70457		0.201369	-0.0374972	0.0101796	0.0348652	0.381048	0.213251		1.46449	1.47129	0.198026	0.659763	0.0968986	-0.0827898		23.0773	23.238	23.5283	23.268	23.4476	23.3199	23.6141	23.4521	23.2003
YDL007C-A	YDL007C-A	-2.21846	-2.0593	-1.81296	-1.96444	-2.36844	-1.86956	-0.957965	-0.84853	-2.00686	-0.792078	-1.89953	-2.12241	-0.573827	-1.11778	-1.95917	-0.537878	-1.68847	-1.68588	-1.17484	-1.07266	-2.04804	0.19257	-2.53431	-1.63742		1.56505	1.0211	-0.0704672	1.35082	0.430533	0.433128		-0.271591	-0.169408	-0.64857	1.59204	-0.523341	0.373545
YDL007W	RPT2	5.56487	5.38008	5.30204	5.51359	5.41746	5.41491	5.16112	5.26647	4.9114	4.34322	5.09625	5.14746	5.53024	5.14657	5.09105	4.88399	5.46484	5.34715	6.94221	6.97275	4.58643	5.4606	4.7896	4.94332		0.0577582	-0.325908	-0.31676	-0.523825	0.0486594	-0.0690397		1.72841	1.75895	-0.0408775	0.833287	-0.332256	-0.178537		28.4039	28.236	27.986	28.1538	28.6268	28.276	28.2398	27.987	28.1252
YDL008W	APC11	4.37192	4.29571	4.43794	4.61035	4.24502	4.36157	4.91344	4.65116	4.87091	4.6167	4.86594	4.7868	4.20532	4.1429	4.27197	4.24127	4.26965	4.26017	4.65775	4.651	4.59564	4.90913	3.83885	4.07202		-0.128496	-0.190914	-0.252175	-0.282873	-0.0336522	-0.0431299		-0.124551	-0.131302	-0.148163	0.165325	-0.987526	-0.754357
YDL009C	YDL009C	-0.225157	0.197042	-0.141585	0.514291	-0.112104	0.123742	-0.286588	0.237885	-0.335484	-1.1207	-0.643186	-0.451029	0.834516	0.5536	0.519563	0.355891	-0.0170934	0.792857	2.98839	3.29916	1.2083	1.56439	-1.27797	-0.158689		0.848574	0.567658	0.33321	0.169538	-0.0229124	0.787038		3.01274	3.32351	1.93639	2.29248	-0.73086	0.388419
YDL010W	GRX6	4.11801	4.04814	3.27888	3.52271	3.1187	3.31343	4.51721	4.08899	4.18347	3.37612	3.84867	3.65533	4.89331	4.65508	4.40353	4.15969	5.44587	5.39416	3.85288	3.58309	4.1423	4.6496	2.91662	2.89665		0.810235	0.572002	1.00274	0.758894	2.2298	2.17809		-0.450222	-0.720007	0.3625	0.8698	-0.835379	-0.855352		23.718	23.5993	23.2351	23.5343	22.811	22.4111	22.5971	22.9134	22.549
YDL011C	YDL011C	-1.54709	-2.38792	-2.14159	-2.29306	-1.69707	-1.19819	-1.28659	-1.76212	-1.33548	-2.1207	-2.22815	-1.45103	-2.48741	-2.4464	-1.28779	-1.45146	-1.01709	-2.0145	-2.50346	-1.40128	-2.37666	-2.13605	-2.86293	-2.96604		-0.519909	-0.478897	0.929533	0.765861	0.430533	-0.566872		-0.97911	0.123073	-0.64857	-0.407961	-1.02334	-1.12645
YDL012C	YDL012C	5.47605	5.36068	5.19408	5.21625	4.96722	5.08625	4.81263	4.2241	4.99177	4.68351	4.85117	5.08773	5.25488	4.19092	5.01392	4.99709	6.39215	5.99819	2.76349	2.90044	4.04053	3.94327	4.69752	4.49025		-0.163492	-1.22745	-0.191239	-0.208069	1.36542	0.971452		-1.75488	-1.61793	-0.79711	-0.894371	-0.27193	-0.479201
YDL013W	SLX5	2.85649	2.85239	2.53685	2.64513	2.28949	2.33586	3.23657	3.15128	2.59449	1.97277	2.41049	2.29452	4.42806	4.19475	3.91889	4.03292	3.98523	3.81741	4.34162	4.32778	3.00297	3.3871	3.0379	2.88776		1.57362	1.34031	1.3279	1.44193	1.67256	1.50474		1.1477	1.13386	0.719336	1.10347	0.685395	0.535256
YDL014W	NOP1	7.162	7.41296	7.89102	7.90477	8.19512	8.17965	5.47707	4.51174	7.32101	6.99688	7.32717	7.5308	5.21599	4.38973	5.50186	4.05961	6.08587	5.7773	3.64207	3.63991	5.45947	5.03277	6.91433	6.92214		-2.07149	-2.89775	-2.39603	-3.83828	-2.10151	-2.41009		-1.35234	-1.35449	-1.69948	-2.12617	-0.514657	-0.50684		31.0061	30.7606	30.7374	30.7143	31.1101	30.6968	30.0022	29.998	30.6772
YDL015C	TSC13	7.93651	7.88426	7.75617	7.74568	7.70705	7.7116	7.87228	7.92541	7.96439	7.46586	7.66224	7.64651	7.06352	6.79425	6.70989	6.1558	6.52714	6.2766	4.0205	3.91204	7.29221	7.02369	6.97642	7.07079		-0.846866	-1.11614	-1.04104	-1.59513	-1.18218	-1.43272		-3.87834	-3.9868	-0.42291	-0.691433	-0.677959	-0.583583		22.8013	25.0787	25.401	23.6917	25.0049	24.8988	25.1182	25.1172	25.5392
YDL016C	YDL016C	6.90714	6.72835	6.79744	6.6678	6.61636	6.50951	6.7349	6.98022	6.74988	6.21438	6.47215	6.39048	5.98864	5.81015	5.76308	5.06306	5.26941	5.10455	3.08507	2.94333	6.28987	5.88544	5.83366	5.96035		-0.829102	-1.0076	-0.969539	-1.66956	-1.29353	-1.45839		-3.77249	-3.91423	-0.192259	-0.596693	-0.597658	-0.470962
YDL017W	CDC7	2.57667	2.40065	2.31112	2.21461	2.50376	2.56802	2.58814	2.23291	2.1989	2.07177	2.43287	2.47505	2.937	2.88966	2.59735	2.8539	3.04373	3.02783	2.81733	2.74863	2.83248	2.87808	2.75502	2.39262		0.448343	0.400999	0.33449	0.591036	0.50784	0.491938		0.406807	0.338106	0.697149	0.742742	0.301063	-0.0613425
YDL018C	ERP3	5.27332	5.10903	4.88059	5.06371	4.53685	4.34385	5.69797	5.85031	5.48187	4.60842	5.12862	5.15256	4.22866	4.47699	3.85637	3.71206	3.40947	3.22399	4.2386	3.93431	5.42223	5.4991	4.18552	4.04548		-0.962519	-0.714182	-1.11578	-1.26008	-1.03088	-1.21636		-1.53554	-1.83983	0.377087	0.453949	-0.955074	-1.09511			26.0275	26.1717	26.3274				26.1613
YDL019C	OSH2	4.70394	4.62268	4.489	4.68806	4.31729	4.29367	5.32922	5.34098	4.88739	4.18887	4.63494	4.7273	5.64927	5.6349	5.39215	5.50398	5.16542	5.22694	5.20924	4.80526	4.81168	4.8002	4.82704	4.87763		0.985956	0.971591	0.803619	0.915452	0.859937	0.921459		-0.125857	-0.529842	0.273553	0.262069	0.145917	0.19651		25.7906	25.412	26.1782	25.4637	25.0233	24.3599	26.6586	26.8263	26.0077
YDL020C	RPN4	5.48568	5.44483	5.45889	5.59513	5.43925	5.48013	6.19274	6.33409	5.62739	5.14876	5.8627	6.03974	8.44056	8.03661	8.21453	8.58869	9.00218	9.00351	7.92108	7.93246	6.73074	7.2483	7.00095	7.1953		2.97531	2.57136	2.68752	3.06168	3.54249	3.54382		1.65767	1.66904	1.34267	1.86023	1.04973	1.24408
YDL021W	GPM2	1.72976	1.86292	1.3279	2.08331	0.164736	0.178189	5.0221	5.39911	4.42402	3.52869	3.09932	3.15801	6.47793	6.55154	6.22882	5.96639	5.73316	5.57652	4.70073	4.0512	6.913	6.66323	6.87568	6.92656		4.68159	4.7552	4.52321	4.26078	5.5617	5.40506		-0.509874	-1.15941	2.93665	2.68687	3.74702	3.79789		23.0132	26.7415	25.8482	24.3649	26.7009		26.7282	26.6997	25.5272
YDL022C-A	YDL022C-A	-2.16724	-2.00807	-1.76174	-1.91322	-2.31722	-1.81834	1.90062	-0.382267	-0.955636	-0.740852	-1.8483	-2.07118	2.28475	2.39288	2.48437	3.05767	0.362755	1.1727	6.12905	5.81146	4.13247	4.67006	-1.48308	-2.5862		4.37241	4.48053	4.32185	4.89514	2.43053	3.24048		5.36988	5.05229	4.98071	5.5183	0.476659	-0.626455
YDL022W	GPD1	8.46461	8.42446	6.25951	6.5665	4.79184	4.71018	8.87005	9.07307	6.57205	5.87435	5.71616	5.70177	9.94638	9.63418	9.21884	9.11537	7.28422	7.50776	10.0488	10.0132	8.92102	8.81249	8.07227	8.03638		1.50184	1.18965	2.80584	2.70236	2.53321	2.75676		1.07719	1.04164	2.69782	2.58929	2.36331	2.32742		29.62	29.5131	27.8122	27.5911	26.7983	26.3624	30.0058	29.7985	28.0246
YDL023C	YDL023C	-0.625088	0.534077	-1.21959	-0.371066	-0.775069	-1.27619	0.63541	0.329807	-0.0915581	-2.1987	-0.306151	-0.529031	2.01955	1.64552	1.21917	1.71846	0.712259	0.492462	2.11898	2.10568	1.54534	1.37091	-0.940932	-0.236691		2.06505	1.69103	2.0145	2.51379	1.73789	1.51809		1.63637	1.62307	2.69047	2.51604	-0.523341	0.1809
YDL024C	DIA3	-0.14208	-0.699123	-0.452787	-0.41162	-1.00827	-0.857311	1.54905	1.84725	0.633423	0.00867048	-1.17678	-0.984623	4.12874	4.4294	3.98167	4.29107	2.55085	2.18887	7.18976	6.95235	5.03226	6.11608	1.90116	2.00286		4.54934	4.85	4.41387	4.72327	3.48364	3.12166		5.49161	5.2542	4.71121	5.79503	2.98186	3.08356
YDL025C	RTK1	4.12165	4.07436	3.86233	3.97779	3.58027	3.54504	5.29576	5.44564	4.37218	3.79037	4.13703	4.2373	5.11315	5.27083	4.96179	5.02779	4.6688	4.64433	7.6518	7.84376	4.75799	5.39431	4.26814	4.26862		1.01514	1.17283	1.04173	1.10773	1.10614	1.08168		2.2811	2.47306	0.676717	1.31304	0.0809791	0.0814525		23.3515	23.279	23.1416	23.5593		23.7018	24.3926	24.3305	23.7552
YDL025W-A	YDL025W-A	1.66348	-0.762316	1.06898	2.33254	0.928538	1.01238	0.339017	0.448452	1.61205	1.08987	0.982418	1.17458	0.723155	1.50113	0.922775	0.174141	0.608511	0.611106	1.12214	2.03168	0.248943	1.07451	-0.237325	-1.34044		0.272572	1.05055	-0.777986	-1.52662	-0.361948	-0.359353		0.728409	1.63795	-1.10202	-0.276444	-1.31582	-2.41894
YDL026W	YDL026W	-0.907675	-1.33347	-0.0871374	-2.23862	-1.64262	-1.14374	-1.23214	-1.70767	-0.281036	-1.06625	-2.1737	-2.39658	-0.848002	-0.391952	-0.233344	-2.39702	-0.377683	-0.960051	0.135949	-2.34683	-0.737252	0.240323	-2.80848	-2.9116		0.272572	0.728622	0.929533	-1.23414	1.0155	0.433128		1.60585	-0.876927	-0.0636074	0.913967	-0.523341	-0.626455
YDL027C	YDL027C	4.37582	4.07555	3.84982	3.94382	3.25901	3.32284	5.93053	5.93865	4.91605	4.56037	4.89387	4.72317	5.48791	5.52892	5.6412	5.82415	5.08621	5.13124	5.95581	5.76522	5.4871	5.90257	4.81994	5.02972		1.26222	1.30323	1.74438	1.92733	1.79528	1.84031		0.0212211	-0.169377	0.748891	1.16436	0.0114176	0.221198								22.3308
YDL028C	MPS1	3.79339	3.76207	3.47278	3.53714	3.39438	3.37826	4.10815	3.72861	3.67929	3.25454	3.57678	3.76894	4.18601	4.00297	3.86792	3.96966	3.73968	3.88559	4.97817	4.88282	3.84057	4.27792	3.59573	3.50415		0.408282	0.225238	0.362958	0.464699	0.353354	0.499263		1.05979	0.964439	0.373651	0.811006	-0.0771281	-0.16871
YDL029W	ARP2	6.64427	6.65809	6.49973	6.63325	6.24197	6.39658	7.11621	7.21408	6.93499	6.62058	6.96633	7.00794	6.51219	5.97252	6.42587	6.23494	6.45326	6.52532	4.43558	3.94533	6.37229	6.49423	6.41581	6.46406		-0.138988	-0.678658	-0.140618	-0.331553	0.133985	0.206036		-2.72957	-3.21982	-0.405498	-0.283558	-0.571322	-0.52308		28.1371	28.1999	28.5095	28.233	28.0622	28.0939	28.7331	29.0026	28.2215
YDL030W	PRP9	2.81345	2.86129	2.70029	2.89307	2.96526	2.87046	2.75558	2.58406	2.80978	2.29586	2.59311	2.51808	2.81482	2.96328	2.41453	2.53626	2.58004	2.49518	1.87128	1.71043	2.4754	2.89718	2.39398	2.50446		-0.0225491	0.125909	-0.382151	-0.260421	-0.337811	-0.422679		-0.798538	-0.959389	-0.0774173	0.344361	-0.161616	-0.0511345									21.6268
YDL031W	DBP10	4.68971	4.76891	4.88931	4.71006	5.31275	5.36323	3.93875	3.32509	4.28277	3.84911	4.2124	4.46539	4.59056	4.23418	4.03066	3.91896	4.32661	4.11801	0.977925	0.583432	3.17645	3.31347	3.88032	3.88548		-0.138746	-0.495126	-0.769029	-0.880724	-1.01137	-1.21998		-2.654	-3.04849	-0.889493	-0.752471	-0.45857	-0.453413		26.9066	27.0443	27.1499	27.4314	26.9563	27.3676	26.6227	26.3851	26.869
YDL032W	YDL032W	-0.907675	-1.33347	-0.0871374	-2.23862	-1.05766	-0.143739	0.76786	-0.38574	-0.696073	-1.06625	-1.1737	-0.811619	1.02647	-0.80699	0.0885843	0.602984	1.20728	1.03995	-1.44901	-0.761868	0.999714	-0.0816051	-2.80848	-1.32663		2.14704	0.313584	1.25146	1.76586	1.80798	1.64065		-1.64007	-0.952928	1.88088	0.799558	-1.81582	-0.333974
YDL033C	SLM3	3.87982	3.82451	4.00923	3.91937	3.8701	3.86057	4.10079	3.75709	3.56379	3.31053	3.91741	3.89112	3.83158	3.81545	3.94461	3.87684	3.86332	4.14155	2.23057	1.37417	4.2139	4.20149	4.39161	4.24136		-0.0205886	-0.0367207	-0.0196892	-0.0874659	-0.0020088	0.276221		-1.69837	-2.55477	0.776735	0.764331	0.487347	0.33709
YDL034W	YDL034W	-1.1261	-2.5519	-2.30556	-2.45704	-1.27608	-0.0402341	-1.45056	-2.92609	-1.49946	-2.28468	-2.39212	-2.615	1.80804	0.849056	0.355588	0.706489	1.72582	1.40649	-2.66744	-2.56525	-2.54064	-2.30003	-3.02691	-1.54506		3.64704	2.68805	2.73689	3.08779	2.38398	2.06465		-0.47911	-0.376927	-0.64857	-0.407961	-0.523341	0.958508
YDL035C	GPR1	4.24317	4.24238	4.20372	4.28592	4.17249	4.18622	5.1036	5.08032	4.43867	4.00453	4.29762	4.33777	5.12077	5.38335	5.01631	5.19582	4.70764	4.59616	5.98824	5.79818	4.90587	5.35878	4.33981	4.26379		0.877989	1.14057	0.771488	0.950998	0.528283	0.416797		0.896282	0.706221	0.68427	1.13718	0.0221202	-0.0539051
YDL036C	PUS9	3.67936	3.78822	3.48635	3.52582	3.74598	3.71306	3.08916	2.91926	3.04835	2.77932	2.70529	2.99588	4.33147	4.33626	3.94762	3.89977	4.03774	3.97298	0.920119	-0.0418273	2.70327	2.74125	4.08421	4.05292		0.597677	0.602469	0.441531	0.39368	0.308222	0.243461		-2.08409	-3.04604	-0.210569	-0.172589	1.23362	1.20233
YDL037C	BSC1	6.60206	6.55437	7.14608	6.6942	7.53442	7.47769	5.89572	4.87012	7.01936	7.38354	7.93256	7.90605	7.0703	7.0176	6.8962	6.45158	8.19887	8.19776	3.25594	2.97871	3.94956	3.99491	6.36571	6.32552		0.492086	0.439383	-0.0239386	-0.468559	0.692814	0.691708		-2.12698	-2.40421	-3.25189	-3.20654	-1.5536	-1.59379
YDL039C	PRM7	6.12499	6.20644	6.68685	6.2144	7.10775	7.08907	5.40243	4.21258	6.39301	6.75984	7.37323	7.27515	6.91222	6.96732	6.7614	6.20346	8.00121	7.96666	3.08301	2.9067	3.51445	3.62886	5.90697	5.83391		0.746503	0.801602	0.310772	-0.247168	0.902793	0.868244		-1.72449	-1.9008	-3.06198	-2.94756	-1.41722	-1.49028
YDL040C	NAT1	5.72482	5.72126	5.7408	5.68638	5.77337	5.77184	5.37957	5.20573	5.43451	4.85441	5.3625	5.4329	5.58772	5.20261	5.10127	4.82339	5.32893	5.13375	2.33182	1.98015	4.72458	4.64227	5.5375	5.54442		-0.135327	-0.520432	-0.612324	-0.890206	-0.443675	-0.638855		-2.96083	-3.3125	-0.419878	-0.502193	0.139801	0.14672		27.7064	27.8052	27.4051	27.5083	27.527	27.1955	27.1575	27.3242	27.2523
YDL041W	YDL041W	-1.67484	-2.51568	-1.26934	-2.42082	-1.82482	-2.32594	-1.41434	-1.88987	-0.463239	-2.24846	-0.770942	-0.256856	-1.03021	-1.57416	-1.41555	-0.994257	-0.144849	0.179674	-2.63122	-2.52903	-1.50442	-0.678846	-0.990686	-2.0938		1.06505	0.521103	0.429533	0.850823	1.93053	2.25506		-0.97911	-0.876927	-0.14857	0.677002	-0.476786	-1.5799
YDL042C	SIR2	4.70562	4.50377	4.41295	4.08306	4.25845	4.30235	4.35368	3.8892	3.77025	3.35518	3.41212	3.52881	4.25977	4.26425	3.96673	4.29572	3.76067	3.8418	2.95364	2.5204	3.24123	3.50421	3.65885	3.68803		-0.344929	-0.340443	-0.281273	0.0477132	-0.519728	-0.4386		-1.1678	-1.60104	-0.32148	-0.0585036	0.188385	0.217563		24.8912	24.6145	24.5502	24.059	24.0829	24.1902	24.3779	23.867	23.9367
YDL043C	PRP11	3.68627	3.655	3.74243	3.35532	3.41498	3.57282	3.72953	3.31578	3.52863	2.76332	3.0359	2.9436	3.02696	2.8625	2.72833	2.33019	2.50999	1.76716	1.32001	0.993353	2.62131	3.17285	2.86468	2.48304		-0.643674	-0.808131	-0.82055	-1.21869	-0.983911	-1.72674		-2.20264	-2.5293	-0.524664	0.0268742	-0.125066	-0.506715
YDL044C	MTF2	3.0006	3.12149	2.62308	2.6197	2.52111	2.63005	3.59056	3.12103	3.14256	2.79207	2.96127	3.27411	3.30939	3.34403	2.83221	2.85864	2.96439	2.87462	2.00595	1.49971	3.15583	3.5207	2.82157	3.03211		0.248346	0.282988	0.210815	0.237246	0.388806	0.299037		-1.34984	-1.85608	0.188518	0.553385	-0.296124	-0.085577		23.817	24.1865	23.7061	23.8092	23.6755	24.3669	24.3964	24.1722	24.3053
YDL045C	FAD1	4.26312	4.15472	3.85105	4.07625	3.73824	3.71246	5.08885	5.08382	4.4927	3.74713	4.28701	4.29443	5.13981	5.37955	4.85605	4.88995	4.93513	4.69746	4.76412	4.43581	4.41534	4.84859	4.41122	4.40939		0.930887	1.17063	0.892403	0.926302	1.20978	0.972113		-0.322218	-0.650526	0.295423	0.728677	0.120502	0.118671		23.2974	23.6421	23.8305	23.4274	22.0043	23.2611	23.1852	24.0336	23.697
YDL045W-A	MRP10	6.52973	6.39303	5.95908	5.93756	5.5918	5.63707	6.37519	6.00027	6.62234	6.07159	6.58202	6.57688	5.55903	5.13292	5.23086	5.13631	5.13011	4.74039	6.30309	5.88239	5.93792	6.4933	5.18964	5.0987		-0.90235	-1.32846	-0.717456	-0.812003	-0.484326	-0.874048		0.115359	-0.305339	-0.409047	0.146336	-1.38981	-1.48075
YDL046W	NPC2	7.54211	7.45735	7.37615	7.39826	6.87344	6.88194	8.18775	8.43743	8.12048	8.04299	7.96261	7.91484	7.14194	6.72818	7.06307	6.9076	6.16213	6.28897	9.17944	9.09461	8.2299	8.59163	6.76981	6.81758		-0.357789	-0.771552	-0.324134	-0.479601	-0.715563	-0.588725		0.866853	0.782023	0.148166	0.509896	-1.16891	-1.12115		24.0791		25.0914		24.5738	23.4482	23.5651	25.8451	24.5587
YDL047W	SIT4	5.69883	5.60709	5.61099	5.52294	5.55214	5.62224	5.30184	5.04053	5.28121	4.91103	5.46534	5.42997	5.66682	5.56224	5.35412	5.46097	5.72619	5.68381	5.27664	5.13967	5.00571	5.17264	5.40746	5.47786		0.0138627	-0.0907153	-0.212841	-0.105997	0.138999	0.0966175		0.105454	-0.0315124	-0.0904042	0.0765192	-0.0401975	0.0302033		25.5698	25.915	25.8865	26.0395	25.8041	26.1063	25.7849	25.7063	25.7135
YDL048C	STP4	3.72355	3.47724	2.651	2.83513	2.22677	2.28955	5.15443	4.84761	4.477	3.96139	4.31508	4.34442	5.13203	5.73632	5.221	5.78064	4.3296	4.74039	6.56215	6.04156	6.48645	6.91527	5.0609	4.88269		1.53163	2.13593	2.47794	3.03758	2.07144	2.48223		1.56113	1.04054	2.26725	2.69607	0.731153	0.552938
YDL049C	KNH1	3.75105	3.72177	3.21427	3.22325	3.42099	2.86028	6.31272	6.37869	4.60061	4.11731	4.91471	5.21254	5.54916	6.50732	5.92506	6.36895	4.72703	4.70785	1.38942	0.86711	5.22264	4.69712	6.0445	5.8684		1.81275	2.77091	2.70631	3.15019	1.5864	1.56721		-4.95629	-5.47859	0.863682	0.338159	0.980875	0.804776
YDL050C	YDL050C	-0.161431	-2.58723	-0.340894	-0.492372	-0.0890202	-1.3975	2.5141	3.03858	0.272562	-1.32001	-1.42746	0.157017	1.40074	1.67622	1.5129	2.39362	0.590953	-1.21381	-1.70277	-2.60059	-0.254043	-0.335362	0.397193	0.294079		2.77507	3.05055	1.92953	2.81025	1.33421	-0.470549		-4.47911	-5.37693	0.269681	0.188362	1.03241	0.929299
YDL051W	LHP1	6.94006	7.02993	7.04974	6.82599	7.51106	7.4953	5.82738	5.27011	6.28959	6.02949	6.51361	6.53296	6.07334	5.72744	5.36139	5.08364	6.00213	5.66804	2.02554	2.35361	5.04449	4.75348	6.13327	6.12844		-0.911658	-1.25755	-1.57648	-1.85422	-1.50105	-1.83514		-3.5232	-3.19514	-1.11505	-1.40605	-0.390016	-0.394848		28.178	27.814	27.7108	28.1318	28.3063	28.7736	27.1123	27.2512	28.0192
YDL052C	SLC1	6.4736	6.49625	6.40566	6.37503	6.25284	6.11774	6.07835	5.79333	6.51466	6.32877	6.70088	6.79992	7.01319	6.77652	6.89953	6.46807	7.23554	7.282	4.06959	3.86057	6.48234	6.02375	7.85409	7.78766		0.528268	0.291596	0.509182	0.0777198	1.05025	1.09671		-1.86625	-2.07527	0.0606234	-0.397966	1.10369	1.03726		27.2549	27.306	27.6915	27.3389	26.8218	27.0499	27.2882	27.381	27.2782
YDL053C	PBP4	5.83103	5.54205	5.5859	5.6675	5.53547	5.5836	6.31285	6.32398	6.14937	5.90238	6.20675	6.24852	5.89322	5.72352	5.81058	6.09966	6.13233	5.94606	6.61464	6.42732	6.07986	6.37888	6.01279	6.06667		0.20668	0.0369807	0.183883	0.472958	0.572792	0.386531		0.296231	0.108907	0.0539806	0.353006	-0.214837	-0.160964		26.2633	25.6895	25.5906	25.6013	25.6364	25.9155	25.766	25.4066	25.7899
YDL054C	MCH1	5.3555	5.11338	4.77299	4.81017	4.68846	4.66784	6.18438	6.24739	5.55502	4.8987	5.34883	5.3676	5.48308	5.75031	5.49206	5.52666	5.45387	5.6628	8.17988	8.28537	5.72541	6.36083	4.86957	4.94455		0.248639	0.515864	0.70048	0.735084	0.775719	0.984645		1.964	2.06948	0.498547	1.13397	-0.48865	-0.413671
YDL055C	PSA1	10.7266	10.7858	10.1982	10.2409	10.0577	10.0854	9.68012	9.00035	9.8174	9.43712	9.90091	10.0326	9.62697	8.85985	9.40747	8.45553	9.1246	8.82856	6.61267	6.63758	9.39161	9.06571	9.76205	9.60259		-1.12927	-1.89639	-0.812052	-1.764	-0.946934	-1.24298		-2.72757	-2.70265	-0.235649	-0.561551	-0.20471	-0.36417		32.1747	32.0281	31.5071	31.6253	31.3925	31.2534	31.3331	31.3952	31.4992
YDL056W	MBP1	3.69619	3.67429	3.56045	3.54908	3.55359	3.63416	4.15241	4.02358	3.7762	3.25221	3.62697	3.70586	4.56498	4.3376	4.17046	4.0466	3.99967	3.94638	3.64292	3.22335	3.7105	4.00504	3.9396	3.86137		0.879739	0.652358	0.615693	0.491837	0.405801	0.352505		-0.445077	-0.864643	0.196292	0.49084	0.273183	0.194958									22.4445
YDL057W	YDL057W	2.41571	2.58999	1.86607	2.34781	2.08819	1.62102	2.77878	2.85	2.28628	1.22644	1.68836	1.84881	3.48296	4.00724	3.86004	4.25889	3.31836	3.61685	2.54769	2.49946	2.89892	3.15171	3.01383	2.87811		0.980111	1.50439	1.7531	2.15195	1.46376	1.76224		-0.266696	-0.314929	1.14257	1.39535	1.24525	1.10953
YDL058W	USO1	4.10113	3.95193	4.0939	4.06594	4.19342	4.19837	4.12125	3.68603	3.54252	3.06679	3.65868	3.51427	4.65903	4.42939	4.09843	3.97768	4.34929	4.21638	1.42954	0.846819	2.89183	3.29811	4.00248	3.93392		0.632496	0.40286	0.0185116	-0.102244	0.153389	0.0204776		-2.4741	-3.05682	-0.412822	-0.00654524	0.416009	0.347448		26.082	25.9024	25.8079	26.2898	26.0726	26.3314	25.8547	25.8986	26.4656
YDL059C	RAD59	1.59234	1.16654	1.03436	1.31584	1.28624	0.356274	2.37479	2.20043	1.32589	0.820783	1.14943	1.35719	3.05311	2.33836	1.73615	1.68796	3.15886	2.92699	0.994415	-0.225329	1.06232	0.887893	2.41736	2.41154		1.67367	0.958919	0.56105	0.512855	2.3376	2.10573		-1.29319	-2.51294	-0.0110163	-0.185445	1.16404	1.15823
YDL060W	TSR1	4.67932	4.74731	4.91868	4.75978	5.45353	5.40144	3.46647	2.74393	4.20279	3.67564	4.17665	4.36823	3.74163	3.33924	3.46527	2.97875	3.82816	3.51739	0.581741	0.683924	3.03511	2.8215	3.89743	3.81601		-0.971686	-1.37407	-1.37397	-1.86048	-1.59933	-1.9101		-2.52346	-2.42128	-0.904101	-1.11771	-0.375007	-0.456426		28.4502	28.4588	27.9155	28.3678	28.4357	28.2973	27.2307	27.3006	28.0104
YDL061C	RPS29B	10.8532	10.8264	10.587	10.8359	10.7253	10.7658	9.94829	9.35648	10.5812	10.2582	10.5319	10.5876	9.35791	8.99818	9.09364	8.57513	9.22232	8.89476	5.70394	5.8245	8.64205	8.16532	9.90417	10.0755		-1.48187	-1.84161	-1.61782	-2.13632	-1.52323	-1.85078		-3.94845	-3.82789	-1.77764	-2.25437	-0.655589	-0.484211		29.6995	29.6493	29.6536	29.4805	29.6076	29.3206	29.094	29.0798	29.6768
YDL063C	SYO1	5.36085	5.51688	5.85743	5.66012	6.3253	6.37299	4.10274	2.74775	5.0388	4.76301	5.04108	5.14435	4.15644	4.21986	3.93684	3.79976	4.36323	4.0469	0.879867	1.05244	3.5344	3.2169	4.6428	4.68532		-1.28242	-1.219	-1.82194	-1.95902	-1.98592	-2.30224		-2.54538	-2.3728	-1.3665	-1.684	-0.44992	-0.407395		25.8585	25.6517	25.4747	25.8489	25.8271	25.7324	24.729	24.3843	25.3204
YDL064W	UBC9	5.64702	5.58789	5.55569	5.57533	5.66991	5.5972	5.13477	4.82701	5.11787	4.76186	5.09967	5.09424	4.20986	3.80342	3.87183	3.74643	4.35156	3.74551	4.05951	3.83389	4.24942	4.27882	4.5224	4.64594		-1.40759	-1.81404	-1.69368	-1.81908	-1.28199	-1.88804		-0.921379	-1.147	-0.690438	-0.661037	-0.574555	-0.451019		26.4078	26.1366	25.9596	25.6748	26.0791	26.7944	25.4724	25.5461	25.6695
YDL065C	PEX19	1.71153	1.55753	1.42244	1.30843	1.59631	1.54417	2.48894	2.12384	2.50417	1.62166	2.08795	2.16885	2.27989	2.37749	1.75622	2.04454	2.04047	1.54952	3.18767	3.38242	1.77232	2.63947	1.23453	1.62618		0.645367	0.742962	0.390788	0.679105	0.470228	-0.0207168		0.881286	1.07604	-0.290593	0.576557	-0.893872	-0.502221		25.3184	25.1766	25.3114	25.6624	25.2285	25.6332	25.7598	25.309	25.3011
YDL066W	IDP1	7.69838	7.69694	7.63541	7.56835	7.44034	7.41085	8.76615	8.66974	8.29341	8.11154	8.55731	8.64067	7.52932	7.28304	7.50649	7.28523	7.05905	7.00468	6.44249	6.35781	7.85588	7.76198	7.7065	7.51162		-0.168345	-0.414622	-0.0953921	-0.316646	-0.366544	-0.420909		-2.27545	-2.36014	-0.346595	-0.440496	-0.892491	-1.08738		30.1673	30.2154	30.6356	30.0432	29.8211	29.7403	31.1995	31.3811	30.6321
YDL067C	COX9	8.24343	8.0637	7.68941	7.80286	6.8479	6.80463	9.71749	9.51633	9.54869	9.22215	9.40448	9.32623	7.40771	7.65426	7.63167	7.75848	7.05972	7.10962	10.6334	10.8601	9.65187	9.64268	7.83369	8.00995		-0.745856	-0.499302	-0.114465	0.012344	0.233459	0.28336		1.01649	1.24317	0.266446	0.257262	-1.53166	-1.35541		24.2699	24.736	24.8404	23.9481	23.1668	23.3462	25.8355	26.2402	25.015
YDL068W	YDL068W	0.596368	0.392962	-0.168057	0.680464	0.59839	-0.224659	0.68694	0.381337	0.445399	-1.14717	0.330341	-1.4775	0.0710783	0.334483	-1.31426	0.522064	-0.0435657	-1.04097	-2.52993	-2.42775	-0.818172	-1.16253	-1.30444	-1.40755		-0.423586	-0.160182	-1.57047	0.265861	-0.230431	-1.22784		-3.06407	-2.96189	-0.467285	-0.811638	-0.73086	-0.833974
YDL069C	CBS1	2.67175	2.5858	2.56268	2.65913	2.14235	2.5567	3.72926	3.35879	3.13885	2.63419	2.52674	2.87214	2.54905	2.56945	2.30955	1.92118	2.33924	1.7153	0.148332	0.0191904	2.0901	2.17024	1.99976	2.00768		-0.0797295	-0.0593279	-0.301346	-0.689725	-0.0102832	-0.63423		-3.39569	-3.52484	-0.796419	-0.716275	-0.69968	-0.691762
YDL070W	BDF2	5.52566	5.32458	5.2623	5.3233	4.93414	4.95984	5.18205	5.03833	5.11515	4.5976	4.71882	4.76555	5.02862	4.53764	4.66115	4.73864	5.63971	5.80442	7.31221	7.50992	4.59383	5.16799	4.2071	4.19709		-0.3965	-0.887484	-0.631649	-0.554161	0.692723	0.857435		2.20203	2.39973	-0.262546	0.31161	-0.535086	-0.545091		23.2549		23.1451
YDL071C	YDL071C	0.70145	1.57111	0.647518	1.40293	0.0920369	1.17588	0.0874781	-0.38805	1.70155	-0.331597	0.145917	0.923037	0.301691	0.150058	-1.49869	-0.66236	-1.22799	0.94453	1.8706	1.29472	0.734369	0.460405	0.733528	0.408022		-0.834587	-0.986221	-2.52391	-1.68758	-1.86195	0.310572		2.02089	1.445	0.0493944	-0.22457	0.199051	-0.126455
YDL072C	YET3	7.1556	7.09968	6.46835	6.83925	6.06488	6.09859	8.10762	8.42002	7.27836	6.73325	6.98231	6.9226	8.10334	8.06704	7.95958	8.15456	8.25396	8.47257	6.59581	6.19096	7.62392	7.61795	6.8498	6.99294		0.9757	0.939397	1.30578	1.50076	2.17222	2.39084		-1.66801	-2.07286	0.618112	0.612145	-0.102657	0.0404795		24.2173		24.2431	24.5755	23.6374	23.671	25.284	25.253	24.6938
YDL073W	YDL073W	4.1311	4.15431	4.19875	4.23552	4.32937	4.32353	3.75794	3.40854	3.62517	3.10806	3.70946	3.73492	4.3136	4.04926	4.06615	4.06853	4.25529	4.14292	1.17781	0.917424	3.15534	3.36136	4.11414	4.00851		0.170896	-0.0934474	-0.150989	-0.148609	-0.0711573	-0.183528		-2.40543	-2.66582	-0.211271	-0.00526017	0.39195	0.286323
YDL074C	BRE1	5.1902	5.21405	5.21124	5.23617	5.20632	5.30433	5.11306	4.71068	5.19134	4.73934	4.96221	5.05149	4.83518	4.50447	4.33801	4.2055	4.45945	4.2529	4.03417	3.80121	4.14896	4.41349	4.39869	4.43624		-0.36694	-0.697652	-0.885699	-1.0182	-0.795876	-1.00242		-0.8777	-1.11066	-0.816382	-0.551847	-0.60816	-0.570614		25.9938	26.0453	25.9428	25.8027	26.2167	26.1455	25.8726	25.5568	25.8708
YDL075W	RPL31A	11.1905	11.1981	10.999	11.1133	11.2703	11.2345	10.1751	9.36994	10.6893	10.0956	10.4406	10.5536	9.34785	9.17387	8.84244	8.05456	9.18973	8.46305	5.54266	5.52072	7.85026	7.45306	9.45754	9.58645		-1.84644	-2.02042	-2.21367	-3.00156	-2.06263	-2.78931		-4.22984	-4.25178	-2.54221	-2.93941	-1.03955	-0.910646		32.0416	31.9882	32.012	32.0247	32.0528	32.15	31.347	31.4001	32.1934
YDL076C	RXT3	4.65787	4.51554	4.53801	4.55187	4.18417	4.38555	4.66461	4.88096	4.55913	3.7334	4.15506	4.13821	4.58647	4.25366	4.41227	4.14325	3.3912	3.5131	5.04685	5.01013	3.90157	4.42549	4.08399	3.95496		-0.000238468	-0.333041	-0.132672	-0.401697	-0.893656	-0.771762		0.274072	0.237342	-0.244688	0.279228	-0.0626408	-0.191672								23.0213		22.7325
YDL077C	VAM6	3.64533	3.59054	3.762	3.69009	3.54521	3.54567	4.04315	3.78949	3.35477	2.87878	3.0979	3.15947	4.31744	4.10678	4.13483	4.03378	3.85391	3.75406	1.46318	0.887291	2.82989	3.07451	3.393	3.33951		0.699503	0.488849	0.408777	0.307731	0.308467	0.208626		-2.45314	-3.02903	-0.286887	-0.0422649	0.26432	0.210828
YDL078C	MDH3	6.43438	6.36592	6.39039	6.50316	6.04941	6.09333	7.95343	8.35523	7.20137	6.65294	7.03932	7.0133	6.17772	6.11224	6.28876	6.16718	5.97509	6.14701	8.59293	8.37778	7.60256	8.0923	6.42134	6.54062		-0.222433	-0.287907	-0.158016	-0.279597	-0.0962832	0.0756438		0.438605	0.223456	0.675409	1.16515	-0.604968	-0.48569		28.3075	28.2657	28.728	28.3577	28.0886	28.1972	29.5857	29.6321	28.8154
YDL079C	MRK1	0.183812	0.93962	0.553688	1.20956	0.698646	0.760121	3.62592	3.60275	4.79275	4.14139	3.81408	4.06187	0.377786	0.881141	1.81347	0.899161	0.485534	0.528771	6.94436	6.98224	6.20857	6.40784	4.72109	4.53142		-0.18393	0.319425	0.931848	0.0175351	-0.243849	-0.200612		3.33003	3.36791	1.7415	1.94077	0.783112	0.593448					23.5664		24.1245
YDL080C	THI3	3.33217	3.31501	3.15908	3.22545	3.30061	3.19479	3.37735	3.23556	3.11591	2.57258	2.77735	3.05099	3.42965	3.43286	3.33607	3.18756	3.32121	3.31137	1.29258	1.05012	2.88536	3.02456	3.32886	3.37535		0.106054	0.109264	0.143809	-0.00470365	0.0735065	0.0636645		-2.01388	-2.25634	0.0411084	0.180315	0.414692	0.46118
YDL081C	RPP1A	11.8353	11.8677	11.9263	11.9416	11.7851	11.8048	10.7603	10.1345	11.4295	11.0807	11.3075	11.2745	9.98082	9.70817	9.89868	9.31266	10.0791	9.8199	6.91084	6.6836	9.81262	9.16508	10.6465	10.8364		-1.87066	-2.14331	-2.03527	-2.62129	-1.71581	-1.97506		-3.53655	-3.76378	-1.44247	-2.09001	-0.644517	-0.454586		33.1187	32.6521	33.5552	32.6565	33.5427	32.853	32.6159	32.3843	33.0797
YDL082W	RPL13A	10.0806	10.1583	10.0732	10.0776	10.309	10.3175	8.45107	7.45875	9.16652	8.74104	9.14204	9.18503	7.48315	7.40357	7.31108	6.54679	7.51074	6.95296	4.91135	4.66976	6.42611	5.95226	8.05304	8.09736		-2.63629	-2.71588	-2.76431	-3.52861	-2.80248	-3.36025		-3.04356	-3.28515	-2.52767	-3.00152	-1.1105	-1.06617
YDL084W	SUB2	9.00044	9.01996	8.93974	8.99866	8.86943	8.9066	8.76417	8.48971	8.58466	8.10473	8.33755	8.37394	7.73801	6.89989	7.44964	6.6711	7.09668	6.95028	6.05277	5.87927	7.45176	7.35822	8.13733	8.01175		-1.27219	-2.11031	-1.51956	-2.2981	-1.79133	-1.93774		-2.57417	-2.74767	-0.89293	-0.986474	-0.218409	-0.343989		30.1652	30.4613	30.2514	30.4221	30.1689	29.898	30.3968	30.3709	30.3216
YDL085C-A	YDL085C-A	6.16537	6.12881	5.93104	5.97535	5.7372	5.7428	5.76917	5.42341	5.56827	5.12558	5.19957	5.14953	5.94031	5.71566	5.56802	5.26099	6.28032	5.90799	3.4283	3.15198	5.15234	5.13967	5.53832	5.88977		-0.206776	-0.431424	-0.385172	-0.692208	0.540323	0.167991		-2.16798	-2.44431	-0.194577	-0.207255	0.363768	0.71522		23.927		24.5006
YDL085W	NDE2	-0.299992	-0.333473	-0.6721	-0.309005	-0.642618	-0.835616	5.10006	6.56446	0.881236	0.000861559	-0.478556	0.211101	3.06346	3.64618	4.0817	4.744	1.94882	2.75616	7.94433	7.66679	5.27557	6.14721	1.72994	1.96287		3.38019	3.96292	4.57225	5.23455	2.68794	3.49527		2.11207	1.83453	4.83452	5.70617	1.86366	2.0966								23.8746	24.1155
YDL086C-A	YDL086C-A	1.34982	1.50899	2.01836	2.0368	1.46287	1.76911	1.45832	0.900326	0.939934	-0.223794	0.34683	0.824389	1.25749	0.829018	1.19408	0.823954	1.14285	1.80841	-0.343521	-0.504372	1.9532	1.76085	1.10437	1.25279		-0.171912	-0.600386	-0.833502	-1.20362	-0.473145	0.192416		-1.52284	-1.68369	1.59513	1.40278	0.518756	0.667181
YDL086W	YDL086W	6.17317	6.12847	6.26681	6.15821	6.02991	6.02282	6.77115	6.9364	6.5235	6.16915	6.2215	6.25159	4.62065	4.39036	4.98009	4.66072	3.62845	3.47525	5.17576	4.83301	5.5794	5.65779	4.06071	4.10444		-1.53016	-1.76045	-1.23242	-1.55179	-2.39792	-2.55112		-1.67801	-2.02077	-0.766921	-0.688529	-2.17583	-2.1321		27.2783	27.2858	27.8696	27.5256	27.5935	27.9265	27.9981	28.2071	27.473
YDL087C	LUC7	2.91585	3.25241	3.16484	2.9362	2.59425	2.79006	2.79243	2.84199	2.40835	1.64516	2.40021	2.51836	3.71787	3.49423	3.1061	3.5554	3.39087	3.32168	1.80297	1.02063	2.20278	2.17037	2.6	2.54984		0.633742	0.410106	0.0555796	0.504884	0.698712	0.629517		-1.01425	-1.79658	0.17603	0.143621	0.140717	0.0905518		22.2751			21.7721
YDL088C	ASM4	5.07805	4.99227	5.0917	4.91055	5.18312	5.21175	5.25723	4.8867	4.84396	4.46971	4.91424	4.89879	5.1407	4.96354	4.86706	4.92696	4.98759	4.88802	4.69616	4.67499	4.68425	5.00634	4.8135	4.89654		0.105545	-0.0716232	-0.134072	-0.0741709	-0.209851	-0.309415		-0.375806	-0.396969	0.0274178	0.349508	-0.0930143	-0.00997684		24.5215	24.7538	24.8021	24.5707	25.1723	24.8422	24.3441	23.6069	24.5256
YDL089W	NUR1	4.02067	3.87139	3.99524	4.12118	3.80487	3.59486	4.41065	4.36785	4.06742	3.52613	4.01853	3.89772	4.84548	4.79391	4.74738	4.58371	4.41587	4.3884	6.12968	6.07653	4.0563	4.72213	3.69804	3.78288		0.89945	0.847883	0.689166	0.525494	0.716002	0.68854		1.74043	1.68728	0.259525	0.92536	-0.260085	-0.175239
YDL090C	RAM1	3.82795	3.96523	3.88632	3.82068	3.79479	3.82972	4.10573	4.02579	3.67014	3.31393	3.59203	3.57688	3.3891	2.95448	3.20406	2.93224	2.049	2.30743	4.74209	4.52353	4.20077	4.64858	3.19777	3.19383		-0.507485	-0.942111	-0.649438	-0.921259	-1.76326	-1.50482		0.676333	0.457776	0.708733	1.15655	-0.386688	-0.390626				22.7307	24.0257	22.5947	22.577		23.195
YDL091C	UBX3	3.80537	3.50562	3.39512	3.34318	3.1258	2.84275	4.71223	4.94288	4.01278	3.40121	3.65963	3.73306	4.73608	4.92268	4.37567	4.5231	3.73779	4.12667	6.46906	6.53404	4.54534	5.15227	3.75951	3.86284		1.08059	1.26719	1.00652	1.15395	0.753519	1.14239		1.64151	1.70649	0.838341	1.44527	0.063159	0.166496			26.3593	25.8992	26.4089			25.8776	26.208	26.4086
YDL092W	SRP14	6.32328	6.25741	6.10712	6.15089	6.20022	6.13839	6.06953	5.62599	6.06522	5.58426	6.06516	6.08718	5.56765	5.2381	5.02231	4.85194	5.3519	5.11057	5.30442	5.1023	4.99233	5.22652	5.55647	5.70291		-0.722694	-1.05225	-1.10669	-1.27706	-0.817403	-1.05873		-0.54334	-0.745454	-0.832407	-0.598225	-0.519698	-0.373256		26.3063	26.5726	26.2427	26.6667	26.164	26.3215	26.0252	25.7954	26.0436
YDL093W	PMT5	4.59048	4.51606	4.42066	4.55384	4.47576	4.54502	4.65024	4.52775	4.66324	4.44154	4.43259	4.43358	6.81876	6.61403	6.7929	6.41577	6.74601	6.63011	1.96965	2.14537	5.33592	5.24709	6.75821	6.8093		2.26549	2.06076	2.30565	1.92852	2.23562	2.11972		-2.61934	-2.44363	0.783528	0.694701	2.32512	2.37621
YDL094C	YDL094C	-0.616626	-0.720496	-0.796089	0.374361	-0.181645	-0.530762	1.05891	0.390736	-0.668059	0.0321511	-0.882652	-0.783604	-0.334561	-2.1009	-0.620367	-1.521	-0.0866344	-0.0840392	-0.157965	-1.05578	-1.4462	0.209444	-1.93247	-1.62055		0.334001	-1.43234	-0.409503	-1.31014	0.269569	0.272164		-0.882788	-1.7806	-1.12825	0.527398	-1.09934	-0.787419
YDL095W	PMT1	7.96387	7.76699	7.73642	7.75363	7.57708	7.60462	7.2892	6.93244	7.85164	7.43751	7.76964	7.84934	7.28042	6.80902	6.95699	6.33267	6.64821	6.45889	5.29998	5.1154	6.62337	6.52502	7.21088	7.18301		-0.585003	-1.05641	-0.788041	-1.41236	-0.942643	-1.13196		-1.81084	-1.99542	-1.02121	-1.11956	-0.598607	-0.626484		28.2631	28.3189	28.5453	28.2546	27.7601	28.4242	27.7557	28.1107	28.4377
YDL096C	YDL096C	-1.56038	-2.40122	0.167046	-1.30636	-1.71036	-2.21148	0.285078	-1.77541	-2.34878	-1.134	-0.656483	-1.46433	-0.500709	0.347658	0.0208397	-0.142832	1.13953	-0.0277951	-1.51676	-2.41457	-1.38996	-2.14935	-1.29126	-1.97934		1.48009	2.32846	0.590497	0.426825	3.10046	1.93313		-0.771591	-1.66941	0.35143	-0.407961	-0.23086	-0.918936
YDL097C	RPN6	6.04098	5.9386	5.97771	5.98235	5.86375	5.93266	6.07847	6.21232	5.75782	5.35111	5.87431	5.82901	6.20478	5.86554	5.7232	5.53007	6.04036	5.91657	6.90704	6.77113	5.34467	6.01005	5.49122	5.61736		0.214984	-0.124249	-0.25683	-0.44996	0.14215	0.0183586		0.761648	0.625739	-0.209794	0.455579	-0.360436	-0.234293		27.5739	27.5304	27.8117	27.4449	27.6034	27.2762	27.9426	27.7555	27.6476
YDL098C	SNU23	3.6117	3.26743	3.15572	3.02442	3.0504	3.17819	3.83825	3.17986	3.44143	2.61182	3.00687	3.03638	3.71543	3.28612	2.90416	2.71846	3.39725	3.22052	1.89202	1.65317	2.44332	2.73942	2.45455	2.18151		0.275862	-0.153446	-0.185909	-0.371608	0.282954	0.106225		-1.61703	-1.85588	-0.583304	-0.2872	-0.567073	-0.840111						20.2026
YDL099W	BUG1	2.89847	2.704	2.86788	2.93879	2.90676	2.56511	3.6943	3.5636	3.73626	3.0867	2.9033	3.06592	4.50067	4.57363	3.8306	3.81038	4.25068	3.39935	2.83357	2.65	3.44419	3.4956	3.57739	4.0292		1.69944	1.77239	0.927271	0.907052	1.51474	0.663418		-0.795381	-0.978952	0.0327087	0.0841227	0.592784	1.04459		25.3111	25.7667	25.5761	25.8563	25.8553	26.3612	25.6954	25.7082	25.5381
YDL100C	GET3	7.64827	7.64684	7.66225	7.65815	7.718	7.7002	7.48547	7.22932	7.41278	7.04439	7.44792	7.5077	7.88889	7.57912	7.65987	7.2695	7.96482	7.85039	6.3439	6.22845	6.52126	6.67952	8.16406	8.24809		0.241336	-0.0684302	-0.000328489	-0.390696	0.255724	0.141286		-1.01349	-1.12895	-0.707328	-0.549072	0.686256	0.770282		29.0704	29.3123	29.2038	29.2444	29.2563	29.0313	29.148	29.1015	29.1861
YDL101C	DUN1	4.2162	4.19739	3.95197	3.94404	3.65211	3.61177	4.27003	3.84202	4.10727	3.39675	4.03681	4.04978	5.05138	4.70374	4.49765	4.46271	4.52659	4.39654	2.59453	2.25488	4.2583	4.12891	3.9087	3.98044		0.844589	0.496947	0.549638	0.5147	0.894644	0.764602		-1.46149	-1.80115	0.506291	0.376903	-0.134595	-0.0628602			23.4969		23.3828		23.7649		23.9521	23.5584
YDL102W	POL3	3.9161	3.79769	4.05374	3.91191	3.99882	4.05409	3.69855	3.32674	3.51596	3.00926	3.54242	3.57824	3.9997	4.10113	3.94008	3.93916	3.73516	3.80212	1.65856	1.30823	3.61519	3.69559	3.37438	3.34639		0.142808	0.244232	-0.0427417	-0.043659	-0.291291	-0.224336		-1.85409	-2.20442	0.352577	0.432984	-0.18595	-0.213935			22.7419	23.3047	23.6089	23.1369	23.285	22.997		22.7579
YDL103C	QRI1	5.03315	5.13676	5.02532	4.96822	4.93009	4.9619	5.29875	5.12395	5.14789	4.32578	4.94102	5.01217	4.96466	4.77176	4.51751	4.25431	4.43312	4.27831	1.69041	0.976305	4.43156	4.4628	4.44024	4.45783		-0.120294	-0.3132	-0.479258	-0.742466	-0.512878	-0.667681		-3.52094	-4.23505	-0.30528	-0.274034	-0.536357	-0.518764		27.8184	27.6036	27.8766	27.6137	28.1607	27.7333	28.1529	27.9927	27.7831
YDL104C	QRI7	2.13529	1.82382	1.87161	2.23234	1.57522	1.86156	2.9857	2.6779	2.7804	2.31931	2.7612	3.14713	2.02131	2.17522	1.9646	1.9164	2.36915	2.15543	-0.028682	-0.411925	2.73922	2.7793	2.54146	2.27629		0.0417578	0.195664	-0.0873826	-0.135577	0.650761	0.437039		-2.86048	-3.24372	0.189366	0.229442	-0.412708	-0.677879								24.3189
YDL105W	NSE4	2.55317	2.82085	2.31622	2.33075	2.38047	2.2771	3.08045	2.51805	2.27256	1.65198	2.22965	2.18838	2.62407	2.60805	2.48489	2.95257	2.76966	2.31457	3.01464	2.83852	2.53094	2.95288	1.34585	1.60994		-0.062944	-0.0789631	0.161401	0.629084	0.440874	-0.0142129		0.215395	0.0392769	0.568675	0.990614	-0.863172	-0.599077
YDL106C	PHO2	3.72957	3.61272	3.51193	3.47209	3.32514	3.30393	4.04638	4.09471	3.56158	3.14153	3.55733	3.53652	4.5219	4.4413	4.36572	4.51399	4.60851	4.55362	4.81911	4.63795	3.70015	4.45245	3.7711	3.84939		0.85075	0.770152	0.87371	1.02198	1.29397	1.23908		0.748567	0.567411	0.348597	1.10089	0.22418	0.302462		22.811	22.4372	23.0381	22.2118	22.8156	22.4707	22.8035	22.8851
YDL107W	MSS2	2.63101	2.4311	2.38269	2.67482	1.92032	1.74113	3.80328	3.75734	3.62531	2.889	3.44235	3.42186	3.03686	3.09698	2.34751	2.68948	2.63591	2.32535	2.9719	3.13258	3.33665	4.02359	2.67093	2.80515		0.505807	0.565928	-0.181239	0.160729	0.805193	0.49463		-0.80841	-0.647731	0.0794919	0.766435	-0.761171	-0.626956										21.7342
YDL108W	KIN28	3.94822	4.18783	4.10612	3.94231	4.08351	4.03718	3.57645	3.64799	3.74306	3.0449	3.56089	3.47474	3.80263	3.83167	3.83828	3.7399	4.21828	3.93411	3.37552	3.0143	3.31645	3.75083	3.65291	3.71802		-0.265392	-0.236353	-0.185931	-0.284312	0.157931	-0.126232		-0.236702	-0.597919	-0.0775293	0.356851	0.135096	0.200207		24.0737	23.2184	23.245	23.1057	23.1415	23.4197	23.141	23.1179	23.3596
YDL109C	YDL109C	2.17173	2.38467	2.53084	2.19879	2.1937	2.28294	2.63624	2.3324	1.82102	1.36043	2.00707	1.73219	3.7949	4.10049	3.7747	4.11839	4.12926	4.20789	1.90026	1.93262	2.59296	2.84884	2.76156	2.68261		1.5167	1.82229	1.40989	1.75358	1.89094	1.96957		-0.584063	-0.551701	1.00224	1.25812	0.891931	0.812983
YDL110C	TMA17	4.8086	4.76519	4.29376	4.65805	3.7852	3.67585	7.01453	7.34121	5.62394	4.95037	5.20122	5.16349	5.36446	5.50471	5.55062	5.71966	5.07682	5.28989	7.27864	7.05772	5.56189	5.88028	3.39502	3.45733		0.577567	0.717817	1.07472	1.24375	1.34629	1.55936		0.100768	-0.120149	0.274729	0.593119	-1.78733	-1.72503		26.0757	26.1181	26.3986	25.8604	24.7369	25.56	28.4818	28.0055	26.2869
YDL111C	RRP42	6.48568	6.54889	6.49466	6.38954	6.66787	6.65877	5.36721	4.99006	5.73481	5.44309	5.83559	5.96454	5.34662	5.1869	5.08777	5.17888	5.56821	5.45989	3.02903	2.63818	4.68489	4.66684	5.29611	5.15352		-1.17067	-1.33039	-1.35433	-1.26322	-1.09511	-1.20343		-2.1496	-2.54046	-0.904063	-0.92211	-0.603958	-0.746543		24.5157	25.1208	25.1891	25.322	24.6189	25.3884	24.7248	24.9661	25.0102
YDL112W	TRM3	4.94356	4.89771	5.36346	5.03029	5.62697	5.57416	4.19862	3.65113	4.28811	3.90523	4.34964	4.37821	4.13618	3.89111	3.83156	3.60085	4.085	3.8736	0.9914	1.03469	3.15617	2.80595	4.15717	4.02537		-0.784455	-1.02953	-1.36532	-1.59603	-1.51557	-1.72697		-2.93348	-2.89019	-0.940503	-1.29072	-0.206761	-0.338561		25.7687	25.8085	26.1514	25.9407	25.7443	26.2324	25.254	24.6051	25.4226
YDL113C	ATG20	3.27164	3.10888	2.87408	2.89919	2.26502	2.44197	4.37774	4.70477	3.80603	3.00349	3.37748	3.52271	4.84265	4.79809	4.51142	4.71395	4.81875	4.59363	5.90667	5.7565	4.17299	4.48201	4.04756	4.11751		1.65239	1.60783	1.62478	1.82731	2.46526	2.24013		1.36542	1.21525	0.768224	1.07724	0.59746	0.667411			23.9447					24.3356
YDL114W	YDL114W	-2.4787	-2.9045	-2.65816	-1.80964	-1.40629	-2.1298	-0.218201	-1.95676	-1.53013	-1.63728	-2.15976	-3.9676	-1.19663	-2.37801	-3.80437	-0.968039	-1.94871	-1.20915	-1.43507	-0.917854	-1.08588	-1.06767	-2.37951	-1.48262		1.49496	0.313584	-1.57047	1.26586	-0.180663	0.558897		-0.347593	0.169628	0.497821	0.516038	0.684178	1.58106
YDL114W-A	YDL114W-A	0.959875	1.44097	0.950337	1.53582	1.80989	1.6307	2.22037	1.74484	2.3414	-0.61374	0.863774	1.05593	1.60451	1.86791	1.21917	1.0555	0.489867	1.49246	0.588461	1.42761	3.30022	3.17826	1.96596	1.54092		0.404089	0.667494	-0.0239125	-0.187585	-1.23043	-0.227836		-1.39415	-0.554998	2.43639	2.31443	1.00611	0.581064
YDL115C	IWR1	2.41262	2.20314	2.1457	2.18404	1.93007	1.99599	3.04509	2.95979	2.74621	2.21098	2.32592	2.34405	2.90839	2.97016	2.35704	2.84705	2.46001	2.48224	4.5976	4.7717	3.29432	3.88594	2.31917	2.53069		0.600512	0.662283	0.192173	0.682176	0.496987	0.519211		1.59516	1.76926	0.815729	1.40734	-0.0158139	0.195708					20.7874
YDL116W	NUP84	5.14597	5.0248	5.13678	5.00586	5.07165	5.20317	4.90207	4.87066	4.64999	4.3033	4.59457	4.60862	4.95642	4.84844	4.59064	4.66025	4.68936	4.59652	1.62826	1.46251	4.04734	4.07302	4.5498	4.57535		-0.128967	-0.236952	-0.480678	-0.41107	-0.448047	-0.540889		-3.25811	-3.42386	-0.429308	-0.403623	-0.0518009	-0.0262428		25.8871	25.5094	25.6955	25.7126	25.6518	25.5319	26.0072	25.8137	25.5959
YDL117W	CYK3	4.68343	4.69345	4.44785	4.53948	4.61206	4.65732	4.28447	3.89161	3.96363	3.5225	3.88278	4.05185	4.25603	4.06615	3.71759	3.66708	3.57234	3.46886	0.342906	-0.267628	3.17578	3.09446	3.36289	3.30602		-0.432404	-0.62229	-0.776074	-0.826587	-1.06235	-1.16583		-3.74513	-4.35567	-0.567291	-0.64861	-0.604428	-0.661298		22.9891		23.3031		22.9098				22.3923
YDL118W	YDL118W	-1.19592	-2.62172	-1.37538	-2.52686	-2.93086	-2.43198	-1.52038	-1.41095	-1.56928	-1.3545	-2.46195	-2.68483	-2.72121	-0.680197	-1.52159	-2.68526	-2.25089	-2.2483	-1.73726	-2.63508	-2.61046	-2.36985	-2.09673	-3.19984		-0.81239	1.22862	0.429533	-0.734139	0.430533	0.433128		-0.271591	-1.16941	-1.14857	-0.907961	0.476659	-0.626455
YDL119C	YDL119C	2.09076	2.34811	2.12788	2.02793	1.89956	1.93377	2.41097	2.60863	1.73758	1.12229	2.09284	1.84443	3.0775	2.92434	2.40976	2.18638	2.84605	2.58213	0.508201	-0.328215	2.01833	2.07997	1.9471	1.63058		0.858069	0.704909	0.331861	0.108483	0.929382	0.665462		-2.0016	-2.83801	0.588396	0.650035	-0.0215355	-0.338053
YDL120W	YFH1	6.00926	5.94918	5.95975	5.89936	5.93304	5.81974	6.29786	6.19799	5.92819	5.51837	6.05567	6.00239	5.55773	5.4609	5.28267	5.05189	5.45651	5.22582	5.88236	5.76658	6.43481	6.625	5.64042	5.80931		-0.421486	-0.518315	-0.646883	-0.877669	-0.41988	-0.650571		-0.365559	-0.481338	0.711529	0.901724	-0.388612	-0.219723
YDL121C	YDL121C	6.02611	6.17981	6.01748	6.02091	6.23839	6.0592	6.36876	5.7498	6.40004	6.06	6.50249	6.56489	4.59325	4.39255	3.68122	3.59817	4.82186	4.23949	0.60757	-0.290247	4.50696	4.30888	5.52423	5.59345		-1.50971	-1.71041	-2.33797	-2.42103	-1.32694	-1.90931		-5.45171	-6.34953	-1.72306	-1.92114	-1.00946	-0.940242		24.7173	24.6779	24.3964	23.0102	24.512	25.6089	23.9094	24.4117	24.5605
YDL122W	UBP1	5.58207	5.61002	5.41149	5.59577	5.7262	5.74311	5.34406	4.74318	5.16027	4.67275	5.2929	5.4166	5.54905	5.55304	5.21645	5.30342	5.30248	5.18488	5.23265	5.01245	4.66126	4.95772	5.23154	5.13334		-0.0470013	-0.0430027	-0.287185	-0.200206	-0.432178	-0.549773		0.189029	-0.0311652	-0.255257	0.0412053	-0.123206	-0.221414		27.2515	27.1976	26.9763	26.9774	27.1824	26.4864	26.8748	26.7079	26.9627
YDL123W	SNA4	4.32564	4.5312	4.58228	4.88451	3.90695	4.21157	4.51857	4.68611	4.45976	4.09455	4.19454	4.21959	5.81442	6.17456	6.30768	6.63758	6.1643	6.35573	8.0827	7.95553	5.80092	6.41002	5.0967	5.21153		1.38601	1.74614	1.57429	1.90418	2.10504	2.29647		3.48036	3.35318	1.52376	2.13287	0.889636	1.00447
YDL124W	YDL124W	4.2124	4.07695	4.08483	4.58966	3.12535	3.23247	7.58023	8.16806	7.05346	6.00059	5.89672	5.76706	7.90004	7.76078	8.1806	8.14976	6.62519	6.73924	9.45701	9.2528	7.72981	7.98703	6.83316	7.19188		3.75537	3.6161	3.84335	3.81251	3.44628	3.56033		1.58287	1.37865	1.20278	1.46	1.00127	1.35999		23.6546	25.1341	28.2576	26.1655	23.577	25.4934	29.7676	28.8509	28.7342
YDL125C	HNT1	7.35025	7.23772	7.18916	7.25877	7.08701	7.15521	8.22016	8.31425	7.60537	7.26088	7.62431	7.73497	7.181	6.77204	6.99026	6.73032	6.96213	6.8663	6.78873	6.5124	7.33914	7.48337	7.42926	7.49207		-0.112978	-0.521945	-0.233704	-0.493646	-0.158982	-0.254813		-1.47847	-1.7548	-0.0939885	0.0502445	-0.250376	-0.187565		29.4679	29.1934	29.4073	29.1026	29.5226	29.0345	30.0093	29.6435	29.4239
YDL126C	CDC48	7.63423	7.61016	7.68833	7.72385	7.64809	7.64457	7.74144	7.91044	7.2094	6.66069	7.21598	7.29434	8.27049	7.78057	7.91835	7.78373	7.72501	7.8558	7.76505	7.5768	6.79596	7.08858	7.30548	7.37481		0.648297	0.158375	0.212257	0.0776368	0.0786781	0.209468		-0.0608875	-0.249134	-0.139087	0.153539	0.0503242	0.119652		31.4359	31.1227	31.4345	31.2524	31.5686	31.0983	31.6847	31.4609	31.376
YDL127W	PCL2	4.84923	4.67293	3.91169	3.86984	4.32552	4.18006	3.9383	3.50921	3.40533	2.99208	3.51266	3.59464	3.8289	3.29441	3.78809	2.90233	2.59561	2.63885	2.59467	2.19067	3.59862	3.52728	2.33474	2.20388		-0.932178	-1.46667	-0.102678	-0.988442	-1.65717	-1.61394		-1.12909	-1.53309	0.399911	0.328576	-1.21891	-1.34977
YDL128W	VCX1	6.93968	6.82449	6.42565	6.44243	6.26234	6.13582	7.56234	7.65472	7.23175	6.76067	6.94811	6.92854	6.18645	6.49081	5.9227	6.12174	5.85219	6.06372	5.60522	5.45338	6.77188	6.93515	5.47341	5.54425		-0.69563	-0.391275	-0.51134	-0.312301	-0.346887	-0.135363		-2.00332	-2.15515	-0.224333	-0.0610602	-1.46491	-1.39407
YDL129W	YDL129W	3.33991	3.50806	3.532	3.37003	3.5545	3.57633	3.58226	3.3954	3.7134	3.63419	3.29111	3.47159	3.53708	3.80516	3.80865	4.399	3.19183	3.34498	4.47523	4.51251	3.37823	3.59894	2.70213	2.82784		0.1131	0.381181	0.357636	0.947985	-0.373588	-0.220433		0.986399	1.02368	-0.295566	-0.074856	-0.679215	-0.55351
YDL130W	RPP1B	10.9385	10.8054	11.0372	10.9094	10.8691	10.8191	9.90861	9.42654	10.5629	10.2716	10.4039	10.2587	9.30532	8.91741	9.23342	8.59331	9.08512	8.88919	5.77675	5.65654	8.79094	8.05728	9.59938	9.93859		-1.56665	-1.95456	-1.73989	-2.38	-1.75901	-1.95494		-3.89083	-4.01104	-1.62627	-2.35994	-0.731916	-0.392706				25.5787				26.6321	27.16	26.294
YDL130W-A	STF1	5.19949	5.07377	4.12456	4.44515	3.16947	2.8142	8.39168	8.47687	7.38373	6.63419	6.62683	6.57859	6.94865	7.07986	7.20157	7.20033	6.15283	6.12399	10.1071	10.2007	8.05422	8.38168	6.1179	6.43336		1.81202	1.94323	2.91672	2.91548	3.161	3.13216		1.67285	1.76641	1.04527	1.37273	-0.48481	-0.169346		28.3617							28.4534	28.5058
YDL131W	LYS21	6.32328	6.44264	6.71665	6.39572	6.69893	6.66081	5.51656	5.1565	5.71825	4.9891	5.83089	5.87347	6.26993	6.19185	6.60058	6.2878	6.64839	6.41108	3.07412	2.66701	4.93567	4.86487	6.27349	6.1866		-0.113034	-0.19111	0.0443932	-0.268385	-0.0314806	-0.268787		-2.26241	-2.66952	-0.418011	-0.488809	0.421303	0.334421		27.4966	27.0102	27.1355	26.635	27.5101	27.2833	26.7883	26.9267	27.3955
YDL132W	CDC53	5.2016	5.27668	5.25829	5.30805	5.35262	5.36102	5.26958	5.27382	5.04275	4.643	5.10224	5.08367	5.42398	4.95573	5.09044	5.00929	5.03691	5.08198	2.74391	2.14879	4.26039	4.45618	4.9449	4.86209		0.184838	-0.283408	-0.192731	-0.273877	-0.31991	-0.274838		-2.52779	-3.12291	-0.582485	-0.38669	-0.148059	-0.230865		26.6889	26.2578	26.593	26.3865	26.3681	26.1699	26.4377	26.264	26.4628
YDL133W	SRF1	4.34889	4.3235	4.3183	4.3944	3.97303	4.02509	4.78627	4.77449	4.26667	3.45186	3.59116	3.74824	5.88501	6.10166	5.71883	6.04039	5.94315	5.80638	4.42208	4.32702	4.1884	4.37152	5.01502	5.16507		1.54881	1.76546	1.36249	1.68404	1.94409	1.80732		-0.358298	-0.453365	0.329138	0.512262	1.34532	1.49538
YDL134C	PPH21	6.18916	6.21062	6.10151	6.19957	5.96003	5.89876	6.43676	6.48237	6.04915	5.60265	5.77343	5.83182	6.1945	6.10466	6.36198	6.38951	5.86462	5.88143	6.66036	6.60113	5.91159	6.13048	5.71923	5.66367		-0.00539233	-0.0952345	0.211439	0.238969	-0.0647704	-0.0479614		0.200791	0.141559	0.085684	0.304578	-0.0834007	-0.138961		26.4827	26.5172	25.8202	26.5021	26.3768	26.6101	26.4377	26.4637	26.4651
YDL135C	RDI1	5.88009	5.77845	5.81215	5.7213	5.65458	5.63956	6.346	6.24481	6.06013	5.44458	5.8185	5.89591	6.60776	6.41464	6.15491	6.09957	6.32512	6.07223	4.8853	4.51482	5.42714	5.82386	5.84684	6.0334		0.778497	0.585374	0.38818	0.332841	0.678055	0.425164		-1.4101	-1.78058	-0.325222	0.0715063	-0.0103662	0.176193		28.1399	27.8711	28.2003	28.0047	28.2663	28.5003	28.3837	28.1876	28.1169
YDL137W	ARF2	8.04375	8.04095	8.01165	8.03751	7.57447	7.48458	9.1229	9.07111	8.84198	8.43359	8.6628	8.66102	7.9957	7.70984	7.94585	7.63326	7.76333	7.58795	9.32742	9.27992	8.79673	9.18685	8.28012	8.34276		-0.046652	-0.332511	-0.0787232	-0.391321	0.233804	0.0584205		0.230414	0.182917	0.158942	0.549068	-0.381795	-0.319154			26.0119	25.7432	25.7105		25.8626	26.3481	26.1481	26.4064
YDL138W	RGT2	3.83494	3.99411	3.65426	3.61571	3.6453	3.54913	4.57035	4.57899	3.65576	3.38319	3.74047	3.84017	4.40601	4.78227	4.39944	4.38777	4.63407	4.8014	2.78252	2.55754	3.95054	4.21633	3.24822	3.30153		0.491482	0.867741	0.764456	0.752787	1.03686	1.20418		-1.79215	-2.01713	0.431072	0.696859	-0.542103	-0.488795
YDL139C	SCM3	0.279356	0.769726	-0.0994157	0.386536	0.0331592	0.25902	1.10922	1.29995	0.706686	-0.000528455	0.103527	0.0650718	1.42923	1.30849	0.491343	0.175668	0.662506	0.250064	0.456246	-0.069602	0.705036	1.02159	0.138597	-0.0937994		0.904686	0.783947	0.347783	0.0321083	0.516416	0.103974		-0.748341	-1.27419	0.351957	0.668515	0.054298	-0.178099
YDL140C	RPO21	6.3359	6.35506	6.68314	6.53562	6.49929	6.55545	6.45577	6.17283	6.05237	5.76912	6.11447	6.09376	6.88276	6.58426	6.82388	6.67395	6.69129	6.76268	6.39316	6.23125	6.19388	6.3578	6.34426	6.21662		0.537284	0.238778	0.2145	0.0645687	0.163921	0.235308		0.0788609	-0.0830462	0.283133	0.447052	0.240148	0.112503		28.5542	28.6754	28.699	28.6929	28.338	28.4987	28.5097	28.5318	28.6557
YDL141W	BPL1	4.92755	5.11309	5.22788	5.1803	5.0014	5.07253	4.74656	4.73765	4.96557	4.82735	4.95528	5.08927	4.74633	4.4439	4.95342	4.69743	5.02806	5.14548	1.98881	1.53578	4.44951	4.57431	5.24323	5.07055		-0.273992	-0.576416	-0.250674	-0.506661	-0.00890584	0.10851		-2.7533	-3.20633	-0.446954	-0.322153	0.220953	0.0482682		25.3337	25.7335	25.7561	25.7974	25.6556	25.367	25.7292	25.8173	25.2447
YDL142C	CRD1	4.1402	4.12411	3.72094	3.87432	3.50053	3.59678	5.01204	5.00037	4.37818	3.78822	4.25963	3.9023	4.38919	4.33367	4.30603	4.2778	3.64333	3.69917	2.38708	1.93178	4.2619	4.3456	4.04599	4.04424		0.257034	0.201509	0.508402	0.480167	0.0946746	0.150512		-2.61912	-3.07442	0.1787	0.262403	-0.0349783	-0.0367315
YDL143W	CCT4	6.70902	6.80215	6.82121	6.79191	7.01597	6.99993	5.87445	5.753	6.05176	5.69166	6.24283	6.32686	6.01233	5.54677	5.63672	5.33845	6.12112	6.09841	2.69616	2.29517	5.16873	5.00007	6.011	6.00323		-0.743254	-1.20882	-1.16984	-1.46811	-0.886826	-0.909542		-3.11757	-3.51855	-0.702981	-0.87164	-0.273845	-0.281614		29.2321	29.1457	29.0194	28.9614	29.1562	28.7811	28.737	28.6291	28.7659
YDL144C	YDL144C	3.88688	3.79103	3.76047	3.83708	3.50568	3.45889	4.4582	4.59706	4.05511	3.57462	3.95977	3.78093	3.2121	2.96732	3.19072	3.02705	2.95932	3.33138	1.59849	1.46769	3.88392	3.86771	3.45052	3.33092		-0.626856	-0.871639	-0.608055	-0.771727	-0.522962	-0.15091		-2.92914	-3.05994	0.0690528	0.0528496	-0.419827	-0.539429		24.8904	25.0592	25.5409	25.3473	25.1604	25.5966	25.8766	26.0719	25.7336
YDL145C	COP1	7.38875	7.42533	7.47978	7.44629	7.42384	7.39945	7.15482	6.93913	7.11929	6.88275	7.31267	7.39175	7.39477	7.03001	7.29184	6.96171	6.99517	6.9547	3.87039	3.51041	6.41291	6.18649	7.43583	7.34164		-0.0122749	-0.377036	-0.171201	-0.501329	-0.41648	-0.456946		-3.17658	-3.53657	-0.588105	-0.814528	0.0836227	-0.0105656		29.6306	29.7837	29.7525	29.7533	29.2469	29.4191	29.8301	29.7241	29.7561
YDL146W	LDB17	4.49651	4.51721	4.50684	4.5773	4.00405	4.21038	4.78788	4.77477	4.9827	4.55895	4.66637	4.74936	4.48483	4.05597	4.17563	3.70964	3.93483	3.71674	1.98134	1.60092	4.2812	4.28365	4.36307	4.32206		-0.0220268	-0.450888	-0.366437	-0.832432	-0.172382	-0.390475		-2.79999	-3.18041	-0.489625	-0.487176	-0.344796	-0.385805
YDL147W	RPN5	6.38847	6.32012	6.22497	6.44883	6.32972	6.31613	6.76543	6.90268	6.47103	5.93395	6.41758	6.44621	6.77264	6.34994	6.02265	5.95167	6.65028	6.47379	6.9858	6.76094	5.65147	6.32474	6.14159	6.33113		0.418343	-0.00435665	-0.314251	-0.385227	0.327352	0.150863		0.151746	-0.0731115	-0.551024	0.122247	-0.290308	-0.100765		28.0085	27.2548	27.5961	27.2311	27.7016	27.231	27.9465	27.1885	27.6723
YDL148C	NOP14	4.30413	4.36162	4.52717	4.51423	5.06403	4.95923	3.56629	2.43774	3.93327	3.24209	3.51782	3.75924	3.04686	2.26698	2.06093	1.62855	2.98713	1.99569	-0.242207	-0.0245465	2.11555	2.07422	3.04218	2.90992		-1.28602	-2.0659	-2.45977	-2.89215	-2.02451	-3.01594		-3.24422	-3.02656	-1.47213	-1.51346	-0.596348	-0.728609		26.2178	25.9516	26.3168	26.168	26.3929	26.06	25.3398	25.0433	25.8936
YDL149W	ATG9	2.35865	1.98903	2.18957	1.92519	1.45248	1.64909	3.73902	4.18722	2.58579	1.79023	1.99011	2.06888	4.27036	4.69321	4.09666	4.54876	3.43668	3.57839	5.72003	5.61893	3.82896	4.33542	2.87743	3.0133		2.09652	2.51937	2.03928	2.49138	1.88589	2.02761		1.7569	1.65581	1.64095	2.14741	0.847934	0.983804
YDL150W	RPC53	4.13434	4.27545	4.28111	4.49886	4.59775	4.70255	3.49867	2.86072	3.88965	3.63077	3.80785	4.04287	3.55977	2.94153	3.0372	2.60128	3.43113	3.0493	0.84884	-0.56355	2.67608	2.9496	3.74109	3.72967		-0.645124	-1.26337	-1.35278	-1.78871	-1.21902	-1.60085		-2.33085	-3.74324	-1.08413	-0.810606	-0.184268	-0.195694		26.706	26.3394	26.1753	26.7087	26.479	26.8216	25.2394	25.3953	26.1263
YDL151C	YDL151C	-2.39211	-3.23295	-2.98661	-2.13809	-3.54209	-3.04321	-2.13161	-3.60714	-2.18051	-2.96573	-3.07317	-3.29605	-2.33244	-3.29143	-2.13282	-2.29649	-2.86212	-1.85952	-3.34849	-3.2463	-3.22169	-1.39612	-2.70796	-3.81107		0.480091	-0.478897	0.429533	0.265861	0.430533	1.43313		-0.47911	-0.376927	-0.64857	1.177	0.476659	-0.626455
YDL152W	YDL152W	-2.72293	-1.56377	-2.31743	-2.46891	-2.87292	-2.37404	-1.46244	-2.93797	-2.51133	-2.29655	-2.404	-1.62688	-1.66326	-1.62225	-2.46364	-2.62731	-2.19294	-2.19035	-2.67931	-2.57713	-2.55251	-1.3119	-3.03878	-2.14189		0.480091	0.521103	-0.0704672	-0.234139	0.430533	0.433128		-0.47911	-0.376927	-0.14857	1.09204	-1.02334	-0.126455
YDL153C	SAS10	2.21956	1.78436	2.15269	2.06478	2.40271	2.5496	1.12016	0.644634	1.90584	1.02301	1.66403	1.45822	1.03481	0.960349	0.29953	-0.0447141	1.09748	0.694814	-0.91614	-0.509102	0.582629	1.06425	1.29514	1.11878		-0.967147	-1.04161	-1.8092	-2.15345	-1.37868	-1.78134		-1.79854	-1.3915	-0.8818	-0.400183	-0.265984	-0.442347		26.9578	26.953	26.8898	27.236	27.0318	27.1002	25.7336	26.034	26.7745
YDL154W	MSH5	1.89861	1.9423	1.59073	1.66721	1.59839	1.65858	2.11075	2.07666	2.07003	1.51764	1.49111	1.36952	2.87676	2.81793	2.21235	2.06387	2.37202	2.10331	0.643896	0.343981	1.66977	2.09647	1.89515	2.07515		0.9563	0.897476	0.583383	0.434898	0.743536	0.47483		-1.44981	-1.74972	-0.124068	0.302637	0.464836	0.644831
YDL155W	CLB3	4.51346	4.52637	4.43026	4.57523	4.48878	4.29905	4.41333	4.32277	4.24399	3.90953	4.02845	4.12081	4.77156	4.72941	4.4226	4.4354	4.42259	4.09695	2.78608	2.49479	4.27338	4.04729	4.30531	4.29768		0.251648	0.209499	-0.0801442	-0.0673397	0.0286761	-0.296961		-1.58197	-1.87326	0.196624	-0.029467	0.23068	0.223046
YDL156W	CMR1	2.6034	2.74569	2.72219	2.62098	2.57405	2.6135	2.82995	2.66946	2.78105	2.15811	2.32896	2.37122	3.28666	3.01253	2.41371	1.93097	2.26172	2.18546	0.0281137	-0.0920952	2.21792	2.5189	2.40818	2.32042		0.612112	0.337985	-0.257875	-0.740616	-0.332057	-0.408317		-2.72159	-2.8418	-0.251658	0.0493233	0.0580923	-0.0296736		25.3654	25.9865	25.5649	25.5723	25.4298	26.1984	25.9415	25.9096	26.3166
YDL157C	YDL157C	6.43452	6.37603	6.25764	6.22522	6.28194	6.14972	6.23882	5.91494	6.24226	5.97299	6.34273	6.33088	6.57723	6.6687	6.2447	5.99357	6.53646	6.51091	2.21459	2.10265	5.78719	5.79011	6.96437	7.04123		0.171954	0.263424	0.00327303	-0.247862	0.320629	0.295073		-3.86229	-3.97423	-0.320437	-0.31752	0.627561	0.704426
YDL158C	YDL158C	5.28285	5.08135	5.05608	5.13288	5.16574	4.98914	5.25753	4.99976	5.27206	4.53265	5.18897	5.09309	5.7509	5.68808	5.2963	5.1483	5.60588	5.52962	0.73485	0.667109	4.65751	4.6738	5.88494	5.9097		0.568801	0.505977	0.201815	0.0538247	0.528443	0.452183		-4.3938	-4.46154	-0.244846	-0.228555	0.743908	0.768669
YDL159C-B	YDL159C-B	-0.674841	-1.51568	-1.26934	-1.42082	-1.82482	-1.32594	-0.414343	-1.88987	-1.46324	-1.24846	-1.3559	0.00617808	-0.615168	-0.574156	-0.415547	0.00574329	-0.144849	-0.142254	-0.631217	0.0559289	-0.504417	-1.26381	-1.99069	-2.0938		0.480091	0.521103	0.929533	1.35082	1.43053	1.43313		0.52089	1.20804	0.85143	0.0920391	-1.31582	-1.41894
YDL159W	STE7	3.4912	3.61313	3.72102	3.63547	3.77111	3.82624	3.79692	4.09529	3.62735	3.31645	3.79628	3.82401	4.12043	4.05215	4.14587	4.14395	4.19009	4.05109	5.17684	5.21583	3.83052	4.1545	3.76031	3.7549		0.568273	0.499986	0.467623	0.465702	0.391415	0.252414		1.23073	1.26972	0.358627	0.682606	-0.049834	-0.0552512			22.3923	22.5719	22.8366				22.1908
YDL159W-A	YDL159W-A	-1.25163	-1.09247	-0.846129	-0.997608	-1.40161	-0.902731	0.00886829	-1.46666	-1.04003	-0.825245	-0.932693	-1.15557	-0.191956	-0.150944	-0.992336	-1.15601	0.278362	-0.719042	0.791994	0.47914	-1.08121	-0.840597	-1.56747	-1.67059		0.980091	1.0211	-0.0704672	-0.234139	1.43053	0.433128		1.52089	1.20804	-0.14857	0.0920391	-0.523341	-0.626455
YDL160C	DHH1	6.85405	6.80582	6.81419	6.69938	6.67561	6.67546	6.95413	7.0595	6.24975	5.87114	6.3418	6.26784	6.64905	6.07586	6.68215	6.3448	6.36942	6.33386	8.50727	8.82271	6.1721	6.80917	6.63701	6.62836		-0.180883	-0.754069	-0.0746344	-0.41199	-0.306112	-0.341669		1.50045	1.81589	0.11166	0.748723	0.33219	0.323538				22.8779				23.3609		23.1937
YDL160C-A	MHF2	4.34369	4.41943	4.68284	4.58141	4.45944	4.62624	4.45038	3.93832	4.36496	3.8793	4.33664	4.4718	3.92763	4.0561	3.74196	3.94085	4.35214	4.50906	3.81847	3.01376	3.7108	4.18588	3.25255	3.63882		-0.453934	-0.32546	-0.890169	-0.691271	-0.1907	-0.0337764		-0.375885	-1.18059	-0.411327	0.0637474	-1.15167	-0.765401		27.5843	28.1869	27.6375	28.1075	27.6183	27.55	27.7806	27.7542	27.8392
YDL161W	ENT1	3.3837	3.19546	3.24301	3.23943	3.21678	2.98437	3.76786	3.94441	3.9777	3.10825	3.43173	3.80505	3.78205	3.70758	3.7459	3.36852	3.83881	3.24158	1.25459	0.771814	2.83391	3.00828	3.06786	3.16857		0.492469	0.418004	0.504676	0.127298	0.738234	0.141009		-2.60154	-3.08432	-0.709067	-0.534691	-0.55053	-0.449815		24.9875	24.8083	24.7966	24.7513	24.4489	24.7739	24.4072	25.0537	24.7448
YDL162C	YDL162C	-1.68702	-0.205923	-1.28152	-1.43299	-0.515068	-0.338117	0.158445	-1.90205	-0.890451	-0.675668	-2.36808	-1.006	-0.305414	-2.58633	-1.42772	-2.59139	-2.15702	-0.569466	-1.64339	-2.54121	-2.51659	-1.27598	-3.00286	-2.10597		0.641055	-1.63986	-0.0704672	-1.23414	-1.73043	-0.142873		-0.771591	-1.66941	-1.73353	-0.492923	-1.31582	-0.418936
YDL163W	YDL163W	-2.45041	-2.29124	-2.04491	-2.19639	-2.60039	-2.10151	-1.18991	-2.66544	-2.23881	-2.02402	-2.13147	-1.35435	-1.39074	-1.34972	-2.19112	-2.35479	-0.920417	-0.917822	-2.40679	-2.3046	-2.27999	-2.03938	-1.76625	-2.86937		0.980091	1.0211	-0.0704672	-0.234139	1.43053	1.43313		-0.47911	-0.376927	-0.14857	0.0920391	-0.0233411	-1.12645
YDL164C	CDC9	3.86956	3.8019	3.9398	4.12358	3.92394	4.02513	3.4059	3.00796	3.11455	2.74437	3.33082	3.32658	3.66813	3.30849	3.4785	3.28034	4.12684	4.18377	0.470543	-0.208633	2.82721	2.63402	3.41718	3.22095		-0.167604	-0.527245	-0.553192	-0.751353	0.152304	0.209239		-2.73639	-3.41556	-0.102249	-0.295439	0.0884794	-0.107744		25.3646	25.4286	25.1092	25.6613	24.5155	25.2548	25.3252	25.2138	25.4161
YDL165W	CDC36	5.89197	5.88529	5.87069	5.68099	5.67008	5.71993	5.92226	5.91758	5.9059	5.38907	5.5192	5.51006	5.10037	5.11584	5.01656	4.84258	5.16406	5.00092	5.14624	4.9634	5.34016	5.78542	5.06522	5.16098		-0.788264	-0.772787	-0.759282	-0.933259	-0.530945	-0.694087		-0.773677	-0.956517	-0.307332	0.137927	-0.449414	-0.353649		24.0404	23.8604	24.5113	24.0838	24.0583	23.9461	24.0682	24.196	24.1302
YDL166C	FAP7	4.43643	4.55779	4.3238	4.41743	4.64278	4.5567	3.92641	3.20891	4.21631	3.29023	3.85158	3.93189	2.78787	2.40705	2.264	1.84399	2.8898	2.63459	0.0815009	1.24781	2.47679	2.60419	2.67199	2.88741		-1.70924	-2.09006	-2.10661	-2.52662	-1.70995	-1.96515		-3.48615	-2.31984	-1.27648	-1.14908	-1.21974	-1.00433		25.6867	25.5114	25.5871	25.387	26.0244	25.4489	25.1803	24.9114	25.0554
YDL167C	NRP1	4.45235	4.45065	4.7195	4.49157	5.06082	5.07328	3.48424	2.58307	3.68577	3.36634	3.9297	3.9744	2.73562	2.41655	2.52214	1.87766	3.29034	2.85587	-0.111144	0.0316813	2.61429	2.31681	3.78381	3.74201		-1.71588	-2.03495	-2.0834	-2.72788	-1.77672	-2.21118		-3.1448	-3.00197	-0.911762	-1.20925	-0.168241	-0.210045		25.2375	25.9249	25.2896	25.7472	25.7876	25.5741	23.9265	23.8423	25.2435
YDL168W	SFA1	6.70371	6.50887	6.00722	6.19431	5.45174	5.45437	7.15056	7.45457	6.45621	5.73148	5.95292	5.84722	6.71226	6.76826	6.43124	6.43855	5.4859	5.93862	10.0201	10.1316	6.84543	7.62256	4.99967	5.09954		0.105971	0.161969	0.330476	0.33779	0.0328491	0.485564		2.71756	2.82908	0.751584	1.52871	-0.900397	-0.800524		29.0608	28.8815	29.0335	28.4841	28.1085	28.1255	29.8908	29.6454	29.2507
YDL169C	UGX2	-0.792198	-0.855426	-0.872124	-1.0236	-3.74953	-2.25065	2.3048	3.51633	0.419404	0.286264	0.719384	0.496504	2.83516	3.50113	3.13547	3.56216	2.3567	2.32535	6.91778	6.82703	3.46569	4.52573	1.40653	1.73638		3.65897	4.32494	4.08334	4.51002	5.3568	5.32545		4.00721	3.91646	3.11285	4.17289	0.798587	1.12843
YDL170W	UGA3	3.24814	3.35876	3.50869	3.57457	3.7986	3.74798	2.22853	2.00093	2.45974	2.38148	2.71802	2.82659	4.29984	4.48537	4.22087	4.50185	4.98988	4.90758	2.40397	2.22535	3.14488	3.44823	3.91361	3.77789		0.996385	1.18191	0.67924	0.960221	1.21659	1.13429		0.289244	0.110618	0.724272	1.02762	1.14131	1.00559
YDL171C	GLT1	7.38874	7.50242	7.45238	7.39747	7.65617	7.667	6.65412	6.29439	5.33211	4.87964	5.47228	5.69765	7.36117	6.88502	7.08474	6.6418	6.71048	6.66306	5.25813	4.89073	6.78943	6.79279	8.04358	7.66021		-0.0844078	-0.560559	-0.340187	-0.78313	-0.951104	-0.998523		-1.21612	-1.58353	1.68356	1.68692	2.45862	2.07524		29.6979	29.8738	28.3293	29.3923	29.3297	29.4386	28.391	28.3513	28.4385
YDL172C	YDL172C	-1.52916	-0.633033	-0.708626	0.461824	0.0578212	0.0421278	0.146372	0.255807	-0.902524	-0.365813	-0.795189	-1.43311	1.40498	2.47841	2.53749	2.47335	2.00083	2.54774	-3.0705	-1.96832	-0.35874	-2.70309	1.61442	1.5962		2.48608	3.55951	2.66089	2.59675	1.95085	2.49777		-3.27159	-2.16941	0.275429	-2.06892	2.72857	2.71035
YDL173W	PAR32	4.8057	4.81929	4.46454	4.73215	4.43708	4.49191	5.58528	5.53486	5.19009	4.91257	5.27148	5.3682	5.15605	4.66889	5.08101	4.88839	5.40486	4.90598	3.38182	3.13284	4.53946	4.90524	4.60435	4.83678		0.343557	-0.143608	0.482662	0.290038	0.940363	0.441481		-2.17825	-2.42723	-0.511872	-0.146096	-0.715496	-0.483063		24.0532	24.2412	24.033	23.9423	24.0532	23.8867	24.6217	24.2758	24.5248
YDL174C	DLD1	5.46859	5.44109	5.41504	5.38239	4.6847	4.53195	8.3096	8.49235	6.62647	7.20642	7.53194	7.31364	5.59137	5.57846	6.0496	6.0594	5.80725	5.96803	9.01907	9.0124	6.92297	7.63166	4.6245	4.64852		0.136527	0.123619	0.650889	0.660688	1.19892	1.3597		0.618095	0.611429	0.00652422	0.715216	-2.79829	-2.77428		27.738	27.3796	29.7799	27.5694	27.2981	26.4673	31.1627	31.019	29.6712
YDL175C	AIR2	3.93217	4.14597	3.9444	3.71085	3.97166	4.09203	4.06022	3.64447	3.56638	3.0741	3.57202	3.58765	4.17241	4.10685	3.87585	3.68675	4.23808	4.19868	3.32877	2.85389	3.66887	4.03387	3.76071	3.75927		0.133346	0.0677858	0.048221	-0.140874	0.20623	0.166831		-0.523574	-0.998448	0.348633	0.713632	0.180877	0.179435		22.5649		22.6422		22.5599
YDL176W	YDL176W	2.72685	2.74281	2.91845	2.91699	2.77305	2.92626	2.86902	2.87628	2.23516	2.16455	2.48336	2.22653	4.27963	4.3327	4.12158	4.45766	4.42802	4.46304	3.87718	3.78483	3.59858	3.62087	4.05894	3.97205		1.5448	1.59787	1.20385	1.53994	1.57836	1.61338		1.00453	0.912184	1.39873	1.42101	1.70399	1.6171
YDL177C	YDL177C	2.64793	2.782	2.51738	2.90195	2.63997	2.04574	2.6943	2.30284	2.61626	1.97122	2.66347	2.58645	3.76849	3.65882	3.04924	2.83977	3.62372	3.12989	2.64093	2.8184	2.54534	3.15518	2.84914	3.30173		1.05352	0.943852	0.339578	0.130102	1.28087	0.787038		0.142357	0.319828	0.251594	0.861437	0.224184	0.676768
YDL178W	DLD2	5.68856	5.60442	5.5423	5.45774	5.4157	5.40349	5.64935	5.3945	5.32539	4.85774	5.40195	5.48611	4.41458	4.3247	4.37453	4.33034	4.4958	4.53644	3.44679	2.90095	4.43418	4.59969	4.10852	4.06046		-1.23191	-1.32179	-1.12549	-1.16968	-0.9138	-0.873153		-2.07514	-2.62097	-0.657384	-0.491876	-1.33551	-1.38357		27.1345	26.945	27.5336	27.0694	27.4226	27.0332	27.7771	27.681	27.2897
YDL179W	PCL9	5.00226	4.94085	4.57496	4.59718	4.72104	4.70918	4.89511	4.56347	4.16109	3.18888	3.80545	3.84561	4.38113	3.25549	3.69016	3.4937	3.63488	3.54301	-0.0943489	0.100944	3.55182	3.64229	3.57003	3.14351		-0.590423	-1.71606	-0.895902	-1.09236	-1.08023	-1.1721		-4.82364	-4.62835	-0.123159	-0.0326907	-0.255502	-0.682023
YDL180W	YDL180W	4.74821	4.68468	4.61856	4.64456	4.18379	4.13463	5.44441	5.29348	5.11416	4.80995	5.06352	5.10518	4.22744	4.25485	4.15697	4.07267	3.76388	3.88076	5.24351	5.43175	4.81547	5.12443	4.23894	4.11708		-0.489006	-0.461592	-0.474594	-0.55889	-0.395325	-0.278447		-0.12544	0.062804	-0.146587	0.162373	-0.84541	-0.967274							22.8436
YDL181W	INH1	7.85032	7.40831	7.00082	7.29295	5.33892	5.13044	9.36846	9.39544	9.18296	8.84455	9.09412	8.97431	5.44112	5.81296	6.14936	6.5174	3.31153	3.83769	9.80566	10.0145	8.46174	8.49863	5.8623	5.90947		-2.18819	-1.81635	-0.997527	-0.629479	-1.92315	-1.39699		0.423707	0.632525	-0.552019	-0.515124	-3.17192	-3.12474		25.379	26.0962	27.3024	25.3433		23.7273	28.033	28.6883	27.292
YDL182W	LYS20	6.8271	7.11699	7.8223	7.631	8.09455	8.11964	5.58455	5.53334	6.19125	5.55824	6.50812	6.57722	4.91496	5.50617	5.24778	5.62333	4.3013	4.39643	7.78939	7.47567	5.69274	6.15361	4.81778	4.6402		-2.05709	-1.46588	-2.47887	-2.10332	-3.8058	-3.71066		2.23044	1.91672	-0.18201	0.278865	-1.72489	-1.90247		30.4588	30.7534	31.0114	30.9124	31.4155	31.5247	29.8018	29.8034	30.7647
YDL183C	YDL183C	2.14816	2.26936	2.26415	2.56166	2.15766	2.5522	3.63372	3.94247	2.66283	1.98018	2.62657	2.10671	3.64149	4.08009	3.76272	4.24378	3.33023	3.3447	6.41785	6.15904	3.29972	4.67611	2.67405	3.02466		1.43273	1.87133	1.34981	1.83087	0.9753	0.989769		2.62976	2.37094	0.978217	2.3546	0.307409	0.658014
YDL184C	RPL41A	10.5102	10.6679	10.6442	10.6014	10.7993	10.7526	9.34151	8.87165	9.97163	9.2913	9.92301	9.84778	8.50367	8.4598	7.97611	7.46717	8.48444	8.1221	7.40897	7.46052	7.85271	7.46529	8.65912	9.00578		-2.08538	-2.12926	-2.64667	-3.15561	-2.2915	-2.65384		-1.69761	-1.64605	-1.77875	-2.16618	-1.22628	-0.879622
YDL185C-A	YDL185C-A	-0.455163	-1.88096	-1.63463	-1.7861	-1.19011	-0.691227	-0.779628	-2.25516	-1.82852	0.38626	-1.72119	-0.944069	-1.98045	-1.93944	-1.78083	-1.9445	-1.51013	-1.50754	-1.9965	-0.894318	-0.869702	-1.62909	-2.35597	-2.45908		-0.81239	-0.771378	-0.0704672	-0.234139	-0.569467	-0.566872		-0.47911	0.623073	-0.14857	-0.907961	-1.02334	-1.12645
YDL185W	VMA1	8.91738	8.90265	9.14689	9.04555	8.90607	8.91616	8.90405	8.79208	9.06364	8.62499	8.70434	8.74556	8.79472	8.21502	8.46128	7.93951	7.97306	7.97622	7.60081	7.53649	8.669	8.50694	8.51979	8.417		-0.115292	-0.694993	-0.634942	-1.15672	-0.938055	-0.934888		-1.24725	-1.31158	-0.175312	-0.337371	-0.205163	-0.307951		32.0952	32.3197	32.2292	32.1794	32.2701	32.151	32.3436	32.2705	32.2619
YDL186W	YDL186W	-1.10378	-1.43005	-0.183711	-0.197686	-1.06112	-1.24031	-1.06568	-0.956244	-2.11457	-2.48475	-2.5922	-2.23012	-0.392034	-0.640529	0.15551	-0.645592	0.203815	-0.208627	-2.86752	-1.76533	-1.41879	-2.50011	-2.64202	-1.52274		0.874881	0.626386	0.346208	-0.454894	1.35453	0.942089		-1.85655	-0.75437	0.880877	-0.200442	-0.23086	0.888419
YDL187C	YDL187C	2.42644	2.44359	2.6393	2.43535	2.56186	2.2989	2.38738	2.06939	2.39293	2.02275	1.44582	1.69242	2.18656	2.69705	2.2093	2.04563	3.16589	3.48259	0.470066	0.57225	5.15145	4.8487	4.20863	4.12643		-0.24846	0.262037	-0.328026	-0.491699	0.735504	1.05221		-1.75832	-1.65614	2.94361	2.64086	2.63951	2.5573
YDL188C	PPH22	5.98207	6.0251	5.89184	5.93987	5.63896	5.56811	6.43353	6.33064	5.74438	5.34107	5.47229	5.5996	5.94005	5.84559	5.90062	5.98316	5.27358	5.48421	3.82873	3.44242	5.88879	6.03959	5.58474	5.69319		-0.063534	-0.157992	-0.0152338	0.0673101	-0.32995	-0.119325		-2.55335	-2.93967	0.346059	0.496859	0.0487996	0.157244		27.2666	27.4012	27.7873	27.4263	27.1946	27.7227	27.807	27.6425	27.629
YDL189W	RBS1	4.09652	4.31567	4.30158	4.32652	4.31928	4.43174	3.6291	3.4015	3.93775	3.70787	3.79606	3.83098	4.86081	4.42348	4.62225	4.3681	4.73148	4.55582	0.935784	0.799808	3.07818	2.77963	4.31485	4.28726		0.654721	0.217388	0.308196	0.0540523	0.355969	0.18031		-2.57951	-2.71549	-0.744632	-1.04318	0.50133	0.473744			23.4585	23.2634				22.7646	22.9531	22.8186
YDL190C	UFD2	5.05029	5.00782	5.15462	5.07745	4.85442	4.85382	5.32659	5.22754	4.83706	4.53165	4.9172	4.84826	5.75205	5.65244	5.79322	5.74281	5.47806	5.5344	5.28698	5.24057	4.81927	5.16324	5.00859	5.02297		0.72299	0.623387	0.677181	0.626776	0.623932	0.680276		0.00991245	-0.0364971	0.134915	0.478885	0.125856	0.14024		26.4498	26.3538	26.4858	26.2434	26.1048	25.4665	26.6859	26.5208	26.4923
YDL191W	RPL35A	9.42689	9.49216	9.36554	9.27088	9.52374	9.48215	8.58424	7.98829	8.96253	8.3992	8.72357	8.79809	7.73555	7.61604	7.36041	6.53431	7.63111	6.84389	3.48231	3.31739	6.62678	6.19182	7.87018	8.01782		-1.72397	-1.84349	-1.9578	-2.7839	-1.87184	-2.65905		-4.80396	-4.96888	-2.05408	-2.48904	-0.890648	-0.743011		31.7401	31.6141	31.5446	31.6107	31.4219	31.3396	31.1633	31.0503	31.7164
YDL192W	ARF1	9.56323	9.66633	9.58453	9.62513	9.63964	9.57418	8.69606	8.15829	9.33078	8.79749	9.28133	9.36592	8.65942	8.19944	8.34084	7.74837	8.61046	8.31541	4.77705	4.6007	7.81587	7.43297	8.93106	8.96624		-0.95536	-1.41534	-1.26398	-1.85646	-0.996452	-1.2915		-3.65012	-3.82647	-1.24826	-1.63117	-0.392569	-0.35739		29.9502	29.9955	29.7308	30.0293	29.8192	30.019	29.6476	29.5221	30.0682
YDL193W	NUS1	4.81812	4.79822	4.39856	4.67211	4.43397	4.50196	4.94162	4.72127	4.47215	3.98047	4.38578	4.33798	5.77088	5.62426	5.14852	5.19385	5.36311	5.29432	4.60673	4.4785	4.37053	4.35426	5.18756	5.25939		0.962708	0.816093	0.613186	0.658515	0.89515	0.826361		-0.224714	-0.352944	0.144226	0.127959	0.825674	0.897513					23.2055		23.3649	23.6286	22.9886
YDL194W	SNF3	2.52156	2.53163	2.48198	2.72757	2.16915	2.05257	4.70113	4.66369	4.22419	3.91879	4.13381	4.1455	3.36669	3.53297	3.31419	3.58535	2.95388	3.17967	5.63869	5.5767	4.76984	5.18795	3.72081	3.70667		0.840092	1.00638	0.70941	0.980576	0.843023	1.06881		0.956275	0.894286	0.698349	1.11646	-0.418847	-0.432987
YDL195W	SEC31	6.47385	6.32736	6.67699	6.50725	6.46655	6.47217	6.38916	6.13936	6.12176	5.77693	6.33118	6.23664	6.46334	6.31386	6.38046	6.26498	5.90596	6.10252	3.95864	3.57568	5.87365	5.75541	6.21207	6.07012		0.0627308	-0.0867502	-0.211654	-0.327138	-0.563403	-0.36684		-2.30562	-2.68858	-0.0756974	-0.193934	-0.071835	-0.213791		29.8737	29.4266	29.4868	29.5645	29.623	29.1711	29.6407	29.5675	29.5146
YDL197C	ASF2	2.56976	2.55687	2.28863	2.65172	1.71934	2.05694	3.28736	3.36748	2.97294	2.33674	2.13168	2.42481	3.00992	3.25256	2.71358	2.84193	2.17461	2.14441	4.63247	4.3315	3.28767	3.50473	1.9405	1.76115		0.446602	0.689247	0.243403	0.371757	0.286467	0.256272		1.30505	1.00408	0.632835	0.84989	-0.337742	-0.517091
YDL198C	GGC1	7.36704	7.20213	7.37898	7.37668	7.1823	7.11993	7.16985	6.70679	8.00995	7.79342	8.1604	8.29273	4.89184	4.47147	4.9059	4.40072	4.9595	4.66664	4.09462	3.45984	6.32824	5.94555	6.16613	5.9529		-2.39274	-2.81311	-2.47193	-2.97711	-2.19162	-2.48448		-2.8437	-3.47848	-1.57344	-1.95614	-2.06043	-2.27367		28.0303	28.2831	28.7105	28.3305	27.9068	28.0295	28.5923	28.8434	28.6484
YDL199C	YDL199C	2.9262	2.63419	2.40621	2.57472	1.65392	1.85836	4.77674	5.34376	3.63338	3.0659	2.50986	2.56409	4.23567	4.63042	4.39618	4.7659	2.94815	3.50395	6.90698	6.77636	5.0722	5.76053	2.68486	2.86242		1.45548	1.85022	1.90572	2.27544	1.19201	1.74781		1.84672	1.71611	1.72256	2.41088	0.147882	0.325445
YDL200C	MGT1	3.65679	3.54619	3.70927	3.43874	3.01914	3.08192	4.97215	5.13789	4.08598	3.62653	3.80999	3.58711	5.10611	5.41867	4.91048	5.25293	5.18678	4.69385	5.06856	4.98119	5.12432	5.35121	4.78915	4.76188		1.50462	1.81718	1.33647	1.67893	2.13625	1.64332		0.0135441	-0.0738262	1.26807	1.49496	1.0906	1.06333
YDL201W	TRM8	5.84864	5.95528	5.86414	5.81064	6.34206	6.27901	4.80324	4.30765	5.34461	4.94906	5.03779	5.30386	4.55378	4.16595	4.26797	3.71595	4.71755	4.27592	2.46156	2.41752	4.25224	4.48183	5.02855	5.12577		-1.34818	-1.73601	-1.56942	-2.12145	-1.59299	-2.03462		-2.09388	-2.13792	-0.894597	-0.665001	-0.142277	-0.0450498		26.7264	26.7827	26.5461	26.9811	26.5568	26.4363	25.9242	25.5501	26.317
YDL202W	MRPL11	4.92501	4.67265	4.59003	4.85359	4.25191	4.22027	5.14637	4.79186	5.20181	4.69631	5.13081	5.13574	4.55436	4.28522	3.97705	3.91507	4.25583	4.04139	1.41492	1.08826	4.36664	3.90098	4.55188	4.64004		-0.244472	-0.513611	-0.744767	-0.806744	0.0197347	-0.194699		-3.55419	-3.88085	-0.582423	-1.04808	-0.581391	-0.49323		25.223	24.1647	25.2162	24.5574	24.1596	24.4972	25.9701	25.7692	25.5234
YDL203C	ACK1	3.95031	4.10393	4.07944	4.16226	4.25825	4.28532	4.08376	4.11038	3.83097	3.56795	3.89239	4.06012	4.67032	4.51694	4.49231	4.59356	4.56613	4.91237	3.77338	3.54394	3.99067	4.28763	4.5284	4.45181		0.643204	0.489821	0.371453	0.472707	0.29435	0.640584		-0.323695	-0.553133	0.291208	0.588167	0.552144	0.475557		22.4951	21.9811			22.4934		22.6534	22.0726
YDL204W	RTN2	3.16318	2.78931	2.53041	2.83977	2.46919	2.44244	7.96649	8.535	4.72216	3.80655	3.48965	3.636	6.75851	7.44882	7.18823	7.5249	4.12137	4.28826	10.7425	10.6499	6.91478	7.19768	3.93524	3.90488		3.78227	4.47257	4.50314	4.83981	1.66555	1.83244		2.49176	2.39917	2.65043	2.93332	0.372415	0.342058				25.8027			23.561	28.993	28.6382	26.0063
YDL205C	HEM3	5.78983	5.88747	5.896	5.89217	5.93269	5.92025	6.13312	5.59377	6.15461	5.79824	6.36886	6.49994	5.04435	4.75184	4.79604	4.46943	5.28713	5.16091	4.62179	4.67554	5.88795	5.77106	6.32231	6.32459		-0.794298	-1.08681	-1.09804	-1.42465	-0.639337	-0.765555		-1.24165	-1.18791	-0.08847	-0.205365	-0.112089	-0.109804		26.6732	26.1498	26.558	26.3463	26.588	26.179	27.046	26.4813	26.6562
[truncated: 5,208 more rows]
[truncated: 27 more columns]
