# Supplementary material for: Rewired cellular signaling coordinates sugar and hypoxic responses for anaerobic xylose fermentation in yeast
Source: PLoS Genet. 2019 Mar 11;15(3):e1008037. doi: 10.1371/journal.pgen.1008037 (PMC6428351; doi:10.1371/journal.pgen.1008037)
Supplement: S3 Table — (XLSX) [file pgen.1008037.s013.xlsx]

## Sheet: Sheet1
Table S3. Genes known to be involved in the hypoxic response used to examine the hypoxic response across the strain panel.
Column Descriptions:
Column 1	Systematic name for each yeast gene
Column 2	Standard name for each yeast gene, from the Saccharomyces Genome Database (http://www.yeastgenome.org)
Column 3	Gene functional description for each yeast gene, from the Saccharomyces Genome Database (http://www.yeastgenome.org)
Column 4	Reference for each gene
1	2	3	4
Systematic Name	Gene Name	Description	Reference
YBR085W	AAC3	Mitochondrial ADP/ATP translocator	[142]
YBR301W	DAN3	Cell wall mannoprotein	[143]
YEL047C	FRD1	Fumarate reductase required for anaerobic growth	[144]
YEL049W	PAU2	Seripauperin multigene family	[145]
YER011W	TIR1	Cell wall mannoprotein	[143]
YFL020C	PAU5	Seripauperin multigene family	[145]
YHR210C	YHR210C	Putative aldose 1-epimerase protein	[146]
YIL011W	TIR3	Cell wall mannoprotein	[143]
YIL013C	PDR11	Sterol transporter	[147]
YJR047C	ANB1	Anaerobic translation elongation factor eIF-5A	[40]
YJR051W	OSM1	Fumarate reductase required for anaerobic growth	[144]
YJR150C	DAN1	Cell wall mannoprotein	[148]
YJR151C	DAN4	Cell wall mannoprotein	[143]
YKL197C	PEX1	AAA-peroxin that recycles peroxisomal targeting receptors under anaerobic conditions	[149]
YLL025W	PAU17	Cell wall mannoprotein	[150]
YLR037C	PAU23	Cell wall mannoprotein	[150]
YML083C	YML083C	Protein of unknown function	[146]
YOL161C	PAU20	Seripauperin multigene family	[150]
YOR009W	TIR4	Cell wall mannoprotein	[143]
YOR010C	TIR2	Putative cell wall mannoprotein	[143]
YOR011W	AUS1	Sterol transporter	[147]
