# Supplementary material for: Rewired cellular signaling coordinates sugar and hypoxic responses for anaerobic xylose fermentation in yeast
Source: PLoS Genet. 2019 Mar 11;15(3):e1008037. doi: 10.1371/journal.pgen.1008037 (PMC6428351; doi:10.1371/journal.pgen.1008037)
Supplement: S4 Table — (XLSX) [file pgen.1008037.s014.xlsx]

## Sheet: Sheet1
Table S4. The 128 genes that show a progressive increase in expression in xylose -O2 / xylose +O2 and the presence or absence of the identified Azf1 motif.
Column Descriptions:
Column 1	Systematic name for each yeast gene
Column 2	Standard name for each yeast gene, from the Saccharomyces Genome Database (http://www.yeastgenome.org)
Column 3	If there was a match to identified Azf1 motif Fig. 1C) using MAST and an E-value < 10.
Columns 4-9	Log2 ratios of RNA-seq read counts for each strain comparing xylose -O2 to xylose +O2 (From Table S2)
1	2	3	4	5	6	7	8	9
Systematic Name	Gene Name	Azf1 Motif Match	Y22-3 Xylose Anaerobic / Y22-3 Xylose Aerobic A RNAseq	Y22-3 Xylose Anaerobic / Y22-3 Xylose Aerobic B RNAseq	Y127 Xylose Anaerobic / Y127 Xylose Aerobic A RNAseq	Y127 Xylose Anaerobic / Y127 Xylose Aerobic B RNAseq	Y128 Xylose Anaerobic / Y128 Xylose Aerobic A RNAseq	Y128 Xylose Anaerobic / Y128 Xylose Aerobic B RNAseq
YBR085W	AAC3	Yes	0.72133	0.123073	2.38406	2.00018	5.66793	5.70796
YER011W	TIR1	Yes	4.29853	4.54957	7.6336	6.77518	9.99971	10.0393
YML083C	YML083C	Yes	1.6232	1.22015	4.96614	4.76196	7.59688	7.60995
YOR010C	TIR2	Yes	2.13703	1.79359	4.93326	4.12335	6.71784	6.56099
YJR150C	DAN1	No	3.42778	4.66747	11.9003	10.9009	13.1774	13.1993
YEL049W	PAU2	Yes	2.42778	2.793	4.67764	4.61013	9.33092	9.98138
YIL011W	TIR3	Yes	-2.35492	-2.47513	3.11876	2.56704	7.41797	7.49323
YIL013C	PDR11	Yes	0.666407	0.480978	2.66034	2.80669	4.51249	4.45032
YJR047C	ANB1	Yes	1.10585	0.845466	7.99895	7.22831	10.4275	10.4986
YLR037C	PAU23	Yes	0.766184	-0.00824991	1.63871	2.20125	6.211	6.91644
YOR011W	AUS1	Yes	0.887495	0.949462	3.52562	3.35605	8.13547	8.22571
YJR151C	DAN4	No	0.759706	0.433874	1.98838	2.27641	4.18927	4.45556
YOR009W	TIR4	No	3.36518	3.11826	6.55302	5.86508	9.77838	9.80627
YBR106W	PHO88	Yes	-2.98035	-3.44337	-1.02884	-1.50431	0.749942	0.817203
YBR294W	SUL1	Yes	-1.5457	-2.80609	3.39353	2.43822	6.42017	6.66662
YCR087C-A	YCR087C-A	Yes	-3.19668	-4.0945	-1.44341	-2.13569	-0.263469	-0.183553
YDL093W	PMT5	Yes	-2.61934	-2.44363	0.783528	0.694701	2.32512	2.37621
YDR044W	HEM13	Yes	-0.981272	-0.791496	3.34607	2.83162	5.76676	5.87617
YDR124W	YDR124W	Yes	-0.747827	-1.42325	0.400485	1.30852	2.64658	3.00775
YER014C-A	BUD25	Yes	-3.31059	-3.79337	-1.03925	-2.79864	-0.523341	0.958508
YER019W	ISC1	Yes	-1.8144	-1.94926	0.426206	-0.153824	1.79205	1.83721
YER044C	ERG28	Yes	-3.20684	-3.75673	-1.42643	-1.77927	0.473448	0.73383
YER074W	RPS24A	Yes	-4.21556	-4.43035	-2.49717	-3.08435	-0.755836	-0.608054
YFR032C	RRT5	Yes	-4.64681	-4.54462	-3.05225	-1.22668	-0.842056	0.469868
YFR032C-A	RPL29	Yes	-3.99426	-4.10264	-2.15689	-2.63737	-0.731157	-0.401937
YGL041C-B	YGL041C-B	Yes	-3.73301	-3.63082	-1.01705	-0.776444	0.561621	0.873545
YGL055W	OLE1	Yes	-3.14372	-3.83659	2.00064	1.79515	3.66699	3.81091
YGR049W	SCM4	Yes	-2.58404	-2.96728	0.340775	0.095957	2.76165	2.99689
YGR060W	ERG25	Yes	-4.13231	-4.08767	-2.2694	-2.6418	0.332973	0.584363
YGR286C	BIO2	Yes	-3.36848	-3.77649	2.16358	1.79361	3.93571	4.00766
YHR007C	ERG11	Yes	-3.62144	-3.60355	-1.38139	-1.55566	0.778167	0.988449
YHR014W	SPO13	Yes	-1.47911	-0.376927	1.3663	1.38452	3.87028	4.53451
YHR123W	EPT1	Yes	-3.45927	-3.28114	-0.0311749	-0.526458	1.92863	1.94694
YIR007W	YIR007W	Yes	-1.07908	-1.64802	1.50814	1.44201	3.19449	3.28293
YIR030C	DCG1	Yes	-4.85404	-4.75186	-1.59493	-1.76936	-0.104096	0.196856
YJL079C	PRY1	Yes	-0.832481	-0.966162	2.17159	1.47043	4.40552	4.70072
YJL080C	SCP160	Yes	-2.80475	-2.87274	-1.00961	-1.37685	0.720194	0.60462
YJL189W	RPL39	Yes	-4.49921	-4.76084	-2.41724	-3.16606	-1.22378	-0.893865
YJR116W	TDA4	Yes	-2.4111	-2.54771	1.6079	0.96621	3.58083	3.70349
YKL182W	FAS1	Yes	-3.7748	-3.82806	0.313108	-0.0900772	2.20748	2.20008
YLL046C	RNP1	Yes	-3.28647	-3.18428	-1.51705	-0.0540513	0.476659	1.28044
YLR043C	TRX1	Yes	-4.5953	-5.3392	-1.06297	-1.44188	0.26969	0.4523
YLR054C	OSW2	Yes	-0.32933	-1.64218	2.35218	1.72606	5.35485	5.7515
YLR150W	STM1	Yes	-4.09868	-4.25954	-1.88818	-2.3324	-0.637797	-0.578377
YLR364W	GRX8	Yes	-3.31637	-3.5037	-0.526045	-1.72284	0.640986	0.90862
YLR372W	ELO3	Yes	-3.48674	-3.4536	-1.12621	-1.6547	0.720864	0.707308
YLR441C	RPS1A	Yes	-4.00478	-4.15041	-2.35311	-2.77635	-0.901518	-0.77347
YML036W	CGI121	Yes	-3.55538	-4.06987	-1.0322	-1.63013	0.181693	0.304625
YML058W-A	HUG1	Yes	-0.0551116	-0.215963	4.19915	3.66079	8.70714	9.0922
YOL127W	RPL25	Yes	-4.12502	-4.21035	-2.36355	-2.79894	-1.04925	-0.869856
YOR198C	BFR1	Yes	-3.40619	-3.88897	-1.3485	-1.51522	0.168331	0.22882
YOR209C	NPT1	Yes	-3.50118	-3.919	-1.08135	-1.19347	0.54612	0.614772
YPL244C	HUT1	Yes	-2.77231	-3.15126	-0.617915	-0.841709	0.842578	0.836783
YMR184W	ADD37	No	-2.63238	-3.13592	-0.365295	-0.536001	0.997402	1.11753
YLR100W	ERG27	No	-3.27253	-3.5461	-1.74972	-1.80827	0.0242684	0.0710532
YIR033W	MGA2	No	-2.41114	-2.92261	1.6795	1.39413	3.16243	3.20366
YGL135W	RPL1B	No	-3.89336	-3.88321	-2.05675	-2.69539	-0.725523	-0.707409
YOR312C	RPL20B	No	-4.21593	-4.15603	-2.40872	-2.77495	-0.756685	-0.517716
YGL076C	RPL7A	No	-4.08313	-4.06976	-2.34277	-2.802	-0.867471	-0.772867
YBL106C	SRO77	No	-1.20163	-1.51916	0.774795	0.681896	4.46518	4.56385
YNR041C	COQ2	No	-4.74594	-4.12919	-0.963379	-1.38796	0.688644	0.849042
YNR075W	COS10	No	-0.245284	-1.01757	2.3186	1.42622	5.01129	4.95788
YDR147W	EKI1	No	-2.05767	-2.24022	0.687214	0.535817	2.22692	2.34092
YML126C	ERG13	No	-4.34822	-4.79948	-2.1544	-2.33638	-0.351579	-0.136602
YGL001C	ERG26	No	-3.73661	-4.20308	-0.864546	-1.07324	0.881235	0.992896
YPL231W	FAS2	No	-2.74182	-2.82461	0.757687	0.355662	2.5794	2.64407
YOR237W	HES1	No	1.71015	1.11189	4.0873	3.81772	10.6013	10.7957
YDR123C	INO2	No	-2.28967	-1.85491	-0.195116	-0.0346777	1.49029	1.73727
YOL002C	IZH2	No	-1.74254	-2.09033	0.873459	0.457037	2.98304	3.09433
YOL101C	IZH4	No	-3.32056	-4.36522	3.84762	2.95399	7.44668	7.67667
YKR069W	MET1	No	-2.60301	-2.93254	-0.531593	-0.402405	1.4383	1.38906
YFR030W	MET10	No	-2.873	-3.35123	-0.321317	-0.931075	2.37467	2.46969
YPR167C	MET16	No	-2.36361	-2.34631	-0.730436	-0.560216	2.04247	2.16443
YHR004C	NEM1	No	-0.67872	-0.780305	1.06041	0.936692	2.69918	2.75835
YBR066C	NRG2	No	-2.41422	-3.49966	1.09651	0.619299	3.75824	4.14434
YKR003W	OSH6	No	-2.8619	-3.03843	-0.421186	-0.841775	1.82182	1.90194
YIL145C	PAN6	No	-3.53132	-3.83123	-0.43368	-1.10868	1.83477	1.79108
YLL025W	PAU17	No	1.76442	1.6698	4.09749	3.45452	8.58283	9.427
YPL272C	PBI1	No	-0.287744	-0.694574	1.61673	1.18596	7.03678	7.4231
YLR029C	RPL15A	No	-3.95714	-4.02103	-2.05182	-2.55916	-0.680623	-0.586923
YGL031C	RPL24A	No	-4.87026	-4.82879	-2.57896	-3.03467	-0.948266	-0.826482
YLR325C	RPL38	No	-4.25841	-4.36722	-2.31643	-2.87605	-1.07045	-0.934904
YIL148W	RPL40A	No	-4.0579	-4.21769	-2.02395	-2.37102	-0.562941	-0.439528
YOL039W	RPP2A	No	-4.56113	-4.54884	-2.36263	-3.17329	-1.12786	-0.977907
YGR214W	RPS0A	No	-3.97944	-3.99612	-2.14067	-2.59754	-0.634986	-0.659962
YOR293W	RPS10A	No	-4.13801	-4.11982	-2.38794	-2.78401	-0.867599	-0.689812
YPR116W	RRG8	No	-1.73203	-2.39169	-0.196858	-0.351108	1.60667	1.49221
YAL067C	SEO1	No	-2.76217	-3.64036	1.38231	1.23519	3.29889	3.33389
YJL105W	SET4	No	-1.23541	-1.64018	3.11098	2.82891	6.72938	6.96586
YOR190W	SPR1	No	-2.70091	-2.92066	-1.29466	-1.05405	0.395334	0.581726
YPL092W	SSU1	No	-0.672527	-0.7857	1.26162	1.1177	2.99735	2.88618
YDR213W	UPC2	No	-0.501696	-0.924769	1.9195	1.81714	4.40653	4.57707
YGL039W	YGL039W	No	-2.2349	-2.73679	0.578396	-0.107243	3.24536	3.39767
YCL018W	LEU2	Yes	-1.54817	-1.78451	0.459787	0.3196	2.03423	1.92618
YDR210W	YDR210W	Yes	-2.59125	-2.70588	-0.76242	-1.01485	0.724241	1.09797
YER052C	HOM3	Yes	-3.20346	-3.3562	-1.55298	-2.00217	0.140794	0.0315881
YHR144C	DCD1	Yes	-3.43493	-3.69531	-1.40955	-1.93078	0.321463	0.329885
YHR185C	PFS1	Yes	0.105852	-1.37693	2.05895	1.88452	3.93086	4.48825
YHR208W	BAT1	Yes	-2.85653	-2.72192	-0.834398	-1.09726	1.06804	0.945504
YJL028W	YJL028W	Yes	-1.47911	-1.37693	0.658785	1.09204	3.56412	3.89711
YJR137C	MET5	Yes	-2.20429	-2.68086	-0.453506	-0.742034	2.64725	2.62242
YKL029C	MAE1	Yes	-1.06273	-1.48442	0.583496	0.288922	2.01892	1.90757
YLR303W	MET17	Yes	-4.61066	-5.37689	-1.96063	-3.24776	1.33797	1.33417
YML008C	ERG6	Yes	-4.61091	-4.70311	-1.35966	-1.44128	0.150576	0.366185
YOR175C	ALE1	Yes	-1.58294	-2.04086	0.934293	0.648743	3.40883	3.33844
YPR114W	YPR114W	Yes	-2.90901	-3.65185	0.0256698	-0.263894	1.4674	1.45519
YMR011W	HXT2	No	-4.34076	-4.78789	-1.46548	-0.9561	1.26405	1.62861
YBL094C	YBL094C	No	-0.847593	-0.745409	0.977199	1.21781	3.00049	3.36304
YDL172C	YDL172C	No	-3.27159	-2.16941	0.275429	-2.06892	2.72857	2.71035
YKL183C-A	YKL183C-A	No	-0.97911	-1.87693	1.85143	0.677002	2.70774	2.88842
YPL238C	YPL238C	No	-3.06407	-2.96189	-0.572568	-0.0689249	1.29859	1.19547
YJR105W	ADO1	No	-3.85844	-3.71963	-1.95087	-2.46658	-0.622579	-0.564879
YGL157W	ARI1	No	-3.0801	-3.02767	-1.25663	-1.41195	0.649522	0.917018
YNR056C	BIO5	No	-2.59763	-2.71784	0.275429	-0.653887	2.41389	2.2089
YFR012W	DCV1	No	-0.564073	-1.46189	2.27793	1.601	3.4121	3.71035
YJR010W	MET3	No	-3.31977	-3.55575	-0.10267	-0.837538	3.66306	3.76606
YOR394W	PAU21	No	2.95976	2.37007	3.75832	4.677	10.1567	10.9336
YMR006C	PLB2	No	-4.51131	-4.6413	0.956356	0.497371	2.39081	2.23306
YOR095C	RKI1	No	-5.41495	-5.09864	-2.7351	-3.19193	-1.18385	-1.20128
YKL212W	SAC1	No	-3.40199	-3.63684	-0.700689	-0.95494	0.649603	0.724671
YAL059C-A	YAL059C-A	No	-2.06407	-2.96189	-0.856089	-0.200442	1.6771	1.19547
GTK30H00100	GTK30H00100	Yes	1.73737	1.95503	4.6106	4.19678	6.41876	6.54213
GTK30F00260	GTK30F00260	Yes	-1.16928	-2.0671	0.0595731	0.189999	2.22167	2.48486
GTK30D06720	GTK30D06720	No	-0.857582	-0.755398	1.53605	1.77666	5.80226	6.21825
GTK30H00140	GTK30H00140	No	0.842818	-0.376927	2.35143	3.05147	5.4121	5.89395
GTK30H00150	GTK30H00150	No	-1.49809	-1.98087	3.50351	3.26196	4.94803	5.24653
GTK30L03690	GTK30L03690	No	-0.618271	-1.20858	1.35835	1.33868	3.4738	3.37186
GTK30O00150	GTK30O00150	No	-4.78343	-4.9279	-1.87576	-2.18755	0.0409752	0.626662
