# Supplementary material for: Rewired cellular signaling coordinates sugar and hypoxic responses for anaerobic xylose fermentation in yeast
Source: PLoS Genet. 2019 Mar 11;15(3):e1008037. doi: 10.1371/journal.pgen.1008037 (PMC6428351; doi:10.1371/journal.pgen.1008037)
Supplement: S7 Table — (XLSX) [file pgen.1008037.s017.xlsx]

## Sheet: Sheet Summary
Table S7. Phosphoproteomic analysis of Y184 (Y22-3 gre3∆ isu1∆), Y184 ira2∆, and Y184 bcy1∆ in xylose -O2.
Sheet Descriptions
Sheet 7-1) All Phosphopeptides	All phosphopeptides identified for Y184 (Y22-3 gre3∆isu1∆), Y184 ira2∆, and Y184 bcy1∆ in xylose ±O2.
Sheet 7-2) Class I Phosphopeptides	Phosphopeptides in Class I - those with an increase or decrease in phosphorylation in Y184 bcy1∆ compared to Y184 and Y184 ira2∆ in xylose -O2.
Sheet 7-3) Class II Phosphopeptides	Phosphopeptides in Class II - those with an increase or decrease in phosphorylation in Y184 bcy1∆ compared to Y184 ira2∆ in xylose -O2.
Sheet 7-4) Class III Phosphopeptides	Phosphopeptides in Class III - those with an increase or decrease in phosphorylation in Y184 bcy1∆ compared to Y184 in xylose -O2.

## Sheet: 7-1) All Phosphopeptides
Table S7-1) All phosphopeptides identified for Y184 (Y22-3 gre3∆ isu1∆), Y184 ira2∆, and Y184 bcy1∆ in xylose -O2.
Column Descriptions:
Column 1	Systematic name for each yeast protein.
Column 2	Protein name for each yeast protein.
Column 3	Phosphosite(s) location on each protein
Column 4	Peptide containing phosphosite (lowercased letter)
Column 5	Number of phosphosites identified on each peptide
Column 6-15	Log2 transformed count values for each phosphosite in each strain (normalized for protein abundance) or log2 ratio.
1	2	3	4	5	6	7	8	9	10	11	12	13	14	15
Systematic Name	Protein Name	Phosphosite(s)	Peptide	# of Sites	Y184 RepA	Y184 RepB	Y184 ira2∆ RepA	Y184 ira2∆ RepB	Y184 bcy1∆ RepA	Y184 bcy1∆ RepB	Y184 bcy1∆ / Y184 RepA	Y184 bcy1∆ / Y184 RepB	Y184 bcy1∆ / Y184 ira2∆ RepA	Y184 bcy1∆ / Y184 ira2∆ RepB
YAL005C	Ssa1	S(415)	NsTIPTKK	1	-6.15021	-6.07807	-6.30529	-6.51358	-6.41169	-6.52419	-0.261475	-0.446123	-0.106395	-0.0106156
YAL012W	Cys3	S(40)	QSsPANPIGTYEYSR	1	-5.81234	-5.81039	-5.8616	-6.01793	-6.33093	-6.38837	-0.518586	-0.577982	-0.469325	-0.370435
YAL017W	Psk1	S(286)	GDYGNNIsPERPSFR	1	5.16295	4.6555	4.60465	4.14308	4.43017	4.17192	-0.73278	-0.48358	-0.174476	0.0288455
YAL017W	Psk1	S(1018)	ISLsPSTESLADSK	1	4.24138	3.85371	3.85416	3.51001	3.69182	3.50265	-0.549555	-0.351057	-0.162335	-0.00735731
YAL017W	Psk1	S(202)	NKsQIWNTTSATLNAFVNNTSSSSAASSALSNK	1	1.61945	1.21943	0.936461	0.569946	0.792036	0.37405	-0.827418	-0.845381	-0.144425	-0.195896
YAL017W	Psk1	S(1020)	ISLSPsTESLADSK	1	6.12379	5.68517	6.07023	5.80964	5.88592	5.6372	-0.237875	-0.0479667	-0.184312	-0.172444
YAL017W	Psk1	T(1079)	GNQPVSTFLRtPEK	1	1.93727	1.55325	2.01132	1.48377	2.05426	1.82819	0.116992	0.274937	0.0429357	0.344413
YAL017W	Psk1	S(255)	ANsLAYLPSILPEQDPLLK	1	0.974231	0.50257	0.304716	0.550766	-0.376545	-0.494348	-1.35078	-0.996918	-0.681261	-1.04511
YAL021C	Ccr4	T(283)	KQQPTGDSTPSGTATNSAVSTPLtPK	1	-1.79506	-1.80382	-1.75235	-1.84023	-1.67155	-1.68373	0.12351	0.120085	0.0808074	0.156503
YAL021C	Ccr4	T(268)	KQQPTGDStPSGTATNSAVSTPLTPK	1	-1.51036	-1.62982	-1.71229	-1.8092	-1.97007	-1.87508	-0.459713	-0.245262	-0.257785	-0.0658818
YAL021C	Ccr4	T(268);T(283)	KQQPTGDStPSGTATNSAVSTPLtPK	2	-4.73821	-4.61153	-4.60145	-4.97039	-5.10199	-4.94283	-0.363781	-0.331296	-0.50054	0.0275609
YAL021C	Ccr4	S(276)	KQQPTGDSTPSGTATNsAVSTPLTPK	1	-3.13582	-3.17627	-3.1121	-3.1415	-3.69661	-3.63057	-0.560781	-0.454291	-0.584505	-0.48907
YAL035W	Fun12	S(379)	sTPAATPAATPTPSSASPNK	1	-4.22151	-4.5188	-4.83507	-4.92593	-6.02576	-6.11584	-1.80425	-1.59704	-1.19069	-1.18992
YAL035W	Fun12	S(395)	STPAATPAATPTPSSAsPNKK	1	-5.7962	-5.56775	-5.85556	-5.95863	-5.35144	-5.24791	0.444758	0.319836	0.504117	0.710717
YAL035W	Fun12	T(380)	StPAATPAATPTPSSASPNK	1	-7.81775	-7.83207	-7.71858	-7.84782	-8.81839	-8.7962	-1.00064	-0.964127	-1.09981	-0.94838
YAL035W	Fun12	T(388)	STPAATPAAtPTPSSASPNKK	1	-7.04277	-7.51217	-7.92924	-8.14882	-9.37832	-9.20343	-2.33555	-1.69125	-1.44908	-1.0546
YAL038W	Cdc19	S(9)	LTsLNVVAGSDLR	1	-8.21877	-8.12744	-9.04141	-8.92428	-9.63935	-9.54744	-1.42058	-1.42	-0.597945	-0.623161
YAL038W	Cdc19	S(22)	RTsIIGTIGPK	1	-4.45142	-4.55033	-7.27797	-7.57702	-8.36189	-5.38442	-3.91047	-0.834088	-1.08392	2.19261
YAL038W	Cdc19	T(407)	AIIVLSTSGTtPR	1	-10.8491	-10.8758	-10.9814	-11.0185	-11.1274	-11.2143	-0.278285	-0.338429	-0.146015	-0.195821
YAL041W	Cdc24	S(741)	TTSSsFESEIK	1	1.30601	1.31896	1.39363	1.31951	2.10257	2.08443	0.796562	0.765465	0.708939	0.764922
YAL041W	Cdc24	T(738)	TtSSSFESEIK	1	-0.753387	-0.819456	-1.07807	-1.09002	-1.03636	-1.09925	-0.28297	-0.279793	0.0417172	-0.00922482
YAL054C	Acs1	S(699)	KILAGESDQLGDVSTLsNPGIVR	1	-9.38951	-9.1613	-8.48261	-8.02073	-7.99242	-7.77614	1.39709	1.38516	0.490189	0.244587
YAR002W	Nup60	S(10)	RAsATVPSAPYR	1	0.0682932	-0.00540048	0.218349	0.0818375	-0.707522	-0.517335	-0.775815	-0.511934	-0.925871	-0.599172
YAR002W	Nup60	S(312)	RVsPNAAPR	1	1.84712	1.69369	1.2297	0.972991	0.334775	0.386284	-1.51234	-1.30741	-0.894922	-0.586707
YAR002W	Nup60	S(352)	IsPSAPSK	1	1.12807	1.0143	0.870084	0.849639	0.758421	0.777023	-0.369646	-0.237275	-0.111663	-0.0726161
YAR002W	Nup60	S(214)	KYsFNYSSLPSPYK	1	-2.04088	-2.09218	-2.3915	-2.68872	-2.86204	-3.05297	-0.821165	-0.960788	-0.470541	-0.364248
YAR007C	Rfa1	S(178)	KFANENPNsQK	1	-3.75287	-3.68688	-3.47797	-3.32495	-4.03196	-3.99164	-0.279088	-0.30476	-0.553982	-0.66669
YAR042W	Swh1	S(1055)	TANsATGGPK	1	0.603275	0.240307	-0.58901	-0.944689	-0.895482	-0.85449	-1.49876	-1.0948	-0.306472	0.0901986
YBL007C	Sla1	S(799)	KSEFTGsMQDLLDLQPLEPK	1	-3.61407	-3.80725	-3.88264	-3.81049	-4.0423	-4.06692	-0.428223	-0.259677	-0.159658	-0.256429
YBL007C	Sla1	S(573)	GTDSRDsERER	1	-4.42499	-4.62135	-5.28672	-5.11746	-5.24408	-5.01811	-0.819092	-0.396755	0.0426343	0.0993522
YBL007C	Sla1	T(435)	NFtKSPSR	1	-2.06483	-2.19549	-2.80254	-2.82967	-2.20221	-2.19273	-0.137377	0.00275519	0.600329	0.636936
YBL007C	Sla1	S(437)	KNFTKsPSR	1	0.182957	0.152649	-0.356806	-0.411284	-0.0564441	-0.0787831	-0.239401	-0.231432	0.300362	0.332501
YBL007C	Sla1	T(923)	TGNGLIPISNtGGAMMPQTTFGAAATVLPLQK	1	-7.33864	-7.5045	-8.15808	-7.65072	-8.25314	-8.42711	-0.914494	-0.922616	-0.0950558	-0.77639
YBL007C	Sla1	T(913)	tGNGLIPISNTGGAMMPQTTFGAAATVLPLQK	1	-6.43663	-6.44261	-7.33753	-7.1889	-7.28504	-7.33967	-0.84841	-0.897059	0.0524906	-0.15077
YBL007C	Sla1	S(633)	ELPPIKPPRPTSTTsVPNTTSVPPAESSNNNNSSNK	1	-5.87196	-5.91316	-6.30335	-6.25015	-6.23934	-6.34788	-0.367383	-0.434717	0.0640019	-0.0977225
YBL007C	Sla1	S(449)	SKsNANASWKDDELQNDVVGSAAGK	1	-3.06907	-3.43316	-4.04004	-4.1615	-4.5743	-4.46751	-1.50523	-1.03435	-0.534261	-0.306005
YBL007C	Sla1	T(831)	DLEPVKtGGTTVPAAPVSSAPVSSAPAPLDPFK	1	-4.018	-4.07578	-4.37957	-4.22524	-4.6184	-4.49814	-0.6004	-0.422356	-0.238836	-0.272893
YBL007C	Sla1	T(1075)	tGGALNTFNTGGAMIPQTSFSSQAQNTGGFRPQSQFGLTLQK	1	-3.76742	-4.02164	-4.60675	-4.41053	-4.92681	-4.88787	-1.15938	-0.866221	-0.32006	-0.477338
YBL007C	Sla1	T(887)	tGGFVVPQTTFGMQSQVTGGILPVQK	1	-3.27481	-3.57792	-4.15278	-4.08354	-4.71655	-4.59253	-1.44174	-1.01461	-0.563774	-0.508982
YBL007C	Sla1	T(938)	TGNGLIPISNTGGAMMPQTTFGAAAtVLPLQK	1	-7.76006	-7.35733	-8.39711	-7.95058	-8.47026	-8.59451	-0.710202	-1.23719	-0.0731524	-0.643927
YBL007C	Sla1	T(945)	tGGGLIPIATTGGAQFPQTSFNVQGQQQLPTGSILPVQK	1	-7.35184	-7.37737	-8.51888	-7.85869	-8.89645	-8.75014	-1.54462	-1.37277	-0.377577	-0.891441
YBL024W	Ncl1	S(424)	LSsETPALESEGPQTK	1	-3.57788	-3.6516	-4.40511	-4.47419	-5.47386	-5.95786	-1.89598	-2.30625	-1.06875	-1.48367
YBL032W	Hek2	T(255)	SSGEPTSPStSSNTR	1	-3.02797	-2.96383	-3.48252	-3.43978	-3.64574	-3.47519	-0.617767	-0.511366	-0.163215	-0.0354103
YBL032W	Hek2	S(252)	KSSGEPTsPSTSSNTR	1	-1.97206	-1.88665	-2.18424	-2.40438	-2.59046	-2.47246	-0.618401	-0.585811	-0.406221	-0.0680869
YBL032W	Hek2	T(251)	KSSGEPtSPSTSSNTR	1	-4.75794	-4.8289	-5.06659	-5.20155	-5.38879	-5.38598	-0.630849	-0.557076	-0.322204	-0.184429
YBL037W	Apl3	T(727)	RNtIDDVNSK	1	2.65372	2.76827	3.0908	2.98594	2.90255	3.08885	0.248829	0.320583	-0.188251	0.102914
YBL037W	Apl3	T(688)	LGSLPASAGStTLINTPSEASSSTPDLLSK	1	-1.51293	-1.44678	-1.3541	-1.44058	-1.51021	-1.44144	0.00272414	0.00533704	-0.156114	-0.000857788
YBL037W	Apl3	T(701)	LGSLPASAGSTTLINTPSEASSStPDLLSK	1	-1.9696	-2.13595	-2.38492	-2.35187	-2.50071	-2.45863	-0.53111	-0.322674	-0.115788	-0.106759
YBL037W	Apl3	S(700)	LGSLPASAGSTTLINTPSEASSsTPDLLSK	1	-2.3726	-2.32539	-2.13717	-2.23546	-2.4114	-2.35999	-0.038796	-0.034601	-0.274229	-0.124532
YBL047C	Ede1	S(931)	FVETTVENsNLNVNR	1	-6.27557	-6.48415	-7.31538	-7.2365	-7.24232	-7.21089	-0.966753	-0.726745	0.0730556	0.0256048
YBL047C	Ede1	S(1008)	SQsLTSSVANNAPQSVR	1	-3.14342	-3.13098	-3.29405	-3.24315	-3.13844	-3.07789	0.00498282	0.0530838	0.155611	0.165258
YBL047C	Ede1	S(1087)	ANsNEDGESVSSIQESPK	1	-4.68399	-4.46899	-4.77688	-4.61221	-4.3634	-4.78562	0.320594	-0.31663	0.413484	-0.173411
YBL047C	Ede1	S(241)	TTPLsANSTGVSSLTR	1	-4.55095	-4.48268	-4.62685	-4.48265	-4.65285	-4.5294	-0.1019	-0.0467208	-0.025999	-0.0467484
YBL047C	Ede1	S(1093)	ANSNEDGEsVSSIQESPKISAQPK	1	-8.03293	-7.92425	-7.91612	-7.88071	-6.90566	-6.75817	1.12727	1.16608	1.01046	1.12253
YBL047C	Ede1	S(1100)	ANSNEDGESVSSIQEsPK	1	-3.85371	-3.75622	-3.57932	-3.55527	-3.08648	-2.93155	0.767231	0.824676	0.492843	0.623727
YBL047C	Ede1	S(1095)	RANSNEDGESVsSIQESPKISAQPK	1	-7.48808	-7.27799	-7.15239	-7.11998	-6.79937	-6.72384	0.688701	0.554153	0.353012	0.396147
YBL047C	Ede1	S(249)	TTPLSANSTGVSsLTR	1	-6.94155	-6.81807	-6.97647	-7.25066	-7.08833	-7.19621	-0.146783	-0.378134	-0.111869	0.0544562
YBL047C	Ede1	S(378)	NAGVELPDVIPNELLQSPALGLYPPNPLPQQQsAPQIAIPSR	1	-7.35614	-7.41111	-7.60797	-7.4657	-7.36452	-7.45482	-0.00838037	-0.0437016	0.243452	0.0108793
YBL047C	Ede1	T(489)	FTPtSNFGQSIIKEEPEEQEQLR	1	-7.5712	-7.61235	-8.39102	-8.21078	-8.56987	-8.39426	-0.998669	-0.781911	-0.17885	-0.183477
YBL047C	Ede1	S(527)	HASsPVKR	1	-3.25143	-3.73769	-4.07647	-3.42275	-3.61896	-3.52589	-0.367534	0.2118	0.457501	-0.103145
YBL047C	Ede1	S(244)	TTPLSANsTGVSSLTR	1	-5.04173	-4.9957	-5.45573	-5.48178	-5.66133	-5.67207	-0.619598	-0.676371	-0.205593	-0.190289
YBL047C	Ede1	S(1309)	VATPsIPQQPIPLKNDPIVDASLSK	1	-7.67128	-7.69463	-7.87833	-7.58577	-7.75994	-7.72507	-0.0886632	-0.0304396	0.118383	-0.1393
YBL047C	Ede1	T(1307)	VAtPSIPQQPIPLK	1	-5.63125	-5.98552	-6.22984	-6.21347	-6.28257	-6.30773	-0.651324	-0.322202	-0.0527322	-0.0942591
YBL047C	Ede1	T(513)	ESSDtFSAQPPPVPK	1	-5.9343	-5.95487	-6.16993	-6.08541	-6.29774	-6.23019	-0.363442	-0.275316	-0.127815	-0.144777
YBL047C	Ede1	S(1096)	ANSNEDGESVSsIQESPK	1	-7.75862	-7.53837	-7.42202	-7.34175	-7.69033	-7.63393	0.0682849	-0.0955555	-0.268315	-0.292177
YBL047C	Ede1	S(453)	AQTVVQNNTNNsFSYDNNNGQATLQQQQPQQPPPLTHSSSGLKK	1	-7.90672	-7.8743	-7.92998	-7.93298	-7.80663	-8.03054	0.100096	-0.156239	0.12335	-0.0975602
YBL047C	Ede1	S(481)	AQTVVQNNTNNSFSYDNNNGQATLQQQQPQQPPPLTHSSsGLK	1	-5.1481	-5.22686	-5.09389	-4.98349	-5.16613	-5.09659	-0.0180212	0.130269	-0.07224	-0.113099
YBL047C	Ede1	S(1179)	YPAPGTsPSHNEGNSK	1	-5.25109	-5.16447	-5.33533	-5.36276	-5.53207	-5.59461	-0.280974	-0.430144	-0.196733	-0.231849
YBL047C	Ede1	S(1181)	YPAPGTSPsHNEGNSK	1	-7.23428	-6.94959	-6.91913	-7.04815	-7.34576	-7.40449	-0.111479	-0.454901	-0.426633	-0.356342
YBL047C	Ede1	S(534)	TAsTTLPQVPNFSVFSMPAGAATSAATGAAVGAAVGAAALGASAFSR	1	-9.91527	-10.3019	-10.5169	-10.1264	-10.4478	-10.6463	-0.532506	-0.344458	0.0691396	-0.519951
YBL047C	Ede1	S(580)	SsNNAFK	1	-2.10042	-2.04602	-3.78068	-3.48881	-4.89249	-4.58846	-2.79207	-2.54244	-1.11181	-1.09965
YBL051C	Pin4	S(655)	SLsGLDLQNQNK	1	-0.0517501	0.000951402	0.301532	0.686949	0.488401	0.535396	0.540152	0.534445	0.186869	-0.151552
YBL051C	Pin4	S(638)	SLsHSGLDDGLEQGLNR	1	-1.51364	-1.60575	-1.63528	-1.5199	-1.45927	-1.57082	0.0543763	0.0349322	0.176016	-0.050918
YBL051C	Pin4	S(653)	sLSGLDLQNQNK	1	0.450966	0.258348	0.876916	0.965379	1.20924	1.15346	0.758271	0.895111	0.332321	0.18808
YBL051C	Pin4	S(194)	SSSNLsLDSLSK	1	-4.61535	-4.98618	-4.42801	-4.34535	-4.14705	-3.92508	0.468292	1.0611	0.280954	0.420266
YBL051C	Pin4	S(189)	sSSNLSLDSLSK	1	-1.64551	-1.71332	-1.81277	-1.53689	-1.26408	-1.17564	0.381426	0.537678	0.548687	0.361248
YBL051C	Pin4	S(65)	NAEQNVsSTNLNNAPTNGALDDDVIPNAIVIK	1	-1.76276	-1.89217	-2.15506	-2.07273	-2.1359	-2.06476	-0.373146	-0.172588	0.0191605	0.00796395
YBL051C	Pin4	S(466)	ISSQGQFSMQPTLTsPK	1	-1.51711	-1.51888	-1.41292	-1.28899	-1.13939	-1.18045	0.377723	0.33842	0.273532	0.108537
YBL051C	Pin4	S(541)	NSQIsPPNSQIPINSQTLSQAQPPAQSQTQQR	1	-1.13844	-1.23349	-1.43905	-1.24826	-1.27212	-1.26005	-0.133673	-0.0265604	0.166932	-0.0117916
YBL051C	Pin4	T(512)	QQATLtPSSR	1	-1.34429	-1.51836	-1.80031	-1.76879	-2.25711	-2.24316	-0.912813	-0.724797	-0.456792	-0.474367
YBL058W	Shp1	S(98)	AINTEHVGGLYPKPGSSQGsNEYLK	1	-5.01187	-5.01307	-4.46636	-4.50455	-4.24012	-4.35362	0.771752	0.659448	0.226247	0.150928
YBL058W	Shp1	S(211)	LGsTIDAADEVVEDNTSQSQR	1	-4.83713	-4.84111	-4.41426	-4.4228	-4.38248	-4.43894	0.454649	0.402174	0.0317721	-0.0161366
YBL058W	Shp1	S(109)	KGSTsPEPTK	1	-1.01905	-1.46959	-1.42807	-1.37193	-1.47157	-1.41684	-0.452517	0.0527498	-0.0434941	-0.0449113
YBL058W	Shp1	S(76)	QEAFSSTNSsNK	1	-4.63773	-4.62379	-4.21602	-4.23563	-4.80113	-4.6128	-0.163407	0.0109866	-0.58511	-0.377171
YBL058W	Shp1	S(316)	LGsPIPGESSPAEVPK	1	-0.50616	-0.677868	-0.380197	-0.322808	-0.827224	-0.812822	-0.321064	-0.134954	-0.447027	-0.490014
YBL058W	Shp1	S(107);T(113)	RKGsTSPEPtK	2	-3.9862	-4.23978	-4.1404	-4.03451	-4.86198	-4.87394	-0.875779	-0.634152	-0.721578	-0.83943
YBL075C	Ssa3	S(415)	NsTIPTKK	1	-6.15021	-6.07807	-6.30529	-6.51358	-6.41169	-6.52419	-0.261475	-0.446123	-0.106395	-0.0106156
YBL091C	Map2	S(35)	ADEsDPVESK	1	-0.247749	-0.134628	-0.225892	-0.383628	-0.829484	-0.814078	-0.581734	-0.67945	-0.603591	-0.43045
YBL105C	Pkc1	S(609)	VGRDsPTK	1	0.823017	0.622901	0.310318	0.449295	0.84215	0.854524	0.0191328	0.231623	0.531832	0.40523
YBL105C	Pkc1	S(75)	TAQQSQGENGsEDNVR	1	-1.49952	-1.75698	-2.35081	-2.41926	-2.11788	-2.26578	-0.618355	-0.508801	0.232927	0.153487
YBR001C	Nth2	S(112)	RGsEDDSFLSSQGNR	1	5.42348	5.13601	5.22481	4.863	4.29087	4.25617	-1.13261	-0.879839	-0.93394	-0.606834
YBR025C	Ola1	S(116)	sVDSIYQVVR	1	-7.33067	-7.23836	-7.61208	-7.5696	-7.72568	-7.76892	-0.395009	-0.530565	-0.113599	-0.199326
YBR049C	Reb1	S(355)	sPSHDNEAGSVDNSEISQLLQSAATK	1	-1.24031	-1.06942	-0.865668	-0.813646	-0.813629	-0.897519	0.426686	0.171905	0.0520398	-0.0838725
YBR059C	Akl1	S(407)	IPsQNVGQELEEEKESQSDQR	1	-2.29175	-2.45498	-2.91115	-2.84829	-2.76752	-2.74859	-0.475772	-0.293607	0.143628	0.0997013
YBR059C	Akl1	S(1072)	ARQsLDLER	1	1.2261	1.1901	1.21197	1.09754	1.06732	0.929684	-0.158773	-0.26042	-0.144645	-0.16786
YBR059C	Akl1	S(496)	QSsDPTISEQSPR	1	-1.08122	-0.910344	-0.673726	-0.686094	-0.44108	-0.523659	0.640138	0.386685	0.232646	0.162435
YBR059C	Akl1	S(971)	QSLDLNFQEVNLsSPTLTQEHR	1	-2.16	-2.10576	-2.35761	-2.23235	-2.22246	-2.16788	-0.0624671	-0.062114	0.135147	0.064475
YBR059C	Akl1	S(504)	QSSDPTISEQsPR	1	-0.366183	-0.367629	-0.603773	-0.693934	-1.03667	-1.13348	-0.67049	-0.765849	-0.4329	-0.439544
YBR059C	Akl1	S(439)	TTsNANSSGTANNPQEINTIQSPGIEDK	1	-2.65175	-2.68422	-3.53263	-3.51778	-3.56251	-3.48398	-0.910761	-0.799759	-0.0298824	0.0338021
YBR059C	Akl1	S(960)	QsLDLNFQEVNLSSPTLTQEHR	1	-4.43592	-4.41519	-4.90592	-4.8034	-4.53833	-4.50812	-0.102416	-0.0929277	0.367586	0.295285
YBR059C	Akl1	T(603)	YQQAQNQtGTQGNTFPDESQYQSR	1	-3.06698	-3.07866	-3.34623	-3.30767	-3.81104	-3.65416	-0.744066	-0.575499	-0.464815	-0.346486
YBR072W	Hsp26	T(42)	QLANtPAK	1	-2.47894	-2.39747	-2.35042	-2.32272	-2.47867	-3.60966	0.000277635	-1.21219	-0.128242	-1.28694
YBR072W	Hsp26	S(208)	KIEVSsQESWGN	1	-9.39185	-9.01161	-6.6872	-6.38688	-5.63823	-9.86092	3.75363	-0.849316	1.04897	-3.47404
YBR079C	Rpg1	S(893)	ATVsPDKAK	1	-5.13044	-5.09246	-5.13904	-5.05677	-4.31857	-4.29914	0.811876	0.793314	0.820473	0.757631
YBR079C	Rpg1	T(935)	TAGGSSPATPATPAtPTPSSGPK	1	-6.10301	-5.97971	-6.82474	-6.84617	-7.16879	-7.33125	-1.06578	-1.35153	-0.344048	-0.48508
YBR079C	Rpg1	S(925)	TAGGsSPATPATPATPTPSSGPK	1	-6.21377	-6.30931	-6.94653	-6.94317	-7.28007	-7.23169	-1.06631	-0.922373	-0.333547	-0.288518
YBR079C	Rpg1	S(926)	TAGGSsPATPATPATPTPSSGPK	1	-4.9325	-5.04097	-5.35449	-5.56006	-5.85765	-5.91038	-0.925149	-0.869407	-0.50316	-0.350313
YBR080C	Sec18	T(15)	AAANHtPPDMTNVDTR	1	-6.716	-6.54004	-6.68743	-6.92544	-7.41771	-7.45352	-0.701714	-0.913487	-0.730283	-0.528087
YBR085C-A	Ybr085C-A	S(15)	QNTNFTHsTGSFLQSAPVELTTVSGYQEFLK	1	-8.59182	-8.41168	-8.27757	-7.63316	-8.09662	-8.16184	0.495201	0.249846	0.180944	-0.528673
YBR085C-A	Ybr085C-A	T(10)	QNtNFTHSTGSFLQSAPVELTTVSGYQEFLK	1	-5.66606	-5.72636	-5.79548	-6.1616	-6.23668	-6.26743	-0.57062	-0.541071	-0.441197	-0.10583
YBR085C-A	Ybr085C-A	Y(33)	QNTNFTHSTGSFLQSAPVELTTVSGyQEFLK	1	-5.0012	-4.97016	-4.72517	-5.06338	-5.25522	-5.16775	-0.254022	-0.197592	-0.530053	-0.104369
YBR086C	Ist2	S(704)	AVDNDTAGsAGK	1	-1.05111	-1.10481	-1.46348	-1.4485	-1.42197	-1.49587	-0.37086	-0.391064	0.0415121	-0.0473771
YBR086C	Ist2	S(720)	RNsLVK	1	-0.530512	-0.636468	-0.665558	-0.649412	-0.73132	-0.720534	-0.200808	-0.0840656	-0.0657625	-0.0711218
YBR086C	Ist2	S(729)	VPTVGsYGVAGATLPETIPTSK	1	-1.71999	-1.79217	-1.86195	-1.83387	-1.85685	-1.94381	-0.136864	-0.151643	0.00509681	-0.10994
YBR086C	Ist2	T(701)	AVDNDtAGSAGKKPLATESTEK	1	-5.12064	-5.04252	-5.04886	-5.08299	-5.34386	-5.2421	-0.223225	-0.199583	-0.295007	-0.159111
YBR086C	Ist2	S(764)	SsAESSNATNNNTLGTESK	1	-5.20649	-5.35623	-5.01867	-4.81163	-5.01312	-5.13884	0.19337	0.217392	0.00555719	-0.32721
YBR086C	Ist2	S(621)	IPsPEFNSNNEK	1	-2.60513	-2.50408	-2.83459	-2.84348	-3.06726	-3.03529	-0.462134	-0.531213	-0.232675	-0.191811
YBR086C	Ist2	T(850)	DANIKPVVNAAVNDNQSKVSVAtEQTK	1	-5.39176	-5.2914	-4.99957	-4.79519	-5.2262	-5.162	0.165552	0.129401	-0.226636	-0.366813
YBR086C	Ist2	S(768)	SSAESsNATNNNTLGTESK	1	-4.32248	-4.10446	-3.82962	-4.06142	-4.33056	-4.28733	-0.00808211	-0.182867	-0.500935	-0.225909
YBR086C	Ist2	S(767)	SSAEsSNATNNNTLGTESK	1	-2.71286	-2.6316	-2.44923	-2.33256	-2.79315	-2.68011	-0.0802876	-0.0485095	-0.343916	-0.34755
YBR086C	Ist2	S(847)	DANIKPVVNAAVNDNQSKVsVATEQTK	1	-2.91479	-2.74892	-2.377	-2.27156	-3.11331	-3.09697	-0.198518	-0.348051	-0.736314	-0.825407
YBR102C	Exo84	S(130)	GPSNsLNLSTADLSLNDSSYNK	1	-2.7124	-2.89846	-2.87083	-3.08502	-2.71167	-2.54782	0.000732212	0.350641	0.159166	0.537195
YBR102C	Exo84	S(291)	QGNFNNVESHSNsPALLPPLK	1	-2.54468	-2.46506	-2.89665	-3.11921	-2.6963	-2.70777	-0.151618	-0.24271	0.200349	0.411441
YBR102C	Exo84	S(31)	TPPsPAKPK	1	0.505011	0.400905	0.489679	0.40754	0.811731	0.736911	0.30672	0.336005	0.322052	0.32937
YBR112C	Cyc8	S(817)	AASVsPSTKPLNTEPESSSVQPTVSSESSTTK	1	-3.46821	-3.31413	-4.138	-4.09391	-3.21731	-3.12596	0.250906	0.18817	0.920692	0.967945
YBR112C	Cyc8	S(421)	sNGAPTNASPAPPPVILQPTLQPNDQGNPLNTR	1	-3.46578	-3.50291	-3.82491	-3.72102	-3.86858	-3.81746	-0.402802	-0.314559	-0.043679	-0.0964442
YBR112C	Cyc8	S(429)	SNGAPTNAsPAPPPVILQPTLQPNDQGNPLNTR	1	-2.46992	-2.76283	-3.08669	-3.01075	-3.34936	-3.3015	-0.879439	-0.538667	-0.262668	-0.290749
YBR112C	Cyc8	S(768)	SEVSNQsPAVVESNTNNTSQEEKPVK	1	-0.710411	-1.12602	-1.3984	-1.4946	-2.03657	-2.00695	-1.32616	-0.880924	-0.638168	-0.512347
YBR112C	Cyc8	S(790)	ANsIPSVIGAQEPPQEASPAEEATK	1	-2.0802	-2.41392	-3.0544	-3.08647	-3.31203	-3.23144	-1.23184	-0.817511	-0.257634	-0.144963
YBR112C	Cyc8	S(741)	LNsPNSNINK	1	1.66641	1.29704	0.82257	0.790041	0.113233	0.170293	-1.55318	-1.12674	-0.709337	-0.619748
YBR127C	Vma2	S(4)	VLsDKELFAINK	1	-8.07395	-7.97984	-8.25429	-8.19293	-7.82436	-7.92937	0.249593	0.0504663	0.429927	0.263565
YBR127C	Vma2	S(511)	KDAsQEESLI	1	-7.74581	-7.83681	-7.89437	-7.89477	-7.90878	-7.83829	-0.162961	-0.00147759	-0.0144091	0.0564817
YBR127C	Vma2	S(503)	ARDDADEDEEDPDTRsSGK	1	-6.57331	-6.80266	-6.78773	-6.88879	-6.9123	-6.68207	-0.338982	0.120597	-0.124562	0.206722
YBR160W	Cdc28	Y(19)	VGEGTyGVVYK	1	-2.50385	-2.37574	-2.54293	-2.71933	-2.07569	-2.27175	0.42816	0.103982	0.467247	0.44758
YBR160W	Cdc28	T(169)	AYtHEIVTLWYR	1	-4.79485	-4.71163	-5.12592	-4.948	-5.03467	-5.33609	-0.239819	-0.624458	0.0912497	-0.388089
YBR181C	Rps6B	S(233)	RASsLKA	1	-6.351	-6.36878	-7.18817	-6.98735	-7.96212	-7.94999	-1.61112	-1.58121	-0.773952	-0.962636
YBR181C	Rps6B	S(232)	RAsSLK	1	-1.53308	-1.3554	-2.48022	-2.09187	-3.75579	-3.50372	-2.22271	-2.14832	-1.27557	-1.41185
YBR189W	Rps9B	S(184)	KAEAsGEAAEEAEDEE	1	-2.25551	-2.223	-2.04589	-2.09492	-1.89467	-1.86178	0.360847	0.361221	0.151222	0.233137
YBR189W	Rps9B	S(162)	HIDFAPTsPFGGARPGR	1	-3.09394	-3.12752	-2.91854	-2.81852	-2.76855	-2.78627	0.325393	0.341246	0.149992	0.0322456
YBR193C	Med8	S(216)	FTFTGEKPIITGsTPTSSSN	1	-0.765888	-1.03339	-0.617304	-0.605197	-0.491487	-0.303742	0.274401	0.729646	0.125817	0.301454
YBR193C	Med8	T(217)	FTFTGEKPIITGStPTSSSN	1	-1.73011	-1.81066	-1.46024	-1.54266	-1.36582	-1.22578	0.364291	0.58488	0.0944155	0.316883
YBR207W	Fth1	S(116)	DQDREsDEHTADNVK	1	0.230932	0.106221	0.174302	0.230071	0.586307	0.461367	0.355375	0.355147	0.412005	0.231297
YBR212W	Ngr1	S(524)	NGsHSDLVNLQR	1	4.0812	4.10129	3.83689	3.65611	3.46946	3.48989	-0.611742	-0.6114	-0.36743	-0.166216
YBR214W	Sds24	S(462)	SsAIAIPPPSPASSTNTPNLFEK	1	-4.15802	-4.0151	-3.79931	-3.74763	-3.58955	-3.3295	0.568476	0.685599	0.209764	0.418125
YBR214W	Sds24	S(470)	SSAIAIPPPsPASSTNTPNLFEK	1	-3.61111	-3.73054	-3.39597	-3.32597	-3.168	-3.08552	0.44311	0.645023	0.227971	0.240452
YBR214W	Sds24	T(423)	LWIVQPPESSTSASSTNLTAANTAANAVSAtAQSSANGATPMSK	1	-6.8978	-6.85819	-6.73212	-6.85344	-6.90593	-6.8333	-0.00813255	0.0248865	-0.173815	0.0201392
YBR218C	Pyc2	S(513)	SNPsVPHLHDAQGNVINVTK	1	-3.77668	-3.63655	-3.37099	-3.24793	-3.09464	-3.1848	0.682049	0.451751	0.276358	0.0631317
YBR245C	Isw1	T(700)	SGTSTGSAGtPEPGSGEK	1	-1.76518	-1.94351	-1.91972	-1.97049	-2.26797	-2.33306	-0.502788	-0.38955	-0.348252	-0.362564
YBR273C	Ubx7	S(388)	YPsETNLTTSR	1	0.115447	0.293627	0.244737	0.215358	-0.0876933	-0.128373	-0.20314	-0.422	-0.332431	-0.343731
YBR273C	Ubx7	S(399)	SVsPNVFQFVNNDHQEDPEDPTTFNGNNVHLEK	1	-0.50185	-0.674959	-0.626409	-0.669051	-0.560471	-0.635109	-0.0586214	0.0398493	0.0659377	0.0339417
YCL011C	Gbp2	S(24)	RLsDDRDR	1	0.202002	0.621766	0.0815377	0.0234139	0.0597276	0.132941	-0.142274	-0.488824	-0.0218101	0.109528
YCL032W	Ste50	S(211)	QPsLSHSK	1	-1.96994	-1.92351	-2.71856	-2.79259	-2.89435	-2.94389	-0.924411	-1.02038	-0.175786	-0.151307
YCL037C	Sro9	S(40)	QVNLTPAPLPTSsPWK	1	-4.79026	-4.74063	-4.97235	-4.60818	-4.94843	-4.84906	-0.158173	-0.108428	0.0239129	-0.24088
YCL037C	Sro9	S(433)	EDSAPVAAGESESsL	1	-2.82841	-2.71629	-3.02914	-3.06759	-3.5556	-3.59786	-0.727186	-0.881574	-0.526452	-0.530268
YCL040W	Glk1	S(72)	GLPMIPAFVTGsPNGTER	1	-10.4043	-10.4222	-10.5368	-10.6062	-9.60632	-9.74704	0.797949	0.675203	0.9305	0.859141
YCL040W	Glk1	S(164)	LGFTFsYPVDQTSLNSGTLIR	1	-6.94661	-6.95767	-7.0672	-6.86577	-7.92749	-7.77845	-0.980883	-0.820785	-0.860289	-0.912686
YCL040W	Glk1	T(176)	LGFTFSYPVDQTSLNSGtLIR	1	-8.02368	-7.89651	-8.19328	-7.92705	-9.2355	-9.20156	-1.21182	-1.30505	-1.04222	-1.27451
YCL050C	Apa1	T(60)	GQtPEGEDPLGKPEEELTVIPEFGGADNK	1	-7.98594	-7.9942	-8.19598	-8.0184	-8.5048	-8.57831	-0.518865	-0.584112	-0.308826	-0.559907
YCR028C-A	Rim1	S(134)	KLEDAEGQENAASsE	1	-6.01562	-5.99542	-6.69274	-6.89499	-6.74573	-6.7086	-0.730114	-0.713175	-0.0529977	0.186399
YCR030C	Syp1	S(275)	EVVPNNASPASATGARPVsVSNGAANTER	1	-3.36925	-3.54077	-4.03204	-3.96356	-4.23933	-4.32719	-0.870086	-0.786417	-0.207292	-0.363623
YCR030C	Syp1	T(436)	NVDAPVTADtPPAQTFTPSEVPPSTPQQSSPPTAK	1	-2.76174	-2.83604	-2.79443	-2.72859	-2.78988	-2.79305	-0.0281438	0.0429947	0.00455133	-0.0644587
YCR030C	Syp1	S(264)	EVVPNNAsPASATGARPVSVSNGAANTER	1	-4.35258	-4.09186	-4.47453	-4.49461	-4.71381	-4.59957	-0.361232	-0.507708	-0.239282	-0.104951
YCR034W	Elo2	T(334);S(338)	NVPtPSPsPKPQHR	2	2.16609	2.22247	2.35531	2.09931	1.73005	1.80404	-0.436046	-0.418428	-0.625264	-0.295273
YCR034W	Elo2	S(338)	NVPTPSPsPKPQHR	1	0.679147	0.923541	1.08021	0.859031	0.53944	0.58966	-0.139707	-0.333881	-0.540773	-0.269371
YCR048W	Are1	S(48)	sSTTSLVEPVESSEAER	1	-3.35182	-3.0818	-2.36691	-2.5288	-2.58493	-2.77223	0.766884	0.309571	-0.218027	-0.243426
YCR048W	Are1	S(45)	HSVTYDNVILPQESMEVsPR	1	0.678796	0.507636	0.065685	-0.153469	0.44553	0.354541	-0.233266	-0.153096	0.379845	0.50801
YCR048W	Are1	S(29)	HsVTYDNVILPQESMEVSPR	1	0.0564768	0.0485991	-0.096227	-0.298232	0.213628	0.113807	0.157151	0.0652075	0.309855	0.412039
YCR048W	Are1	S(41)	HSVTYDNVILPQEsMEVSPR	1	-2.20557	-2.37467	-2.54677	-2.89627	-2.44947	-2.57657	-0.243897	-0.2019	0.0973014	0.319706
YCR048W	Are1	S(49)	SsTTSLVEPVESSEAER	1	-0.131052	-0.0834899	0.134424	-0.141499	0.0791358	0.0680589	0.210188	0.151549	-0.0552878	0.209558
YCR048W	Are1	S(21)	LNsAEPNKR	1	0.479976	0.451687	0.674445	0.40405	0.586763	0.45783	0.106787	0.00614315	-0.0876823	0.0537805
YCR073W-A	Sol2	S(42)	KHsVPNISMNALDMTR	1	-1.7175	-1.75583	-1.979	-2.00087	-2.05415	-2.08932	-0.336646	-0.333487	-0.0751523	-0.0884425
YCR077C	Pat1	S(255)	DLsPEEQR	1	-1.30379	-1.40098	-1.98647	-2.12522	-2.85489	-2.80464	-1.5511	-1.40366	-0.86842	-0.679424
YCR077C	Pat1	S(457)	RSsYAFNNGNGATNLNK	1	-1.55039	-1.59596	-1.50988	-1.60693	-1.45788	-1.49466	0.0925038	0.101295	0.052001	0.112265
YCR077C	Pat1	S(456)	sSYAFNNGNGATNLNK	1	-5.12426	-5.24819	-5.09445	-5.34688	-5.27936	-5.37159	-0.155093	-0.123397	-0.184903	-0.024708
YCR084C	Tup1	S(441)	DVENLNTSSSPsSDLYIR	1	-4.28345	-4.39678	-4.38053	-4.47166	-4.08317	-4.0772	0.200286	0.319585	0.297361	0.394455
YCR084C	Tup1	S(439)	DVENLNTSSsPSSDLYIR	1	-4.25542	-4.30198	-4.16484	-4.21316	-4.05396	-4.07267	0.201459	0.229309	0.110882	0.140493
YCR088W	Abp1	S(515)	SsAAPPPPPR	1	-4.39565	-4.38396	-4.87019	-4.99195	-5.27557	-5.41771	-0.879916	-1.03374	-0.405383	-0.425756
YCR088W	Abp1	T(526)	RAtPEKKPK	1	-5.79321	-6.42444	-6.28827	-6.42203	-6.47734	-6.39248	-0.684123	0.0319564	-0.189065	0.0295493
YCR088W	Abp1	S(183)	EPVKTPsPAPAAK	1	-2.11378	-2.2748	-2.29753	-2.25895	-2.73343	-2.63951	-0.619648	-0.364714	-0.435903	-0.380564
YCR088W	Abp1	T(157)	AStPPVK	1	-3.82736	-3.94379	-4.20096	-4.31087	-4.55272	-4.56781	-0.725352	-0.624016	-0.351753	-0.25694
YCR088W	Abp1	T(165);S(167)	SFtPsKSPAPVSK	2	-5.967	-6.14592	-6.5961	-6.61863	-6.28452	-6.27129	-0.317519	-0.125369	0.311584	0.347341
YCR088W	Abp1	T(165)	SFtPSK	1	-6.32805	-6.30049	-6.72195	-6.61496	-6.27809	-6.22527	0.0499613	0.0752131	0.443861	0.389683
YCR088W	Abp1	S(458)	NVAsGAPVQKEEPEQEEIAPSLPSR	1	-7.92036	-8.02386	-8.20159	-8.56374	-8.14294	-8.21777	-0.222581	-0.193911	0.0586502	0.345966
YCR088W	Abp1	S(282)	DSEFNsFLGTTKPPSMTESSLK	1	-9.10903	-8.99376	-9.20162	-9.03317	-8.62801	-8.62146	0.481015	0.372302	0.573609	0.411712
YCR088W	Abp1	S(481)	EEPEQEEIAPSLPSRNsIPAPK	1	-3.64276	-3.50324	-4.29961	-4.37919	-4.5197	-4.67676	-0.876937	-1.17352	-0.220092	-0.29757
YCR088W	Abp1	S(174)	SFTPSKSPAPVsK	1	-7.7758	-7.89789	-8.05886	-8.21193	-8.35312	-8.45686	-0.577321	-0.558972	-0.294251	-0.244926
YCR088W	Abp1	S(169)	SFTPSKsPAPVSK	1	-2.52218	-2.97353	-3.44562	-3.50872	-4.59761	-4.36025	-2.07543	-1.38672	-1.15199	-0.851534
YCR093W	Cdc39	T(2102)	RQtPLQSNA	1	-0.554906	-0.784503	-0.847358	-0.861167	-1.2842	-1.31263	-0.729299	-0.528131	-0.436846	-0.451467
YDL002C	Nhp10	S(202)	GGEDGSLVSsN	1	3.35505	3.39487	3.22084	2.94122	2.44596	2.47431	-0.909082	-0.920562	-0.774874	-0.466912
YDL019C	Osh2	S(451)	RPsNNLSVVSSEIQLNDNLTESGK	1	2.01391	1.76539	1.56463	1.63035	1.52593	1.63403	-0.48798	-0.131359	-0.038694	0.003676
YDL019C	Osh2	S(515)	SMQsGSGVASPIDK	1	-1.91326	-1.87063	-1.80289	-2.02072	-2.08606	-2.06439	-0.172809	-0.193754	-0.283173	-0.043663
YDL019C	Osh2	S(503)	VRsSNTLK	1	-0.0767473	-0.341394	-1.08138	-1.13263	-1.11018	-1.07841	-1.03343	-0.737019	-0.0287962	0.0542167
YDL019C	Osh2	S(1151)	TAAsAGNGPTDDGTK	1	2.08777	1.78744	0.948195	0.847015	0.546227	0.562084	-1.54154	-1.22536	-0.401968	-0.284931
YDL019C	Osh2	T(1148)	TRtAASAGNGPTDDGTK	1	0.210829	-0.100241	-0.881719	-1.10568	-1.76555	-1.69403	-1.97638	-1.59379	-0.883836	-0.588346
YDL019C	Osh2	S(825)	QNNLVTEDEPKTDQsLK	1	0.289624	0.194594	0.188738	0.188482	-0.4354	-0.372894	-0.725023	-0.567488	-0.624138	-0.561376
YDL022W	Gpd1	S(27)	RSSSSVsLK	1	-3.32036	-3.37338	-3.28839	-3.08189	-3.79489	-3.7341	-0.474524	-0.360719	-0.506494	-0.652208
YDL022W	Gpd1	S(24);S(25)	SSssVSLK	2	-8.30751	-8.20399	-8.06543	-8.08274	-7.71061	-7.67557	0.596899	0.528421	0.354823	0.407162
YDL022W	Gpd1	S(24)	RSSsSVSLK	1	-2.21736	-2.58821	-3.2183	-3.21201	-3.49858	-3.62305	-1.28123	-1.03483	-0.280284	-0.41104
YDL022W	Gpd1	S(24);S(27)	SSsSVsLK	2	-5.0486	-5.09566	-5.24871	-5.21669	-5.092	-5.13215	-0.0433984	-0.0364932	0.156708	0.0845374
YDL051W	Lhp1	S(19)	RNsFAVIEFTPEVLDR	1	-3.81916	-3.80819	-3.74656	-3.5162	-3.89775	-3.88621	-0.0785909	-0.0780268	-0.151195	-0.370012
YDL051W	Lhp1	S(15)	SEKPQQEEQEKPQsR	1	-5.36259	-5.35364	-5.73724	-5.96805	-5.8527	-5.98724	-0.490114	-0.633594	-0.115465	-0.0191833
YDL065C	Pex19	S(312)	SANsPLKHGNEEEELMK	1	-1.04297	-1.20799	-1.18166	-1.21257	-1.13798	-0.987521	-0.0950107	0.220465	0.0436815	0.22505
YDL084W	Sub2	S(37)	AAEAGETGAATsATEGDSNNNTAAGDKK	1	-4.81338	-4.94647	-5.426	-5.42944	-5.74387	-5.71189	-0.930493	-0.765416	-0.317872	-0.282444
YDL084W	Sub2	T(32)	AAEAGEtGAATSATEGDSNNNTAAGDK	1	-7.56926	-7.469	-8.09806	-8.16461	-8.59723	-8.45104	-1.02797	-0.982042	-0.499168	-0.286428
YDL084W	Sub2	T(47)	AAEAGETGAATSATEGDSNNNtAAGDK	1	-7.30575	-7.0562	-7.12105	-7.47842	-7.97845	-7.84423	-0.672708	-0.788029	-0.857406	-0.365809
YDL092W	Srp14	S(67)	ASEIsVSSR	1	-1.85578	-1.77768	-1.62219	-1.74172	-1.85302	-1.88182	0.00276282	-0.104136	-0.230825	-0.140094
YDL102W	Pol3	S(30)	RQsIDHGVGSEPVSTIEIIPSDSFR	1	-1.16836	-1.43929	-1.23645	-1.38836	-1.51942	-1.36144	-0.351065	0.0778518	-0.282975	0.0269214
YDL122W	Ubp1	S(531)	AAQQESsEDENIGGEYYTK	1	-5.10842	-5.11018	-5.0453	-5.07304	-5.50991	-5.37924	-0.40149	-0.269065	-0.464603	-0.306198
YDL126C	Cdc48	S(519)	FGLsPSK	1	-5.45144	-5.67295	-5.87041	-5.84561	-5.35122	-5.39039	0.100225	0.282555	0.51919	0.455217
YDL126C	Cdc48	S(599)	GGsLGDAGGASDR	1	-6.49345	-6.30232	-6.35297	-6.55102	-6.48603	-6.47436	0.00742287	-0.172033	-0.133053	0.0766586
YDL131W	Lys21	T(410)	DFHAELStPLLKPVNK	1	-5.57455	-5.8654	-5.99721	-6.06097	-6.71767	-6.75673	-1.14311	-0.891332	-0.720457	-0.695754
YDL136W	Rpl35B	S(13)	TKsKEQLASQLVDLKK	1	-7.18243	-6.92216	-6.78831	-6.92635	-6.72522	-6.71011	0.45721	0.212051	0.0630926	0.216236
YDL150W	Rpc53	S(119)	SEGsGSSLVQK	1	1.19043	1.23778	1.55308	1.46188	2.60257	2.67238	1.41215	1.43461	1.04949	1.2105
YDL160C	Dhh1	S(14)	GSINNNFNTNNNsNTDLDR	1	-3.34974	-3.34891	-3.64469	-3.86904	-4.19237	-4.25078	-0.842633	-0.901867	-0.547686	-0.381732
YDL161W	Ent1	S(163)	GTGRsDENDDDLQR	1	0.755318	0.713882	0.433523	0.364104	0.504737	0.557267	-0.250581	-0.156615	0.0712135	0.193163
YDL161W	Ent1	S(328)	NQLVAASsPQQLQQQK	1	-0.60055	-0.775682	-0.735687	-0.69991	-0.771342	-0.781267	-0.170792	-0.00558493	-0.0356553	-0.0813573
YDL161W	Ent1	S(317)	SEQSSSsPKR	1	-3.37918	-3.5072	-3.82528	-3.53993	-3.65435	-2.94159	-0.275177	0.565608	0.17093	0.598338
YDL161W	Ent1	S(314)	SEQsSSSPKR	1	-2.42066	-2.38085	-2.56687	-2.45772	-2.49695	-1.93791	-0.0762893	0.442937	0.0699235	0.519809
YDL173W	Par32	S(246)	GGAGNIIsPK	1	1.2206	0.729984	-0.447254	-0.595026	-0.484337	-0.505054	-1.70494	-1.23504	-0.0370834	0.0899719
YDL182W	Lys20	T(396)	NFHAEVStPQVLSAK	1	-2.8718	-2.86522	-3.1754	-2.9944	-3.92243	-4.08944	-1.05063	-1.22422	-0.74703	-1.09504
YDL182W	Lys20	S(395)	NFHAEVsTPQVLSAK	1	-3.86162	-3.77258	-4.18016	-4.2607	-5.03964	-5.06865	-1.17802	-1.29607	-0.859483	-0.807954
YDL185W	Vma1	S(858)	AVALGsPDR	1	-8.1421	-8.2516	-8.54375	-8.72306	-8.85939	-8.8851	-0.717292	-0.633509	-0.315646	-0.162042
YDL191W	Rpl35A	S(13)	TKsKEQLASQLVDLKK	1	-7.18243	-6.92216	-6.78831	-6.92635	-6.72522	-6.71011	0.45721	0.212051	0.0630926	0.216236
YDL195W	Sec31	S(992);S(999)	VPsLVATSEsPR	2	-4.95484	-4.86377	-4.80062	-4.8045	-4.92834	-4.90805	0.0264982	-0.0442747	-0.127719	-0.10355
YDL195W	Sec31	S(999)	VPSLVATSEsPR	1	-3.29546	-3.37628	-3.27745	-3.19184	-3.03879	-3.05364	0.256672	0.322639	0.238666	0.138196
YDL195W	Sec31	S(1053)	VATPLsGGVPPAPLPK	1	-8.44376	-8.22183	-8.49529	-8.36504	-8.65963	-8.38273	-0.215868	-0.160905	-0.164343	-0.0176947
YDL195W	Sec31	S(980)	APSSVSMVsPPPLHK	1	-4.97222	-4.89544	-4.91229	-4.79635	-4.98707	-4.95134	-0.0148533	-0.0559092	-0.0747851	-0.154997
YDL195W	Sec31	T(1050)	VAtPLSGGVPPAPLPK	1	-4.25271	-4.46041	-4.74153	-4.71846	-4.75826	-4.7194	-0.50555	-0.258991	-0.0167354	-0.000943289
YDL195W	Sec31	S(992);S(997)	VPsLVATsESPR	2	-6.45285	-6.25844	-6.25096	-6.24357	-6.4647	-6.3052	-0.0118478	-0.046757	-0.213739	-0.0616265
YDL195W	Sec31	S(836)	YAPPSQPSMAsPFVNK	1	-5.21542	-5.41108	-5.28632	-5.37086	-5.4133	-5.44668	-0.197881	-0.0355995	-0.126977	-0.0758134
YDL195W	Sec31	S(974)	APsSVSMVSPPPLHK	1	-5.3979	-5.51947	-5.43933	-5.45087	-5.73308	-5.77767	-0.335181	-0.258201	-0.293748	-0.326798
YDL204W	Rtn2	S(242)	NKsGLSSSEFDNMNDTSASK	1	-2.75677	-2.61802	-2.91582	-2.93891	-3.24934	-3.41139	-0.492573	-0.793365	-0.333526	-0.472471
YDL204W	Rtn2	S(227)	IIPPQTDEGSYSTsISNENK	1	-4.52229	-4.21645	-3.15018	-2.88323	-2.59417	-4.04117	1.92812	0.175274	0.556007	-1.15795
YDL204W	Rtn2	S(278)	AEYPVsQNENIGTLK	1	-4.5805	-4.46798	-3.64353	-3.37412	-3.28636	-4.77974	1.29414	-0.311762	0.357173	-1.40562
YDL204W	Rtn2	S(245)	SGLsSSEFDNMNDTSASK	1	-4.18263	-3.92375	-3.79737	-3.77243	-3.80735	-5.43427	0.375281	-1.51052	-0.00998489	-1.66184
YDL213C	Nop6	S(160)	KINVELTVGGGGNsQER	1	-2.55251	-2.58758	-2.67695	-2.58312	-2.48359	-2.4644	0.0689225	0.123179	0.193361	0.11872
YDL215C	Gdh2	S(482)	TLsFQR	1	-5.35525	-5.45649	-4.74411	-6.26807	-5.39967	-5.36105	-0.0444172	0.0954439	-0.655563	0.907021
YDL218W	Ydl218W	S(288)	NPGSANVANSAVDQHAYSTDESDDRsYQEK	1	-0.807358	-1.02812	-1.91834	-2.5624	-2.45621	-2.48894	-1.64885	-1.46083	-0.537877	0.0734607
YDL218W	Ydl218W	S(299)	VTEGAHsGAMSGSTAEPNR	1	0.392596	0.562878	-0.466214	-0.795057	-1.34851	-1.21837	-1.74111	-1.78124	-0.882298	-0.423309
YDL218W	Ydl218W	S(299);S(303)	VTEGAHsGAMsGSTAEPNR	2	-0.750114	-0.286129	-0.60483	-0.978337	-1.37941	-1.35313	-0.629299	-1.067	-0.774584	-0.37479
YDL222C	Fmp45	S(290)	KQVPsAELEPAGDGGLAGPVTVRD	1	-2.01562	-1.73546	-0.858317	-0.682404	-0.43698	-1.2477	1.57864	0.487765	0.421337	-0.565294
YDL222C	Fmp45	T(269)	STYNSGATDGAGPVTAAPVAGQPQPTTtTTPAGNGK	1	-5.22467	-4.71605	-3.89268	-3.71671	-3.58715	-4.41446	1.63752	0.301593	0.30553	-0.69775
YDL222C	Fmp45	S(246)	STYNsGATDGAGPVTAAPVAGQPQPTTTTTPAGNGK	1	-3.71719	-3.22432	-2.65098	-2.52321	-2.47488	-3.21277	1.24231	0.011549	0.176101	-0.689566
YDL222C	Fmp45	T(243)	StYNSGATDGAGPVTAAPVAGQPQPTTTTTPAGNGK	1	-3.77564	-3.43651	-2.8659	-2.72642	-2.77581	-3.56704	0.999826	-0.130533	0.0900867	-0.840624
YDL223C	Hbt1	S(1034)	sISGGTFGFR	1	-3.27773	-3.48464	-4.94156	-5.2807	-5.5119	-3.59212	-2.23417	-0.107489	-0.570349	1.68858
YDL223C	Hbt1	S(303)	GYSNTDSNsDRDVIPGNFR	1	-5.5716	-5.63897	-5.0012	-4.89613	-4.42906	-5.70774	1.14254	-0.068769	0.572134	-0.811606
YDL223C	Hbt1	S(993)	GSDYDYNNSTHsAEHTPR	1	-6.44917	-6.24194	-6.31701	-6.23884	-6.62891	-8.40565	-0.179736	-2.16371	-0.311902	-2.16681
YDL223C	Hbt1	S(962)	KVSVGSMGsGK	1	-2.49484	-3.3525	-3.01475	-3.32473	-3.26571	-4.6345	-0.770877	-1.282	-0.250962	-1.30976
YDL223C	Hbt1	S(363)	KYsGNTATGPPQDTIK	1	-4.7078	-4.46145	-5.59623	-5.67006	-6.27935	-3.83779	-1.57155	0.623654	-0.683118	1.83227
YDL223C	Hbt1	S(41)	sFSTTKPTEYNLPK	1	-2.82997	-3.10757	-4.04489	-4.49932	-5.22634	-4.86703	-2.39637	-1.75946	-1.18145	-0.367711
YDL223C	Hbt1	S(956);S(962)	KVsVGSMGsGK	2	-6.64109	-6.39106	-6.0136	-5.8933	-5.98174	-6.03533	0.659355	0.355737	0.031863	-0.142026
YDL223C	Hbt1	S(718)	SGPTPTRsNFIDQIEPR	1	-6.78238	-6.40146	-5.86079	-5.49907	-5.30522	-6.62841	1.47716	-0.226942	0.555566	-1.12934
YDL223C	Hbt1	S(28)	DGQGEEEQNNFSFGGKPGsYDSNSDSAQR	1	-7.95711	-7.7591	-7.05812	-6.97198	-6.73361	-8.06083	1.2235	-0.301725	0.324509	-1.08885
YDL223C	Hbt1	T(732)	TtQDIASDAKDFTNNPETGTTGNVDTTGR	1	-9.68973	-9.46782	-8.27553	-8.15554	-8.18169	-9.4732	1.50805	-0.00538078	0.0938428	-1.31766
YDL223C	Hbt1	S(491)	TDSNWGPIEYSSsAGK	1	-7.37443	-7.00803	-6.0443	-5.85266	-5.61103	-6.87516	1.7634	0.132866	0.433263	-1.02251
YDL223C	Hbt1	S(856)	TSYGSGGNSQNQEYsSDDNIDVNK	1	-9.12589	-9.24279	-8.70836	-8.8142	-8.40419	-10.0043	0.721701	-0.761512	0.304166	-1.1901
YDL223C	Hbt1	Y(936)	DTNTSSSQKPSEGTyPETTSYSIHNETTSQGR	1	-9.08484	-9.00421	-8.32041	-8.40862	-8.25118	-9.65846	0.833666	-0.654243	0.0692347	-1.24984
YDL223C	Hbt1	S(857)	TSYGSGGNSQNQEYSsDDNIDVNK	1	-7.03749	-6.84692	-6.25933	-6.26254	-6.04348	-7.36897	0.994008	-0.52205	0.215853	-1.10642
YDL223C	Hbt1	S(561)	DNLQYVAGSQAGSQNTNNNIDMsPR	1	-6.65566	-6.48683	-5.58049	-5.49244	-5.3474	-6.70914	1.30826	-0.222304	0.233096	-1.2167
YDL223C	Hbt1	S(850)	TSYGSGGNsQNQEYSSDDNIDVNK	1	-7.95795	-8.00649	-7.44411	-7.57443	-7.4829	-8.70772	0.475052	-0.701231	-0.0387947	-1.13329
YDL223C	Hbt1	S(518)	FDSGTSGsQNMPK	1	-7.89288	-7.80184	-7.04089	-7.06815	-6.9382	-8.21474	0.954675	-0.412899	0.10269	-1.14658
YDL223C	Hbt1	S(398)	NDQVsGSDAIQQQTMEPEPK	1	-6.3014	-6.13796	-5.92718	-5.76859	-5.94218	-7.1959	0.359216	-1.05793	-0.0150085	-1.42731
YDL223C	Hbt1	S(671)	QDEDPLsPR	1	-6.83682	-6.58135	-5.72781	-5.64719	-5.76778	-7.02511	1.06904	-0.443754	-0.0399649	-1.37792
YDL223C	Hbt1	T(766)	SKtFSSNPFDDSK	1	-5.51715	-5.04507	-5.63508	-5.30123	-5.29454	-7.58732	0.222611	-2.54225	0.340541	-2.28609
YDL223C	Hbt1	S(1036)	KSIsGGTFGFR	1	-3.59255	-3.5596	-4.38488	-4.3752	-4.26082	-6.64429	-0.668276	-3.08469	0.124057	-2.2691
YDL223C	Hbt1	T(731)	AKtTQDIASDAK	1	-3.58177	-3.37647	-3.82089	-3.69687	-3.87696	-5.61548	-0.295192	-2.23902	-0.0560725	-1.91861
YDL223C	Hbt1	S(943)	DTNTSSSQKPSEGTYPETTSYsIHNETTSQGR	1	-6.16444	-6.24617	-6.3509	-6.50648	-6.67016	-8.28327	-0.505718	-2.03711	-0.319258	-1.7768
YDL223C	Hbt1	S(218)	TTsPTNTHEHSK	1	-7.67395	-7.93138	-8.13354	-8.34263	-8.82964	-10.1537	-1.15569	-2.22229	-0.696098	-1.81104
YDL223C	Hbt1	S(824)	sQDITGMTHDQEPSSEQK	1	-7.91651	-7.8182	-7.85982	-7.93578	-8.45397	-9.45532	-0.537455	-1.63712	-0.594145	-1.51954
YDL223C	Hbt1	S(956)	KVsVGSMGSGK	1	-4.66971	-4.9803	-5.64781	-5.94467	-5.95978	-8.88929	-1.29006	-3.90899	-0.311968	-2.94462
YDL223C	Hbt1	S(166)	ASPTAHRHsK	1	-7.41442	-7.60601	-8.13177	-8.17314	-8.7075	-15.1373	-1.29308	-7.5313	-0.575735	-6.96418
YDL223C	Hbt1	S(59)	EQPEsMSK	1	-8.05529	-7.82793	-8.02264	-7.90674	-8.36799	-15.1909	-0.312699	-7.36299	-0.345346	-7.28418
YDL225W	Shs1	S(548)	KNDTYTDLASIAsGRD	1	-2.51136	-2.52485	-1.95037	-1.92935	-2.24478	-2.18284	0.266584	0.34201	-0.294405	-0.253493
YDL225W	Shs1	S(522)	LNGSSSsINSLQQSTR	1	-1.98729	-2.00565	-1.81157	-1.83902	-1.58681	-1.48235	0.400474	0.523297	0.224758	0.356669
YDL225W	Shs1	S(519)	LNGsSSSINSLQQSTR	1	-2.49092	-2.49165	-2.43709	-2.28303	-2.17545	-2.03873	0.315474	0.452924	0.261644	0.244307
YDL225W	Shs1	S(355)	RQsNAPSLSNFASLISTGQFNSSQTLANNLR	1	-5.42377	-5.38692	-5.41639	-5.07273	-5.29859	-5.14713	0.125185	0.239787	0.117802	-0.0743982
YDL225W	Shs1	S(521)	LNGSSsSINSLQQSTR	1	-3.98544	-4.22356	-3.94113	-3.86589	-3.80647	-3.55105	0.178966	0.672507	0.134656	0.314842
YDL226C	Gcs1	S(157)	LSATSQTAASATPGVAQsR	1	-1.21066	-1.44676	-1.954	-2.0752	-2.83559	-2.84738	-1.62493	-1.40062	-0.881595	-0.772178
YDL226C	Gcs1	S(229)	SAGsSNTLSLENFQADPLGTLSR	1	-3.69784	-3.57107	-3.84727	-3.88316	-4.03766	-4.01221	-0.339819	-0.441132	-0.190381	-0.129049
YDL226C	Gcs1	T(161)	EGtPLENR	1	0.105976	-0.0361244	-0.338073	-0.545096	-1.10622	-1.18386	-1.2122	-1.14774	-0.76815	-0.638764
YDL226C	Gcs1	S(168)	RsATPANSSNGANFQK	1	-0.143963	-0.404672	-1.21848	-1.47543	-1.95955	-2.04268	-1.81559	-1.63801	-0.741072	-0.567259
YDL226C	Gcs1	T(170)	SAtPANSSNGANFQK	1	-0.897393	-1.12537	-1.45163	-1.58468	-2.22156	-2.20949	-1.32417	-1.08412	-0.769933	-0.624807
YDR001C	Nth1	S(83)	RGsEDDTYSSSQGNR	1	-1.72319	-1.72365	-1.86853	-1.54358	-1.47693	-1.40471	0.246267	0.318935	0.391597	0.138866
YDR001C	Nth1	S(20)	RLsSLSEFNDPFSNAEVYYGPPTDPR	1	-3.99641	-4.01885	-3.95077	-3.77104	-3.51968	-3.40265	0.476731	0.616197	0.431087	0.368396
YDR001C	Nth1	T(58)	tMSVFDNVSPFKK	1	-5.33526	-5.77971	-6.25531	-6.15762	-6.30366	-6.18726	-0.968397	-0.407551	-0.0483435	-0.0296475
YDR002W	Yrb1	S(60)	EGDDAPEsPDIHFEPVVHLEK	1	-3.07332	-3.04221	-3.47665	-3.43928	-3.52647	-3.56306	-0.453149	-0.520852	-0.04982	-0.123783
YDR011W	Snq2	S(64)	DTASQIsATVSEMAPDVVSK	1	-1.17914	-1.26412	-1.22871	-1.40562	-1.26069	-1.30636	-0.0815514	-0.0422372	-0.0319724	0.0992642
YDR011W	Snq2	S(10);S(11)	STQDssHNAVAR	2	-1.48435	-1.48038	-1.59006	-1.91853	-1.9893	-1.91147	-0.504944	-0.431093	-0.399237	0.00706413
YDR011W	Snq2	S(10)	STQDsSHNAVAR	1	-0.591372	-0.707952	-0.884052	-0.691901	-1.36024	-1.31841	-0.768863	-0.61046	-0.476183	-0.626511
YDR012W	Rpl4B	S(282)	VGYTLPSHIIsTSDVTR	1	-4.08119	-4.02059	-4.16455	-4.39459	-4.77469	-4.92817	-0.693504	-0.907584	-0.610139	-0.533585
YDR027C	Vps54	S(69)	SSRLsLDSITPR	1	-2.44837	-2.62469	-2.67213	-2.88223	-3.01587	-3.07023	-0.567505	-0.445537	-0.343739	-0.187997
YDR027C	Vps54	S(29)	IVVPEGsPSR	1	0.97914	0.965835	0.659188	0.521716	0.53428	0.612348	-0.44486	-0.353486	-0.124908	0.0906326
YDR028C	Reg1	S(769)	TLsLGK	1	0.881235	0.494813	0.166497	0.328146	-0.00902687	-0.108159	-0.890262	-0.602971	-0.175524	-0.436305
YDR028C	Reg1	S(242)	DSEGNAQsEEEHDLER	1	0.287946	0.186836	0.201823	0.246149	0.677008	0.63225	0.389062	0.445414	0.475185	0.386101
YDR028C	Reg1	S(773)	sGSTNSLYDLAQPSLSSATPQQK	1	-2.37623	-2.69555	-2.6854	-2.57553	-1.68438	-1.78154	0.691846	0.914014	1.00102	0.793996
YDR028C	Reg1	Y(780)	SGSTNSLyDLAQPSLSSATPQQK	1	-1.1513	-1.35429	-1.32811	-1.0527	-0.408349	-0.401048	0.742955	0.953242	0.919758	0.651655
YDR028C	Reg1	S(254)	GYGsDDENSKR	1	2.0123	1.62515	1.60112	1.77285	2.46574	2.5014	0.453431	0.876253	0.864614	0.728555
YDR028C	Reg1	S(775)	SGsTNSLYDLAQPSLSSATPQQK	1	-0.574848	-0.749264	-0.850839	-0.525219	0.035653	0.0386504	0.610501	0.787914	0.886492	0.56387
YDR028C	Reg1	Y(252)	GyGSDDENSKR	1	-0.793121	-1.18154	-1.1487	-1.13883	-0.44014	-0.478029	0.352981	0.703513	0.708556	0.660799
YDR028C	Reg1	S(886)	ASDsSQSFR	1	-0.225385	-0.449392	-0.485664	-0.281843	-0.0206716	-0.133973	0.204714	0.31542	0.464993	0.14787
YDR028C	Reg1	S(925)	SVVsGGNMMDHQDHSEMDTLAK	1	-1.25103	-1.23183	-1.05453	-0.876573	-0.687149	-0.688586	0.563877	0.54324	0.367385	0.187987
YDR028C	Reg1	S(349)	ESNSSVsLK	1	0.970647	0.835454	1.17687	1.33716	1.60358	1.56977	0.632935	0.734317	0.426716	0.232612
YDR028C	Reg1	S(421)	ANLDQNLNsPDNNRFPSSTSSSNR	1	0.296095	0.15529	-0.233854	-0.0550448	0.0898535	0.0853871	-0.206241	-0.069903	0.323707	0.140432
YDR028C	Reg1	S(346)	ESNsSVSLK	1	0.395016	0.171875	0.0946598	0.500143	0.16592	-0.12665	-0.229096	-0.298525	0.0712599	-0.626794
YDR032C	Pst2	S(175)	sPSALELQVHEIQGK	1	-4.84874	-4.49972	-4.48702	-4.50554	-4.07581	-4.19022	0.772927	0.309502	0.411203	0.31532
YDR032C	Pst2	S(160)	NVFAELTNMDEVHGGsPWGAGTIAGSDGSRSPSALELQVHEIQGK	1	-8.29747	-8.24125	-8.33245	-7.86382	-7.76958	-7.75969	0.527892	0.481562	0.562864	0.104136
YDR033W	Mrh1	S(289)	APVAsPRPAATPNLSK	1	3.89117	3.11186	1.37316	0.67165	1.53647	1.92625	-2.35469	-1.18562	0.163315	1.2546
YDR033W	Mrh1	S(289);T(295)	APVAsPRPAAtPNLSK	2	3.50276	2.90742	1.65553	1.3826	1.42796	1.63322	-2.0748	-1.27419	-0.227568	0.250626
YDR050C	Tpi1	S(71)	AsGAFTGENSVDQIK	1	-7.41341	-7.23296	-7.40616	-7.51706	-7.40413	-7.424	0.00927939	-0.191039	0.00202552	0.0930613
YDR068W	Dos2	S(27)	ETGsTENTENNELQSR	1	-3.58497	-3.45978	-2.8553	-2.71194	-2.53948	-2.74669	1.04549	0.713083	0.315818	-0.0347558
YDR074W	Tps2	S(890)	RSAsYTGAK	1	-0.806681	-1.14287	-1.80054	-1.95857	-2.66353	-2.6208	-1.85685	-1.47793	-0.862998	-0.662224
YDR096W	Gis1	S(696)	EASKsPISSFVNDYR	1	2.21527	2.09815	1.49841	1.60353	1.42593	1.24985	-0.789345	-0.848306	-0.0724857	-0.353685
YDR096W	Gis1	S(694)	EAsKSPISSFVNDYR	1	1.66174	1.39753	0.719854	0.837873	0.582292	0.439843	-1.07945	-0.957687	-0.137562	-0.398031
YDR097C	Msh6	S(128)	STTTDEDLsSSQSR	1	-2.22811	-2.09677	-2.03617	-1.90348	-2.82405	-2.6739	-0.595936	-0.577125	-0.787883	-0.770419
YDR099W	Bmh2	S(238)	DNLTLWTSDIsESGQEDQQQQQQQQQQQQQQQQAPAEQTQGEPTK	1	-8.06187	-7.96549	-8.21144	-8.2093	-8.02655	-8.1226	0.0353218	-0.157115	0.184885	0.0867028
YDR119W	Vba4	S(189)	ADDMPVVQADNQTSsSK	1	0.619849	0.463319	0.543851	0.618805	0.47728	0.375635	-0.142569	-0.0876837	-0.0665712	-0.24317
YDR135C	Ycf1	S(869)	SNEFGDsSESSVR	1	-2.412	-2.22856	-2.34319	-2.47742	-2.20104	-2.15514	0.21096	0.0734196	0.142152	0.322284
YDR135C	Ycf1	S(878)	ESsIPVEGELEQLQK	1	-2.51174	-2.49692	-2.56377	-2.42939	-2.31861	-2.29549	0.193132	0.20143	0.245163	0.133895
YDR135C	Ycf1	S(251)	NFsSEELSQK	1	-2.65416	-2.58325	-2.36115	-2.40112	-1.8082	-1.90349	0.845955	0.67976	0.552954	0.497631
YDR138W	Hpr1	S(673)	INsASQTEGDELKSEQTQPK	1	-3.07813	-3.01127	-3.33963	-3.54348	-3.17616	-3.16681	-0.098035	-0.15554	0.163465	0.376673
YDR143C	San1	S(405)	NGINGPSSTTQNPPSNSGGSNNNQsPR	1	2.75327	2.73099	2.49662	2.07959	0.754406	0.513767	-1.99886	-2.21723	-1.74222	-1.56583
YDR143C	San1	S(400)	NGINGPSSTTQNPPSNSGGsNNNQSPR	1	0.813396	0.838905	0.488889	-0.0101796	-1.38823	-1.76211	-2.20163	-2.60102	-1.87712	-1.75193
YDR150W	Num1	S(3333)	QQsLNSNSTSK	1	-1.0007	-0.949533	-0.936437	-0.862545	-0.568905	-0.548219	0.431799	0.401314	0.367532	0.314326
YDR150W	Num1	S(2281)	GYHIIDTTTYNELVSNFNsPTLK	1	-5.84084	-5.95222	-5.47314	-5.37496	-5.1851	-5.21274	0.655738	0.739483	0.28804	0.162219
YDR155C	Cpr1	S(145)	KVESLGsPSGATK	1	-7.01556	-6.93768	-6.9025	-6.94342	-6.5086	-6.48654	0.506965	0.451135	0.393901	0.456878
YDR156W	Rpa14	S(121)	ETsIGVSATGGK	1	3.98095	3.8399	2.95507	2.89897	2.03159	2.01175	-1.94936	-1.82815	-0.923483	-0.887219
YDR162C	Nbp2	S(102)	RQsITLPDDYIVNQR	1	-0.318145	-0.414214	-0.464616	-0.464973	-0.493802	-0.238646	-0.175657	0.175568	-0.0291859	0.226327
YDR165W	Trm82	S(93)	VPsPGLGAPPIYSYIR	1	-5.86013	-5.99192	-6.2078	-6.30174	-6.57531	-6.49209	-0.715183	-0.500164	-0.367507	-0.190342
YDR170C	Sec7	S(1804)	NEsNEDIR	1	-0.0485871	-0.0418685	-0.0964356	-0.124589	-0.0660234	-0.181132	-0.0174363	-0.139264	0.0304122	-0.056543
YDR170C	Sec7	S(1220)	VsYESSR	1	0.328843	0.439519	0.246499	0.193182	0.636238	0.545891	0.307394	0.106372	0.389739	0.352709
YDR170C	Sec7	S(780)	SsLSNDVR	1	1.08265	1.1322	1.03671	1.04028	1.25864	1.27365	0.175987	0.14145	0.22193	0.23337
YDR170C	Sec7	S(434)	QSTSsAVSLSTK	1	-1.15919	-1.34367	-2.04604	-2.10831	-1.81774	-1.71595	-0.658551	-0.372287	0.228296	0.392359
YDR170C	Sec7	S(433)	QSTsSAVSLSTK	1	-0.946721	-0.911617	-0.720949	-0.75517	-0.680462	-0.655474	0.266259	0.256143	0.040487	0.0996963
YDR170C	Sec7	T(770)	VLLNTtSSAR	1	-2.67835	-2.62344	-3.15645	-3.21776	-3.40077	-3.38505	-0.722419	-0.761611	-0.244313	-0.167287
YDR170C	Sec7	T(432)	QStSSAVSLSTK	1	-3.83031	-3.78351	-3.83519	-3.82981	-4.12256	-4.15516	-0.292243	-0.371658	-0.287369	-0.325352
YDR170C	Sec7	S(212)	NIsLSSNGSNTNSTIILVK	1	-4.35086	-4.07846	-3.9736	-3.86336	-4.18126	-4.04491	0.169602	0.0335469	-0.207662	-0.18155
YDR170C	Sec7	T(334)	QDAADGItPPPK	1	-3.49102	-3.58267	-3.5181	-3.6271	-3.76148	-3.6382	-0.27046	-0.055525	-0.24338	-0.011097
YDR170C	Sec7	S(437)	QSTSSAVsLSTK	1	-2.29314	-2.29616	-2.19502	-2.1998	-2.69692	-2.53027	-0.403786	-0.234118	-0.501904	-0.330473
YDR192C	Nup42	S(298)	ANNNNNVGSSAFGTTNNQSPFSGGSGGTFGsASNLNK	1	1.57742	1.56485	1.51551	1.45305	1.35675	1.5569	-0.220664	-0.00794914	-0.158755	0.103843
YDR192C	Nup42	S(137)	sPGSMGSAFGQPAFGANK	1	0.575172	0.600856	0.728731	0.734618	0.498766	0.68164	-0.0764057	0.0807845	-0.229965	-0.0529773
YDR225W	Hta1	S(129)	ATKAsQEL	1	-3.20074	-3.35488	-4.08982	-4.02701	-4.16692	-4.0812	-0.966186	-0.726317	-0.0771013	-0.0541932
YDR226W	Adk1	S(140)	LIHPAsGR	1	-5.3055	-5.22889	-6.06626	-6.32094	-6.42153	-6.46761	-1.11604	-1.23871	-0.355278	-0.146664
YDR233C	Rtn1	T(267)	AYTSSAQVMPEVPQHEPSTtQEFNVDELSNELKK	1	-7.55885	-7.29201	-8.53	-8.45769	-9.01264	-8.94729	-1.45379	-1.65528	-0.482632	-0.489598
YDR233C	Rtn1	S(206)	TKPYLDKVEsK	1	-5.08839	-5.17034	-6.16856	-6.14117	-6.86476	-6.90523	-1.77637	-1.73489	-0.696206	-0.764057
YDR233C	Rtn1	T(186)	QKtQEFSQMACEK	1	-4.04852	-3.88226	-3.8838	-3.40808	-4.41034	-3.83218	-0.361813	0.0500839	-0.526535	-0.424102
YDR233C	Rtn1	T(219)	SKtAPVSSTAGPQTASTSK	1	-7.92781	-7.73412	-8.30447	-8.2607	-9.13482	-8.86749	-1.20701	-1.13337	-0.830354	-0.606791
YDR233C	Rtn1	T(219);S(232)	SKtAPVSSTAGPQTAsTSK	2	-5.25135	-5.2995	-6.22588	-6.3754	-6.99756	-7.50131	-1.74621	-2.20181	-0.771681	-1.12592
YDR233C	Rtn1	S(232)	TAPVSSTAGPQTAsTSK	1	-2.89401	-3.02199	-4.51383	-4.6421	-5.96573	-6.59739	-3.07172	-3.5754	-1.4519	-1.95529
YDR236C	Fmn1	Y(147)	NPFyGNDFK	1	2.70974	2.40605	2.12269	2.11735	1.84125	2.0894	-0.868496	-0.316649	-0.281439	-0.0279413
YDR238C	Sec26	S(540)	TSQKsVTDEER	1	-5.59853	-5.5944	-5.39918	-5.32797	-5.12398	-5.2065	0.47455	0.3879	0.275198	0.121467
YDR251W	Pam1	S(471)	RQsFFNSTSDTTLSR	1	0.795132	0.841117	0.311282	0.0684422	0.418605	0.0534071	-0.376527	-0.78771	0.107324	-0.0150351
YDR251W	Pam1	T(764)	VPQINItQPSPIQTNFATSDNPAAVIK	1	-2.33618	-2.45032	-2.59557	-2.74984	-1.99871	-1.94962	0.337471	0.500702	0.596862	0.800221
YDR251W	Pam1	S(767)	VPQINITQPsPIQTNFATSDNPAAVIK	1	-1.69104	-1.64828	-1.83457	-1.94465	-1.35259	-1.33604	0.338444	0.312241	0.481978	0.60861
YDR251W	Pam1	S(711)	IPSANYNISNQQSGFVNSIsSPNLSNLENR	1	1.03679	1.05148	0.734611	0.80082	0.797139	0.962888	-0.239654	-0.0885879	0.062528	0.162068
YDR251W	Pam1	S(659)	LNsLSNQSTFR	1	1.5832	1.63302	1.53675	1.52058	1.29888	1.22981	-0.284315	-0.403205	-0.237869	-0.290769
YDR251W	Pam1	S(487)	DETsLKER	1	-0.192066	-0.155191	-0.292579	-0.261532	-0.543136	-0.720879	-0.35107	-0.565688	-0.250557	-0.459347
YDR266C	Hel2	S(458)	QTsLPSLSSDSSLSMSIGR	1	-2.24617	-2.16228	-1.98545	-2.16033	-2.1499	-2.12172	0.096266	0.0405648	-0.164453	0.0386162
YDR283C	Gcn2	S(569)	TLsQSSIR	1	4.75198	4.56925	4.28885	4.4779	4.37133	4.19005	-0.380646	-0.3792	0.0824811	-0.287856
YDR293C	Ssd1	S(286)	NQSQQPQQQLsPFR	1	-3.4335	-3.41572	-3.14811	-3.00683	-2.86908	-2.93678	0.564421	0.478942	0.279028	0.0700476
YDR293C	Ssd1	S(164)	RHsLGLNEAK	1	-1.37889	-1.29955	-1.26387	-1.29698	-1.53465	-1.48537	-0.155754	-0.18583	-0.270781	-0.188394
YDR293C	Ssd1	S(40)	sQSELTNLMIEQFTLQK	1	-2.27816	-2.29833	-2.70843	-2.70422	-2.45738	-2.40983	-0.179218	-0.111507	0.251049	0.294382
YDR293C	Ssd1	S(491)	SSTINNDSDSLsSPTK	1	-6.61776	-6.37967	-5.81133	-5.69343	-5.28754	-5.27225	1.33022	1.10743	0.523792	0.42118
YDR293C	Ssd1	S(1139)	SYRNsIK	1	-1.77575	-2.00411	-2.03925	-2.17644	-1.98482	-1.98879	-0.209066	0.0153168	0.0544359	0.18765
YDR293C	Ssd1	S(825)	LSTGsPTSYLSTVQEIAR	1	-5.77588	-5.84274	-5.68559	-5.76375	-5.71073	-5.6725	0.0651492	0.17024	-0.0251426	0.0912542
YDR293C	Ssd1	S(492)	SSTINNDSDSLSsPTK	1	-4.01344	-3.86783	-3.72215	-3.83572	-3.73911	-3.71695	0.274332	0.150883	-0.0169659	0.118767
YDR293C	Ssd1	S(295)	GSNsRDYNSFNTLEPPAIFQQGHK	1	-7.46487	-7.3227	-7.09132	-7.02761	-7.17628	-7.17056	0.288591	0.152139	-0.084959	-0.14295
YDR293C	Ssd1	S(480)	sSTINNDSDSLSSPTK	1	-2.15739	-2.33514	-2.67231	-2.86461	-2.73991	-2.9908	-0.582529	-0.655662	-0.0676077	-0.126193
YDR293C	Ssd1	T(227)	AtSNLSPPSFK	1	-5.04535	-5.04404	-4.99065	-5.00214	-5.19894	-5.15389	-0.153585	-0.109853	-0.208288	-0.151748
YDR293C	Ssd1	S(231)	ATSNLsPPSFK	1	-3.59182	-3.65811	-3.78875	-3.80328	-4.13421	-4.07972	-0.54239	-0.421616	-0.345457	-0.276444
YDR293C	Ssd1	S(42)	SQsELTNLMIEQFTLQK	1	-5.38992	-5.17603	-4.78134	-4.58219	-5.30266	-5.29845	0.087266	-0.122417	-0.521315	-0.716257
YDR293C	Ssd1	T(482)	SStINNDSDSLSSPTK	1	-3.72265	-3.67071	-3.68596	-3.59285	-4.07249	-3.98493	-0.349837	-0.314216	-0.386527	-0.392077
YDR311W	Tfb1	S(54);S(55)	LQATPAssEKMMLRLIGK	2	-3.84236	-3.70589	-3.7836	-3.88818	-4.2397	-4.0767	-0.397348	-0.370813	-0.456102	-0.188523
YDR341C	Ydr341C	S(15)	KLsIAEPAVAK	1	-8.96629	-8.97315	-9.21791	-9.09136	-9.69877	-9.48595	-0.732481	-0.512798	-0.480862	-0.394595
YDR343C	Hxt6	S(17)	SQDAAVAEQNPEEHLsPVDSASNSVLSTPTNK	1	-4.75457	-5.29893	-6.79404	-7.11885	-6.23581	-6.21719	-1.48123	-0.918264	0.558233	0.90166
YDR346C	Svf1	S(421)	IDVMGEIPsFVK	1	-5.30004	-5.17527	-5.20564	-5.29945	-5.39238	-5.4984	-0.0923394	-0.323125	-0.186738	-0.198946
YDR348C	Pal1	S(64)	TSSQLsFPNIPEDEPQR	1	1.03041	1.02989	0.864157	1.01696	1.12476	1.10426	0.0943512	0.0743716	0.260602	0.0873016
YDR348C	Pal1	S(49)	TNsFDMPQLNTR	1	1.23468	1.29825	1.43942	1.44987	1.37838	1.38186	0.143705	0.0836091	-0.0610314	-0.0680121
YDR348C	Pal1	S(61)	TSsQLSFPNIPEDEPQR	1	-0.0755755	-0.0190577	0.120037	0.187139	0.319373	0.347689	0.394948	0.366746	0.199336	0.16055
YDR348C	Pal1	S(60)	TsSQLSFPNIPEDEPQR	1	1.02703	0.949087	1.02389	1.27332	1.29219	1.27064	0.265161	0.321551	0.268303	-0.00267918
YDR348C	Pal1	T(323)	RGGDtQDAIK	1	1.19644	1.22126	0.998787	1.07868	0.0204565	-0.0905699	-1.17598	-1.31183	-0.978331	-1.16925
YDR384C	Ato3	S(6)	TSSAsSPQDLEK	1	0.280843	0.355113	0.156233	0.160156	0.44867	0.422786	0.167826	0.0676735	0.292436	0.26263
YDR384C	Ato3	S(4)	TSsASSPQDLEK	1	-2.81919	-2.90252	-2.91432	-2.85493	-2.77952	-2.8276	0.0396698	0.0749196	0.134804	0.02733
YDR384C	Ato3	T(23)	GVNTLENIEtLPQQGSIAGVSQGFPNIQEIYSDR	1	-4.29264	-4.82984	-4.4625	-4.31323	-4.27894	-4.11564	0.0136916	0.714192	0.18355	0.197589
YDR384C	Ato3	S(29)	GVNTLENIETLPQQGsIAGVSQGFPNIQEIYSDR	1	-6.01948	-5.68642	-5.62402	-5.13456	-5.3087	-5.4	0.710783	0.286419	0.315323	-0.265444
YDR397C	Ncb2	S(112)	SGLsEEELLR	1	-3.28416	-3.24265	-3.47867	-3.14579	-3.08713	-3.05575	0.197037	0.186905	0.391543	0.0900435
YDR397C	Ncb2	S(135)	LHHNsVSDPVKSEDSS	1	-1.0417	-0.975344	-1.05719	-0.965815	-1.61185	-1.54161	-0.570149	-0.566267	-0.554659	-0.575796
YDR407C	Trs120	T(375)	ATASTTASStPR	1	1.34305	1.31174	1.48152	1.52031	1.70632	1.52219	0.363269	0.21045	0.224794	0.00188825
YDR407C	Trs120	S(374)	ATASTTASsTPR	1	0.0381993	-0.0149738	0.0334661	0.0654911	-0.00888721	0.000650602	-0.0470865	0.0156244	-0.0423533	-0.0648405
YDR428C	Bna7	S(9)	AIsPDITLFNK	1	-0.517757	-0.660828	-0.250949	-0.38889	-0.515768	-0.517123	0.00198894	0.143705	-0.264819	-0.128233
YDR429C	Tif35	S(177)	DPsSDAYR	1	-3.33728	-3.58631	-3.92377	-3.98172	-4.08202	-4.20549	-0.744742	-0.619178	-0.158251	-0.22377
YDR432W	Npl3	S(224)	ENsLETTFSSVNTR	1	-5.26836	-5.08479	-5.06805	-4.90841	-5.28803	-5.22117	-0.0196643	-0.136385	-0.219979	-0.312764
YDR432W	Npl3	S(349)	GGYDsPR	1	-4.778	-4.99712	-5.18218	-5.41729	-5.98582	-6.03064	-1.20782	-1.03353	-0.803644	-0.613352
YDR454C	Guk1	S(149)	RLsAAQAELAYAETGAHDK	1	-8.24806	-7.95439	-8.06969	-8.07287	-8.28131	-8.37296	-0.0332548	-0.418571	-0.211624	-0.300094
YDR477W	Snf1	T(410)	SVSDELDtFLSQSPPTFQQQSK	1	-1.78725	-1.7099	-2.13544	-2.0735	-1.82142	-1.98243	-0.0341707	-0.272532	0.314015	0.0910726
YDR477W	Snf1	S(634)	LIMELAVNSQsN	1	-0.534753	-0.436229	-0.608143	-0.660966	-0.571968	-0.561766	-0.0372153	-0.125536	0.0361749	0.0992
YDR477W	Snf1	S(413)	SVSDELDTFLsQSPPTFQQQSK	1	-0.718829	-0.743133	-0.992476	-0.997393	-1.02454	-0.923342	-0.305715	-0.180209	-0.0320687	0.074051
YDR477W	Snf1	S(489)	ANMLAQGsPAASK	1	-0.764774	-0.634717	-0.890346	-1.11881	-1.21033	-1.11208	-0.445553	-0.477367	-0.319981	0.00672966
YDR477W	Snf1	S(415)	SVSDELDTFLSQsPPTFQQQSK	1	2.12018	1.93487	1.62262	1.55787	1.48107	1.58903	-0.639108	-0.345843	-0.141549	0.0311579
YDR505C	Psp1	T(334)	RNtQPVASFNPSLPTFQQQQQQPQQPQQPR	1	1.10486	1.17728	0.937089	0.989095	0.760108	0.75902	-0.344755	-0.418258	-0.176981	-0.230075
YDR508C	Gnp1	S(124)	KSsYITVDGIK	1	-1.6839	-1.60306	-2.34858	-2.26561	-2.58507	-2.41718	-0.901173	-0.814125	-0.236485	-0.151575
YDR510W	Smt3	S(4)	SDsEVNQEAKPEVKPEVKPETHINLK	1	-6.18337	-6.22808	-6.71772	-6.79194	-6.55387	-6.54143	-0.370504	-0.31335	0.16385	0.250505
YDR510W	Smt3	S(2)	sDSEVNQEAKPEVKPEVKPETHINLK	1	-0.969631	-1.146	-1.43611	-1.48275	-1.30943	-1.27781	-0.339799	-0.131818	0.126676	0.204933
YDR515W	Slf1	S(42)	SSsPDSNTVIPVEELR	1	1.06367	0.824333	0.594774	0.947299	0.790773	0.78121	-0.272898	-0.043123	0.195999	-0.166089
YEL007W	Mit1	S(252)	SNsSTPLNTVISTNNNSANINAAGSNQFTSANK	1	0.0314472	0.25787	0.0110934	0.301366	0.385891	0.371936	0.354444	0.114066	0.374797	0.0705703
YEL007W	Mit1	S(250)	NNSTTNGNGPNNINNKsNSSTPLNTVISTNNNSANINAAGSNQFTSANK	1	1.75096	2.0609	1.80003	2.11007	1.9342	1.90481	0.183249	-0.156087	0.134171	-0.205261
YEL013W	Vac8	S(16)	DSSDEAsVSPIADNER	1	-0.27329	-0.301823	-0.409205	-0.522908	-0.951017	-0.784253	-0.677727	-0.48243	-0.541812	-0.261345
YEL015W	Edc3	S(257)	LGQMIISQsR	1	-1.92817	-1.85157	-1.82337	-1.73982	-2.75525	-2.71718	-0.827084	-0.865607	-0.93188	-0.977362
YEL015W	Edc3	S(261)	SNsTSLPAANK	1	0.250277	0.186721	0.465159	0.552587	0.0424282	0.139256	-0.207848	-0.0474654	-0.42273	-0.413331
YEL037C	Rad23	T(94)	VTEPPIAPESATtPGRENSTEASPSTDASAAPAAPAATAPEGSQPQEEQTATTER	1	-8.23071	-8.20142	-8.20358	-8.30396	-7.73754	-7.75702	0.493163	0.444392	0.466039	0.546931
YEL037C	Rad23	S(91)	VTEPPIAPEsATTPGRENSTEASPSTDASAAPAAPAATAPEGSQPQEEQTATTER	1	-6.96613	-7.02207	-6.93707	-6.94642	-7.08548	-6.84733	-0.11935	0.174737	-0.148403	0.099086
YEL037C	Rad23	S(104)	ENSTEAsPSTDASAAPAAPAATAPEGSQPQEEQTATTER	1	-5.47011	-5.27908	-5.19494	-5.2947	-5.44776	-5.41546	0.0223541	-0.136381	-0.252813	-0.120759
YEL037C	Rad23	S(100)	ENsTEASPSTDASAAPAAPAATAPEGSQPQEEQTATTER	1	-4.41899	-4.33097	-4.30132	-4.35846	-4.48857	-4.47534	-0.0695737	-0.144367	-0.187248	-0.116881
YEL046C	Gly1	S(369)	SEsTEVDVDGNAIR	1	-1.6412	-1.65837	-1.66309	-1.72329	-1.73301	-1.73798	-0.0918049	-0.0796059	-0.0699171	-0.0146869
YEL058W	Pcm1	S(67)	LQGQYVGVMITAsHNPYQDNGVK	1	-2.41138	-2.6383	-1.98278	-2.05815	-2.21489	-2.22567	0.196497	0.412627	-0.232104	-0.167522
YER020W	Gpa2	S(61)	QQQPsPHNVK	1	-0.545312	-0.477331	-0.806256	-0.959791	-1.63395	-1.42167	-1.08864	-0.94434	-0.827699	-0.461881
YER020W	Gpa2	S(74)	EQNGsINNAISPTATTNTSGSQQINIDSALR	1	-1.05442	-0.98502	-1.18173	-1.19151	-1.22859	-1.09465	-0.174167	-0.109629	-0.0468597	0.096861
YER020W	Gpa2	S(117)	SSNVAAQPSLSDASsGSNGK	1	0.330238	0.32459	0.116805	-0.0487459	-0.530291	-0.326423	-0.860529	-0.651014	-0.647096	-0.277677
YER020W	Gpa2	T(13)	NGStPDTQTASAGSDNVGK	1	0.198169	0.162801	-0.417219	-0.74337	-1.22153	-1.05864	-1.4197	-1.22144	-0.804315	-0.315267
YER020W	Gpa2	T(18)	NGSTPDTQtASAGSDNVGK	1	-1.1349	-1.32218	-2.04481	-2.48902	-2.90949	-2.69056	-1.77459	-1.36838	-0.864676	-0.201539
YER024W	Yat2	S(788)	KTSSSsQVNLNR	1	0.456263	0.592695	0.739989	0.706605	-0.198475	-0.289487	-0.654738	-0.882182	-0.938464	-0.996092
YER024W	Yat2	S(787)	TSSsSQVNLNR	1	-2.53459	-2.62022	-2.33859	-2.42554	-3.25272	-3.22688	-0.71813	-0.606655	-0.914126	-0.801332
YER024W	Yat2	S(786)	KTSsSSQVNLNR	1	0.446764	0.168211	0.241766	0.110794	1.10758	1.2131	0.660811	1.04489	0.865809	1.10231
YER024W	Yat2	S(754)	IsPVVDK	1	-1.68894	-1.50804	-1.38348	-1.31122	-1.60675	-1.66205	0.0821861	-0.15401	-0.223273	-0.350825
YER026C	Cho1	S(47)	ASsIFSINTTPLAPPNATDIQK	1	-0.10301	-0.118959	-0.360252	0.0400193	-0.353953	-0.068432	-0.250942	0.0505271	0.00629951	-0.108451
YER026C	Cho1	S(46)	AsSIFSINTTPLAPPNATDIQK	1	3.49832	3.25442	2.22796	2.36434	1.9865	1.90446	-1.51183	-1.34996	-0.241461	-0.45988
YER027C	Gal83	S(180)	VYVTGsFTGWR	1	0.0953683	-0.167204	-0.00909006	0.0846346	-0.117907	-0.18013	-0.213276	-0.0129252	-0.108817	-0.264764
YER034W	Yer034W	S(145)	QMsTDELNR	1	1.16339	0.979912	1.0991	0.863106	0.657121	0.690559	-0.506267	-0.289354	-0.441975	-0.172547
YER048C	Caj1	S(266)	sAYNLLSTGLEAQK	1	-5.15383	-5.17544	-5.89464	-5.88183	-5.72627	-5.64083	-0.572443	-0.465397	0.168371	0.241003
YER052C	Hom3	S(343);S(344)	KGESTPPHPPENLSssFYEK	2	-7.26172	-7.25666	-7.0804	-7.21591	-7.0035	-7.11689	0.258219	0.139768	0.0768933	0.0990252
YER059W	Pcl6	S(281)	HEsPSNESSLDK	1	1.77743	1.79203	1.66292	1.26405	0.962774	0.878711	-0.81466	-0.913318	-0.70015	-0.385336
YER063W	Tho1	S(22)	NLsVGGLK	1	-1.84062	-1.54477	-1.49798	-1.43354	-1.03316	-1.06778	0.807468	0.476991	0.464826	0.365756
YER063W	Tho1	S(78)	KEVsSEPK	1	0.564219	0.304742	-0.654597	-0.619931	-1.24195	-1.64801	-1.80617	-1.95275	-0.58735	-1.02808
YER068W	Mot2	S(570)	VPIQQQQMGDTSSRNsSDLLNQLINGR	1	-1.36626	-1.36114	-1.69223	-1.7031	-1.68574	-1.76344	-0.319477	-0.402305	0.00648491	-0.0603441
YER074W	Rps24A	S(14)	KVIsNPLLAR	1	-8.47768	-8.17501	-7.86277	-7.75409	-8.07589	-8.01679	0.401792	0.158215	-0.213116	-0.262705
YER083C	Get2	T(78)	TtPPASVHSATPDIK	1	1.82821	1.98314	1.75625	1.82231	1.52975	1.60529	-0.298461	-0.377846	-0.226496	-0.217023
YER092W	Ies5	T(124)	ETPLLYNDTHtP	1	1.35299	1.49638	0.945987	1.11237	1.07313	1.19728	-0.279858	-0.299095	0.127145	0.0849152
YER105C	Nup157	S(685)	ESGsVPPISQNLFDK	1	-1.8359	-1.91761	-2.14404	-1.92003	-1.94043	-1.81674	-0.104525	0.100869	0.203619	0.103289
YER105C	Nup157	S(517)	ANsGELSK	1	-0.31497	-0.390704	-0.626147	-0.675182	-0.747222	-0.653906	-0.432253	-0.263202	-0.121075	0.0212755
YER120W	Scs2	T(204)	QTSNStPAPQNQIK	1	-5.00331	-5.2064	-6.25279	-6.51531	-7.48345	-8.82876	-2.48014	-3.62236	-1.23066	-2.31344
YER122C	Glo3	S(398)	AISSDQLFGRGsFDEAANR	1	-1.51469	-1.30285	-1.6393	-1.6356	-2.15912	-2.12904	-0.644431	-0.826183	-0.519819	-0.49344
YER122C	Glo3	S(389)	AIsSDQLFGR	1	-3.69058	-3.7137	-3.91134	-3.84042	-3.91053	-3.97503	-0.219947	-0.261338	0.000809531	-0.134611
YER122C	Glo3	T(340)	EQQDTLtPK	1	-3.98405	-3.87371	-3.90497	-3.9797	-3.42902	-3.50767	0.555027	0.366039	0.47595	0.472024
YER122C	Glo3	S(166)	STsKENSVDDFFSNWQKPSSNSSSK	1	-7.28079	-7.03463	-6.31334	-6.36962	-6.00257	-5.87825	1.27822	1.15638	0.310775	0.491376
YER122C	Glo3	T(193)	LNVStGSLAPK	1	-6.10561	-5.79241	-6.26942	-6.17007	-6.3133	-6.4446	-0.207693	-0.652189	-0.0438789	-0.274531
YER122C	Glo3	S(183)	ENSVDDFFSNWQKPSsNSSSK	1	-4.68715	-4.5213	-3.97143	-3.91886	-4.03072	-3.77946	0.656437	0.741846	-0.0592869	0.139406
YER122C	Glo3	T(284)	EAQQEKEDEFTNSSSStK	1	-5.46484	-5.53431	-5.5792	-5.67299	-5.95805	-6.08613	-0.493215	-0.551816	-0.378853	-0.413137
YER122C	Glo3	S(192)	LNVsTGSLAPK	1	-3.31817	-3.26075	-3.78694	-3.77669	-4.10362	-4.10411	-0.785451	-0.843354	-0.316687	-0.32742
YER122C	Glo3	S(282)	EAQQEKEDEFTNSSsSTK	1	-4.16148	-4.16068	-4.31996	-4.4121	-4.85678	-4.90134	-0.695295	-0.74066	-0.536822	-0.489245
YER143W	Ddi1	T(346)	SFQEGLPAPTSVTTSSDKPLtPTK	1	-1.67205	-1.73956	-1.61488	-1.5158	-0.984021	-0.852993	0.688033	0.886565	0.630855	0.662812
YER151C	Ubp3	S(400)	SSsPLLSK	1	-2.3549	-2.72921	-3.61161	-3.67231	-3.94292	-3.91696	-1.58803	-1.18776	-0.331311	-0.244654
YER151C	Ubp3	T(337)	tSSPSPSPPAAK	1	-4.26489	-4.26456	-4.23687	-4.49031	-4.80799	-4.8115	-0.543098	-0.546938	-0.571119	-0.32119
YER155C	Bem2	S(1046)	TRDsLDTTGR	1	0.154111	0.31089	0.476246	0.386598	0.0481389	0.0703266	-0.105972	-0.240563	-0.428107	-0.316271
YER155C	Bem2	S(38)	TTTASTASSSsPSSSSQTIR	1	-1.435	-1.21927	-1.42768	-1.57339	-2.15465	-2.09064	-0.719647	-0.871373	-0.726974	-0.517257
YER155C	Bem2	S(95)	QYTSTsSSQVNLGMYHSDTNTR	1	-1.39641	-1.25072	-1.476	-1.64636	-2.17076	-2.1988	-0.774351	-0.948079	-0.694763	-0.552441
YER155C	Bem2	T(94)	QYTStSSSQVNLGMYHSDTNTR	1	-2.36635	-2.16684	-2.44553	-2.6832	-3.21812	-3.15704	-0.851771	-0.990202	-0.772589	-0.473841
YER159C	Bur6	S(141)	EGLCVEEGQAQPEEEsA	1	-3.03056	-3.03379	-3.0576	-3.10168	-3.26123	-3.23695	-0.230673	-0.203159	-0.203635	-0.135264
YER165W	Pab1	S(125)	GsGNIFIK	1	-6.62648	-6.51439	-6.6208	-6.74326	-6.23571	-6.19131	0.390766	0.323085	0.385087	0.551953
YER176W	Ecm32	S(212)	ENSTIQSSsSSNLR	1	-1.28569	-1.41226	-1.09032	-0.983531	-0.828368	-0.90307	0.457321	0.509191	0.261954	0.0804617
YER176W	Ecm32	S(211)	ENSTIQSsSSSNLR	1	-0.171688	-0.33883	0.0970419	0.162079	0.268619	0.225256	0.440307	0.564086	0.171577	0.0631772
YER176W	Ecm32	S(206)	KENsTIQSSSSSNLR	1	0.363129	0.415958	0.560239	0.574242	0.376706	0.429972	0.0135764	0.0140141	-0.183533	-0.144269
YER176W	Ecm32	S(210)	ENSTIQsSSSSNLR	1	-1.75094	-2.01448	-2.08423	-1.93366	-2.49232	-2.46129	-0.74138	-0.446809	-0.408092	-0.527632
YER178W	Pda1	S(336)	YGGHsMSDPGTTYR	1	-4.63749	-3.97915	-4.13329	-4.18381	-5.57269	-5.78787	-0.9352	-1.80872	-1.43941	-1.60405
YER178W	Pda1	Y(344)	YGGHSMSDPGTTyR	1	-6.11488	-5.69208	-5.6556	-5.86662	-7.70525	-7.50325	-1.59037	-1.81117	-2.04965	-1.63663
YFL004W	Vtc2	S(487)	SSLDSSMsASSMISNVK	1	-3.67834	-3.57421	-3.53605	-3.71663	-3.81746	-3.80273	-0.139121	-0.228514	-0.281417	-0.0860943
YFL004W	Vtc2	S(187)	SNFNTASEPLAsASK	1	-2.03272	-1.93374	-1.48229	-1.48143	-1.82632	-1.79572	0.206404	0.138015	-0.344028	-0.314295
YFL004W	Vtc2	S(583)	RLsNLKEPQHQAAVPVSQEENER	1	-2.77504	-2.80882	-2.68302	-2.68578	-3.47465	-3.2808	-0.699616	-0.471976	-0.791629	-0.595016
YFL005W	Sec4	S(204)	EGNISINsGSGNSSK	1	-4.00596	-3.94126	-3.96893	-3.9799	-3.93218	-3.97745	0.07378	-0.036187	0.0367441	0.00244534
YFL005W	Sec4	S(201)	EGNIsINSGSGNSSK	1	-4.06741	-3.99096	-4.05658	-4.03945	-4.53381	-4.48986	-0.466408	-0.498901	-0.47723	-0.450411
YFL014W	Hsp12	S(73)	GKDNAEGQGEsLADQAR	1	-5.85694	-5.58615	-4.99681	-4.88673	-4.71117	-6.70027	1.14576	-1.11412	0.28564	-1.81355
YFL014W	Hsp12	S(87)	sKLNDAVEYVSGR	1	-8.05443	-7.87177	-7.53599	-7.13598	-6.49075	-10.0721	1.56368	-2.20031	1.04524	-2.9361
YFL014W	Hsp12	S(14)	AsEALKPDSQK	1	-8.71236	-7.69279	-7.76982	-7.33704	-7.21514	-10.6309	1.49722	-2.93809	0.554685	-3.29384
YFL014W	Hsp12	S(24)	ASEALKPDSQKsYAEQGK	1	-6.31232	-6.17196	-6.26281	-6.28946	-6.42094	-15.5307	-0.108614	-9.35876	-0.158126	-9.24126
YFL038C	Ypt1	S(174)	ESMsQQNLNETTQK	1	-4.20726	-4.0798	-4.65139	-4.73536	-4.24125	-4.16301	-0.0339848	-0.0832063	0.410138	0.572356
YFL042C	Lam5	S(103)	SNVPsPVSR	1	3.09379	3.36328	3.24028	3.3627	4.05525	4.0261	0.96146	0.662816	0.814966	0.663392
YFL042C	Lam5	S(140)	RIsNATIAEIGSPLQQVEKPDEVK	1	3.27025	3.32983	2.63915	2.95955	2.91425	3.00628	-0.355998	-0.323544	0.275093	0.0467308
YFL042C	Lam5	T(143)	RISNAtIAEIGSPLQQVEKPDEVK	1	-0.865584	-0.584683	-1.11034	-0.997716	-0.839543	-0.798579	0.026041	-0.213895	0.2708	0.199138
YFL042C	Lam5	S(85)	TSsTSSFFSGMISSFK	1	-0.53205	-0.325739	-0.73716	-0.678333	-0.398163	-0.311959	0.133887	0.01378	0.338996	0.366374
YFL042C	Lam5	S(106)	SNVPSPVsR	1	2.481	2.49134	1.93574	2.03643	1.62659	1.57781	-0.854405	-0.913528	-0.309148	-0.458623
YFR014C	Cmk1	T(371)	ATDtSQLSK	1	-0.283707	-0.176203	-2.09539	-2.18255	-2.51179	-1.16154	-2.22809	-0.985337	-0.416401	1.02101
YFR014C	Cmk1	S(417)	VCsSDSDLPGSDKK	1	-2.42576	-2.37002	-1.97545	-1.90821	-2.50932	-2.39218	-0.0835582	-0.0221613	-0.533873	-0.483965
YFR014C	Cmk1	S(11)	ESsPKQTEEDSEGK	1	-1.36062	-1.44864	-1.59356	-1.70599	-2.82858	-2.68601	-1.46796	-1.23737	-1.23502	-0.980023
YFR015C	Gsy1	S(651);S(655)	IARPLsVPGsPK	2	-0.631287	-0.62201	-0.717796	-0.691502	-1.098	-1.00872	-0.46671	-0.386713	-0.380201	-0.317221
YFR015C	Gsy1	S(651)	IARPLsVPGSPK	1	-1.76568	-2.11982	-1.89069	-1.93697	-2.43249	-2.38749	-0.666802	-0.267667	-0.541797	-0.45052
YFR015C	Gsy1	S(655)	IARPLSVPGsPK	1	-1.08742	-1.37306	-1.54913	-1.61983	-2.16812	-2.06981	-1.0807	-0.69675	-0.618991	-0.449979
YFR017C	Igd1	S(83)	ERESsIGEHAPGAER	1	3.52782	3.48878	2.80142	2.95624	2.05733	1.9661	-1.47049	-1.52268	-0.744087	-0.99014
YFR017C	Igd1	S(175)	SsFKYEDFK	1	2.28874	2.19494	1.52542	1.45257	0.869712	0.369268	-1.41903	-1.82567	-0.655711	-1.0833
YFR017C	Igd1	S(164)	VPHGsPPQLGTR	1	2.89826	2.88624	2.70526	2.68816	2.66778	2.49355	-0.23048	-0.392693	-0.0374757	-0.194614
YFR017C	Igd1	S(14)	TDPHLNTPQVSTsPTFER	1	0.0413555	0.0651353	0.021246	0.00103631	0.131256	-0.00203083	0.0899006	-0.0671661	0.11001	-0.00306714
YFR017C	Igd1	S(64)	sTNYMDALNSR	1	3.80661	3.47008	3.06638	3.0255	2.78429	2.67836	-1.02232	-0.791718	-0.282089	-0.347135
YFR017C	Igd1	S(96)	SsGPMDFQNTIHNMQYR	1	2.56045	2.52101	2.18511	2.13341	1.95978	1.81821	-0.600678	-0.702796	-0.225335	-0.315197
YFR024C-A	Lsb3	S(303)	LAPTNSGGsGGK	1	-2.7315	-2.66112	-2.48534	-2.43362	-2.66848	-2.68018	0.0630117	-0.0190596	-0.18314	-0.246569
YFR024C-A	Lsb3	S(381)	ISsASTPQTSQGR	1	-3.55845	-3.22471	-3.09093	-3.22343	-3.6894	-3.58661	-0.130942	-0.361897	-0.598468	-0.363174
YFR024C-A	Lsb3	S(300)	LAPTNsGGSGGK	1	-0.34059	-0.35048	-0.427239	-0.332076	-0.562031	-0.632682	-0.221441	-0.282202	-0.134792	-0.300606
YFR024C-A	Lsb3	S(397)	FTAPTsPSTSSPK	1	-2.0236	-2.01959	-1.81075	-1.65552	-1.53829	-1.54404	0.485313	0.475545	0.272458	0.111481
YFR024C-A	Lsb3	S(383)	ISSAsTPQTSQGR	1	-2.94365	-2.736	-3.38754	-3.54201	-3.8347	-4.8031	-0.891042	-2.0671	-0.447155	-1.26109
YFR031C-A	Rpl2A	S(95)	KAsLNVGNVLPLGSVPEGTIVSNVEEKPGDR	1	-10.0458	-10.1415	-9.97196	-9.90955	-10.313	-10.412	-0.267132	-0.270496	-0.341025	-0.502486
YFR037C	Rsc8	S(379)	GGDsRDGSVSGSK	1	-3.78691	-3.72541	-3.65259	-3.57418	-3.03176	-2.91822	0.755153	0.807187	0.620826	0.655953
YFR037C	Rsc8	S(383)	GGDSRDGsVSGSK	1	-6.79748	-6.78179	-6.79322	-6.67089	-6.32405	-6.25593	0.473422	0.525859	0.469163	0.414962
YFR048W	Rmd8	S(397)	SPASPSSISTPsPPSSSQNDFDR	1	2.26586	2.13861	2.4247	2.09872	2.22487	1.9629	-0.0409897	-0.175713	-0.199833	-0.135819
YFR048W	Rmd8	S(389)	SPAsPSSISTPSPPSSSQNDFDR	1	-0.175291	-0.216678	0.186307	-0.110131	-0.162762	-0.498921	0.0125296	-0.282243	-0.349069	-0.38879
YFR053C	Hxk1	S(15)	GsMADVPK	1	-2.37843	-2.23864	-2.19575	-2.12581	-1.86875	-2.05313	0.509677	0.18551	0.326996	0.0726739
YFR053C	Hxk1	S(15)	KGsMADVPKELMDEIHQLEDMFTVDSETLR	1	-2.37843	-2.23864	-2.19575	-2.12581	-1.86875	-2.05313	0.509677	0.18551	0.326996	0.0726739
YFR053C	Hxk1	S(158)	DFMVEQELLNTKDTLPLGFTFsYPASQNK	1	-3.70068	-3.71636	-3.68921	-3.73027	-5.11941	-4.89759	-1.41873	-1.18123	-1.4302	-1.16732
YFR053C	Hxk1	S(262)	LADDIPSNsPMAINCEYGSFDNEHLVLPR	1	-12.1552	-12.1645	-13.3801	-13.1335	-11.6743	-11.706	0.480854	0.458509	1.70579	1.4275
YFR053C	Hxk1	T(156)	DTLPLGFtFSYPASQNK	1	-12.0308	-12.1563	-12.5879	-12.6408	-11.9231	-12.1574	0.107729	-0.00109126	0.664846	0.483393
YFR053C	Hxk1	Y(270)	LADDIPSNSPMAINCEyGSFDNEHLVLPR	1	-11.7831	-11.7425	-12.5371	-12.4594	-10.9229	-11.1729	0.860248	0.569586	1.61424	1.28645
YFR053C	Hxk1	S(293)	TKYDVAVDEQsPRPGQQAFEK	1	-6.35701	-6.48271	-7.81554	-7.89683	-7.24423	-7.39527	-0.887221	-0.912567	0.57131	0.501553
YFR053C	Hxk1	Y(159)	DTLPLGFTFSyPASQNK	1	-10.0668	-10.0834	-10.4896	-9.83248	-10.3984	-10.3147	-0.331574	-0.231301	0.0912279	-0.482269
YFR053C	Hxk1	S(162)	DTLPLGFTFSYPAsQNK	1	-7.25688	-7.30265	-7.53713	-6.6034	-7.7325	-7.61148	-0.475622	-0.308836	-0.19537	-1.00808
YGL008C	Pma1	S(911)	VsTQHEKET	1	-6.11761	-6.06214	-5.87229	-6.01978	-5.82444	-5.7124	0.293165	0.349738	0.0478425	0.307374
YGL008C	Pma1	S(911);T(912)	SVEDFMAAMQRVstQHEKET	2	-7.38839	-7.03679	-6.69959	-6.73009	-6.97335	-6.89352	0.415035	0.143269	-0.273766	-0.163425
YGL013C	Pdr1	S(948)	NNsLPEFAQLPSFR	1	0.0780266	-0.0619831	-0.0144488	-0.0724764	-0.167984	-0.228156	-0.24601	-0.166173	-0.153535	-0.15568
YGL013C	Pdr1	S(942)	SAPsPVR	1	2.68244	2.6332	2.76688	2.77695	3.37204	3.25941	0.6896	0.626203	0.605166	0.482457
YGL014W	Puf4	S(254)	TQsISFDNTPSSTSFIPPTNSVSEK	1	2.77547	2.79032	2.53156	2.52881	2.27851	2.38354	-0.496964	-0.406781	-0.25305	-0.145273
YGL014W	Puf4	S(241)	KPsVGANNTAK	1	3.4898	4.03375	3.71568	3.67938	3.15526	3.19504	-0.33454	-0.838706	-0.560418	-0.48434
YGL048C	Rpt6	Y(188)	GVILyGPPGTGK	1	-8.10429	-7.94222	-8.39401	-8.46094	-8.30392	-7.95573	-0.199627	-0.0135095	0.0900955	0.505204
YGL049C	Tif4632	T(196)	EAtPVLPANEAVK	1	-1.82208	-1.86702	-1.9273	-1.79985	-2.31691	-2.2559	-0.494827	-0.388872	-0.389606	-0.456045
YGL049C	Tif4632	S(853)	FNNHNQsNSNR	1	-4.28751	-4.7985	-4.71043	-4.68458	-5.01213	-5.0623	-0.724615	-0.263805	-0.301698	-0.377729
YGL056C	Sds23	S(476)	INVNINLSGPSPSQPQSPSTAMPPPQSPSNCPAsPTPAHFEK	1	-4.83197	-5.09495	-5.27874	-5.2858	-5.13822	-5.24124	-0.306252	-0.146284	0.140515	0.0445604
YGL056C	Sds23	S(400)	SSsPSPSTPPVTTLPSLASSYHSNTQSSR	1	-3.56663	-3.48199	-3.72876	-3.56799	-4.1186	-4.03827	-0.551965	-0.556289	-0.389834	-0.470288
YGL056C	Sds23	S(42);S(46)	NTEANKsDTEsLHK	2	-2.71742	-2.77376	-2.76948	-2.94793	-3.51334	-3.65706	-0.795928	-0.883307	-0.743862	-0.70913
YGL076C	Rpl7A	S(228)	HFIQGGsFGNR	1	-2.51387	-2.26113	-2.327	-2.3216	-2.10377	-2.11684	0.410105	0.144286	0.223233	0.204763
YGL076C	Rpl7A	S(113)	INsGTFVK	1	-1.28814	-1.15376	-1.99551	-2.07511	-2.50911	-2.69201	-1.22098	-1.53825	-0.513604	-0.616904
YGL076C	Rpl7A	T(8)	ILtPESQLK	1	0.945343	0.872368	-0.239731	-0.308137	-1.03666	-0.978304	-1.982	-1.85067	-0.796924	-0.670167
YGL083W	Scy1	S(791)	DGsSDIPR	1	4.1624	3.85597	3.94327	3.93697	3.87903	3.76352	-0.283366	-0.0924567	-0.0642433	-0.173456
YGL083W	Scy1	S(704)	ILNsPPQTPSSR	1	0.24399	-0.157123	-0.342699	-0.453497	-0.580887	-0.688077	-0.824877	-0.530954	-0.238189	-0.234581
YGL092W	Nup145	S(284)	TYsFSSSVSGNAPLPLASQSSLVSR	1	-2.02448	-1.94409	-1.98398	-1.99386	-2.2542	-2.29788	-0.229716	-0.353792	-0.270217	-0.304017
YGL092W	Nup145	Y(283)	TySFSSSVSGNAPLPLASQSSLVSR	1	-2.6987	-2.69983	-2.90093	-2.93656	-3.55582	-3.51169	-0.857117	-0.811863	-0.654892	-0.575128
YGL123W	Rps2	T(204)	LLQLAGVEDVYTQSNGKtR	1	-10.4702	-10.2524	-10.1068	-10.1594	-10.5197	-10.6842	-0.049419	-0.431808	-0.412837	-0.524745
YGL171W	Rok1	S(73)	TTENDsPNKEEK	1	-1.90703	-1.75323	-1.7381	-1.87818	-1.55655	-1.44694	0.350474	0.306291	0.181549	0.431244
YGL173C	Xrn1	S(1329)	sSENVQVDLANFEK	1	-3.41815	-3.44433	-3.33115	-3.3115	-2.88332	-2.95252	0.534832	0.491812	0.447829	0.358982
YGL173C	Xrn1	S(1510)	KGEIKPSSGTNSTECQsPK	1	-2.5934	-2.79674	-2.8268	-2.90723	-2.87852	-2.8518	-0.285119	-0.0550564	-0.0517252	0.0554255
YGL181W	Gts1	S(187)	SDYGGSRDsFQSSGSR	1	-3.67691	-3.74084	-3.78085	-3.9619	-4.24097	-4.05817	-0.564061	-0.317333	-0.460119	-0.0962697
YGL181W	Gts1	T(247)	NSVSAAATtSTPPLPR	1	-4.73694	-4.79763	-4.84353	-4.89157	-5.10923	-5.10211	-0.37229	-0.304485	-0.265701	-0.210547
YGL181W	Gts1	T(249)	NSVSAAATTStPPLPR	1	-1.23259	-1.32289	-1.38153	-1.35389	-1.40849	-1.42115	-0.175902	-0.0982645	-0.0269593	-0.0672583
YGL181W	Gts1	S(184)	SDYGGsRDSFQSSGSR	1	-0.49037	-0.692055	-0.862445	-1.04946	-1.29214	-1.20283	-0.80177	-0.510771	-0.429695	-0.153367
YGL190C	Cdc55	S(440)	NTGMVGSSNsSR	1	-1.91987	-1.84443	-2.95065	-3.03092	-2.4693	-2.61607	-0.549438	-0.771637	0.481344	0.414846
YGL190C	Cdc55	S(155)	AVLsLQSLK	1	-1.64772	-1.71171	-1.86336	-1.76791	-1.60584	-1.58976	0.0418806	0.121945	0.257517	0.178143
YGL201C	Mcm6	S(249)	sITTSTSPEQTER	1	2.1716	2.30009	1.94088	1.8806	1.01168	1.14162	-1.15992	-1.15847	-0.929201	-0.73898
YGL208W	Sip2	S(136);S(137)	QDASPDDDRSGHssPREEGQQQIR	2	1.89985	1.93987	2.55692	2.1913	1.94457	2.32115	0.04472	0.381283	-0.61235	0.129847
YGL208W	Sip2	S(152)	EAsGGPSEIK	1	3.60706	3.66976	4.43924	3.96681	4.02185	4.38237	0.414796	0.712612	-0.417387	0.41556
YGL208W	Sip2	S(66)	CSDSQDAGQPsREGSITK	1	2.38505	2.50074	3.41249	2.92628	3.10884	3.3885	0.72379	0.887751	-0.30365	0.462218
YGL210W	Ypt32	S(188)	HQVDLSGsGTNNMGSNGAPK	1	-4.39399	-4.28136	-4.47834	-4.69168	-4.57492	-4.61024	-0.180926	-0.32888	-0.0965838	0.081435
YGL228W	She10	S(502);T(504)	KILsFtQESGEFLYILR	2	-5.27029	-5.31259	-5.37507	-5.03112	-5.1684	-4.98845	0.101885	0.324139	0.206671	0.042669
YGL253W	Hxk2	S(385)	RLsELIGAR	1	-7.1856	-7.12336	-8.22673	-8.41291	-8.96936	-8.97444	-1.78376	-1.85108	-0.742629	-0.561533
YGL253W	Hxk2	S(15)	KGsMADVPKELMQQIENFEK	1	-6.17993	-6.39003	-6.92532	-6.9637	-7.37971	-7.04092	-1.19978	-0.650888	-0.454383	-0.0772206
YGL253W	Hxk2	S(158)	AFIDEQFPQGISEPIPLGFTFsFPASQNK	1	-4.27797	-4.30153	-4.32073	-4.28178	-4.89321	-4.86315	-0.61524	-0.565622	-0.575481	-0.585373
YGR008C	Stf2	S(69)	DRRGsNLQSHEQK	1	4.55321	4.49429	3.98911	3.90455	2.32119	3.83822	-2.23202	-0.65607	-1.66792	-0.0663304
YGR009C	Sec9	S(315)	QPQSQQAPMTYTPSFIASDEAARNsEVDLNEEPR	1	-1.40604	-1.4652	-1.56919	-1.50337	-1.02284	-1.03963	0.383198	0.425569	0.546353	0.463742
YGR009C	Sec9	T(300)	QPQSQQAPMtYTPSFIASDEAARNSEVDLNEEPR	1	-7.00518	-7.51999	-7.63357	-6.88471	-7.41608	-7.01483	-0.4109	0.505154	0.217484	-0.130123
YGR009C	Sec9	S(540)	EQTsQQLSQSTQR	1	-3.12338	-2.87223	-3.87889	-3.96704	-5.12468	-4.67958	-2.00129	-1.80735	-1.24579	-0.712537
YGR054W	Ygr054W	S(564)	KSSETsPDSTPAPSAPASTNAPTNNK	1	-2.27899	-2.22888	-2.18812	-2.2538	-2.8537	-2.81003	-0.574707	-0.581152	-0.665577	-0.556231
YGR054W	Ygr054W	T(568)	SSETSPDStPAPSAPASTNAPTNNK	1	-8.08059	-7.9166	-8.15439	-8.14318	-9.01236	-8.81351	-0.93177	-0.896907	-0.857969	-0.670324
YGR054W	Ygr054W	T(563)	KSSEtSPDSTPAPSAPASTNAPTNNK	1	-7.09746	-7.14037	-7.11199	-7.00934	-7.52754	-7.58178	-0.430082	-0.441409	-0.415554	-0.572445
YGR083C	Gcd2	T(21)	QAtPTTTAAANGEK	1	3.57207	3.22372	2.02688	1.65647	0.830687	0.752787	-2.74138	-2.47093	-1.19619	-0.903687
YGR086C	Pil1	S(273)	QIIIDAESALNEWTLDSAQVKPTLsFK	1	-12.0441	-11.7236	-11.3311	-11.045	-10.9604	-10.895	1.08368	0.828594	0.370694	0.150002
YGR086C	Pil1	T(14)	APtASQLQNPPPPPSTTK	1	-7.78362	-7.34719	-6.85639	-6.71967	-6.51505	-6.48392	1.26857	0.863271	0.341341	0.235747
YGR086C	Pil1	S(16)	APTAsQLQNPPPPPSTTK	1	-5.65282	-5.4534	-5.52166	-5.68404	-5.83167	-5.96487	-0.178854	-0.511462	-0.310009	-0.280823
YGR090W	Utp22	S(10)	KAsETSDQNIVK	1	-1.86392	-1.68405	-1.83173	-1.91548	-2.21399	-2.18759	-0.350076	-0.503548	-0.382263	-0.272117
YGR097W	Ask10	S(1070)	GNNsAQNLTTSSSTASR	1	4.49767	4.23853	4.08966	3.79087	3.34419	3.43639	-1.15349	-0.802141	-0.745474	-0.354476
YGR097W	Ask10	T(1017)	TVAADQSAtAPSSPTMNSSVTTINR	1	1.62732	1.20829	1.33098	0.899429	0.873966	0.836261	-0.753357	-0.372025	-0.457009	-0.0631671
YGR097W	Ask10	S(1021)	TVAADQSATAPSsPTMNSSVTTINR	1	0.76127	0.530547	0.409083	-0.0589515	-0.0514222	0.0312084	-0.812692	-0.499339	-0.460506	0.0901599
YGR097W	Ask10	S(985)	STsAGNSITANAPVVPK	1	1.51909	1.29068	1.09382	0.842986	0.280346	0.569241	-1.23875	-0.721437	-0.813476	-0.273745
YGR097W	Ask10	S(1095)	NVsFSSLNSLMFSK	1	2.23965	1.9653	1.90643	1.69323	1.29213	1.36586	-0.947524	-0.599437	-0.614302	-0.327369
YGR097W	Ask10	T(984)	StSAGNSITANAPVVPK	1	2.7675	2.44902	2.39843	2.11271	1.70789	1.73024	-1.05961	-0.718777	-0.690544	-0.38247
YGR097W	Ask10	S(1026)	TVAADQSATAPSSPTMNsSVTTINR	1	-0.337211	-0.63561	-0.250257	-0.717486	-1.2914	-1.08698	-0.954189	-0.451366	-1.04114	-0.36949
YGR097W	Ask10	S(1015)	TVAADQsATAPSSPTMNSSVTTINR	1	1.00183	0.730714	0.644488	0.112697	-0.112783	-0.149911	-1.11462	-0.880626	-0.757271	-0.262608
YGR097W	Ask10	S(1045)	TNsTGNVPCLTAEK	1	2.90786	2.65522	2.70296	2.37923	1.98197	2.0803	-0.92589	-0.574918	-0.720983	-0.298934
YGR097W	Ask10	S(536)	SSAYSsSVSIADTYANANNAK	1	0.463006	0.340965	0.355941	-0.0385106	-0.538661	-0.40423	-1.00167	-0.745195	-0.894602	-0.365719
YGR097W	Ask10	S(627)	SSsSTYLSGSSQASLPK	1	2.73103	2.37909	2.63823	2.0966	1.7878	1.87872	-0.943229	-0.50037	-0.850435	-0.217875
YGR113W	Dam1	S(23)	LSIGsAPTSR	1	0.235125	0.247323	0.203914	0.231743	0.335629	0.348475	0.100504	0.101152	0.131716	0.116732
YGR116W	Spt6	S(136)	VGDEGNAAESEsDNVAASR	1	-4.61417	-4.59247	-4.70048	-4.9029	-5.03797	-5.05814	-0.423802	-0.465669	-0.337488	-0.155239
YGR116W	Spt6	S(134)	RVGDEGNAAEsESDNVAASR	1	-3.83555	-3.75021	-3.9562	-4.10962	-4.51941	-4.55113	-0.683862	-0.800914	-0.563211	-0.441512
YGR130C	Ygr130C	S(243)	VsESTSIGK	1	-4.68745	-4.39851	-3.75566	-3.89436	-3.62273	-3.63773	1.06472	0.760779	0.132928	0.256632
YGR132C	Phb1	S(246)	VGDGLLLIRRLEAsK	1	-6.11484	-5.99732	-6.01654	-5.81939	-5.02856	-4.96248	1.08628	1.03484	0.987985	0.856917
YGR145W	Enp2	S(529)	ALTAAEEsDEER	1	-1.4464	-1.42523	-1.38994	-1.65556	-1.57681	-1.53308	-0.13041	-0.10785	-0.18687	0.122472
YGR152C	Rsr1	S(190)	IEsPSTR	1	-3.42266	-3.51506	-3.60291	-3.65512	-3.37865	-3.37575	0.0440077	0.139314	0.224267	0.279373
YGR152C	Rsr1	S(182)	NQsQQFSK	1	-3.1922	-3.30642	-3.54773	-3.71708	-4.12428	-4.24503	-0.932073	-0.93861	-0.576545	-0.527955
YGR155W	Cys4	S(350)	FDsSKLEASTTK	1	-7.89482	-7.91818	-8.11741	-8.30367	-8.65766	-8.64236	-0.762838	-0.724186	-0.540246	-0.338691
YGR156W	Pti1	S(272)	SQVGEAPSLLSSNNTsNSNTPVSVIR	1	1.00337	1.12715	0.862645	0.861925	0.578839	0.571176	-0.424531	-0.555977	-0.283807	-0.290749
YGR159C	Nsr1	T(402)	SRNtASFAGSK	1	-5.43876	-5.33541	-6.26718	-6.22862	-6.92055	-6.85038	-1.48179	-1.51496	-0.653368	-0.621753
YGR162W	Tif4631	S(553)	ERGsYRNEEK	1	-1.9828	-2.46347	-2.15976	-2.10905	-1.67951	-1.78113	0.30329	0.682343	0.48025	0.327915
YGR162W	Tif4631	S(195)	ASsEENISEAEK	1	-3.66053	-3.86696	-4.43135	-4.56813	-4.08166	-4.03016	-0.421132	-0.1632	0.349694	0.537972
YGR162W	Tif4631	S(163)	STVsPQPESK	1	-2.69769	-3.19078	-3.76906	-3.8053	-3.95167	-3.95218	-1.25399	-0.761406	-0.182617	-0.146877
YGR162W	Tif4631	S(896)	TNNSSNRHsFR	1	-8.72525	-8.6391	-8.62587	-8.21907	-8.82461	-8.96486	-0.0993545	-0.32576	-0.198736	-0.74579
YGR162W	Tif4631	S(891);S(896)	TNNsSNRHsFR	2	-7.01718	-6.99149	-6.88613	-6.95653	-7.19624	-7.44456	-0.179057	-0.453076	-0.310113	-0.488028
YGR162W	Tif4631	S(908)	DAPPASKDsFITTR	1	-5.89378	-5.95399	-6.45866	-6.61908	-7.41982	-7.42931	-1.52604	-1.47532	-0.961157	-0.810235
YGR162W	Tif4631	T(179)	LKETSDSTStSTPTPTPSTNDSK	1	-8.38254	-8.5537	-8.56656	-8.65588	-9.47475	-9.32923	-1.09221	-0.77553	-0.908187	-0.673351
YGR178C	Pbp1	S(436)	TVsPTTQISAGK	1	0.25031	0.231168	-0.947298	-0.952295	-0.67927	-0.710852	-0.92958	-0.94202	0.268028	0.241443
YGR180C	Rnr4	T(334)	SAtPSKEINFDDDF	1	-4.93564	-5.00129	-5.34462	-5.21679	-5.3325	-5.21967	-0.396864	-0.218378	0.0121177	-0.00288345
YGR185C	Tys1	T(359)	GYPVAtPQK	1	-5.80282	-5.57689	-5.59676	-5.64376	-5.46466	-5.36671	0.338156	0.210181	0.132094	0.277051
YGR186W	Tfg1	T(200)	DGSQtPTVDSVTK	1	0.198272	0.0416358	0.450243	0.553459	1.05305	1.03837	0.854781	0.996738	0.60281	0.484915
YGR186W	Tfg1	S(655)	AVDSSNNASNTVPsPIKQEEGLNSTVAER	1	-1.28349	-1.16695	-1.2326	-1.21947	-0.999799	-1.01731	0.283696	0.149637	0.232805	0.20216
YGR186W	Tfg1	T(652)	AVDSSNNASNtVPSPIKQEEGLNSTVAER	1	-2.73394	-2.69758	-2.73523	-2.69716	-2.47389	-2.50847	0.260051	0.189107	0.26134	0.18869
YGR186W	Tfg1	S(198)	DGsQTPTVDSVTK	1	1.13554	0.934929	0.478688	0.400392	-0.35376	-0.834883	-1.48931	-1.76981	-0.832448	-1.23527
YGR192C	Tdh3	T(120)	VVItAPSSTAPMFVMGVNEDKYTSDLK	1	-10.069	-9.83138	-10.1049	-10.0517	-9.9047	-10.0957	0.164335	-0.264281	0.20019	-0.0439324
YGR202C	Pct1	S(16)	AKLsNSSLSNLFK	1	3.14972	2.69383	2.83124	2.78409	2.67199	2.66969	-0.477731	-0.0241436	-0.159249	-0.114404
YGR202C	Pct1	T(59)	NQDENKDTQLtPR	1	1.39885	1.49651	1.6862	1.69303	1.97941	1.77851	0.580563	0.282005	0.293214	0.0854869
YGR202C	Pct1	S(346)	EAsPATEFANEFTGENSTAK	1	2.47375	2.30125	2.41114	2.44114	2.14261	2.18042	-0.331137	-0.120829	-0.268524	-0.260713
YGR211W	Zpr1	S(269)	VGsANPQFLSDATDIENFNNEVQTFR	1	-8.08716	-8.05228	-7.53932	-7.73342	-8.85657	-8.73287	-0.769412	-0.680592	-1.31725	-0.999446
YGR229C	Smi1	S(394)	GEDSGSADVQsVQDHESVK	1	-3.86962	-3.80026	-3.75317	-3.43667	-4.10604	-4.00627	-0.236427	-0.206002	-0.352874	-0.569601
YGR240C	Pfk1	S(188)	AsSDASDLLR	1	-8.9336	-8.93811	-9.55876	-9.67244	-9.90586	-9.98043	-0.972256	-1.04233	-0.347099	-0.307999
YGR240C	Pfk1	S(189)	ASsDASDLLR	1	-8.15616	-8.06753	-8.49586	-8.60423	-8.8059	-8.78534	-0.649738	-0.717808	-0.310039	-0.181107
YGR240C	Pfk1	S(179)	DAFLEATsEDEIISR	1	-7.40893	-7.40841	-7.6794	-7.63046	-7.80219	-7.818	-0.393267	-0.409589	-0.122792	-0.187542
YGR240C	Pfk1	S(895)	KNEAsPNTDAK	1	-5.31701	-5.39099	-5.95173	-6.16753	-5.44386	-5.43974	-0.126847	-0.0487517	0.507867	0.727786
YGR254W	Eno1	S(188)	IGsEVYHNLK	1	-10.4376	-10.4566	-10.0215	-10.0721	-9.88531	-9.80313	0.552281	0.653449	0.136148	0.26901
YGR254W	Eno1	S(159)	TSPYVLPVPFLNVLNGGsHAGGALALQEFMIAPTGAK	1	-10.8286	-10.772	-11.1157	-10.8713	-10.5626	-10.8794	0.265961	-0.107405	0.553081	-0.008123
YGR261C	Apl6	S(695)	SFsSQSFITNNSAR	1	-1.58359	-1.50325	-1.77435	-1.71668	-1.7521	-1.6777	-0.168502	-0.174446	0.0222519	0.0389817
YGR261C	Apl6	S(707)	sFTSSSNAK	1	1.65401	1.52604	1.6007	1.58342	1.43123	1.44823	-0.222781	-0.0778169	-0.169467	-0.135192
YGR261C	Apl6	S(10)	IAsALDTAK	1	-0.142062	-0.175746	0.465238	0.559036	0.123879	0.133611	0.265941	0.309357	-0.341359	-0.425425
YGR267C	Fol2	T(15);S(23)	HEtPLNIRPTsPYTLNPPVER	2	0.0329145	-0.148835	-0.853748	-0.883422	-0.68764	-0.717101	-0.720554	-0.568266	0.166108	0.166321
YGR267C	Fol2	Y(25)	HETPLNIRPTSPyTLNPPVER	1	0.979482	0.99084	-0.0303614	0.0302971	-0.0146235	-0.0119464	-0.994106	-1.00279	0.0157379	-0.0422435
YGR267C	Fol2	T(22);S(23)	HETPLNIRPtsPYTLNPPVER	2	-2.23829	-2.37251	-3.32956	-3.51284	-3.07654	-3.19144	-0.838246	-0.818937	0.253016	0.321399
YGR271C-A	Efg1	S(14)	ALGsSLEMSQIMDAGTNK	1	0.63356	0.358487	-0.331094	-0.276963	-1.59219	-1.69326	-2.22575	-2.05175	-1.2611	-1.4163
YGR272C	Efg1	S(14)	ALGsSLEMSQIMDAGTNK	1	0.63356	0.358487	-0.331094	-0.276963	-1.59219	-1.69326	-2.22575	-2.05175	-1.2611	-1.4163
YGR285C	Zuo1	S(50)	NHTWsEFER	1	-5.77863	-5.1783	-5.39843	-5.19758	-6.18015	-6.21264	-0.401528	-1.03433	-0.781721	-1.01505
YHL007C	Ste20	S(289)	sGSNSGTLR	1	-0.00743823	-0.246277	-0.290484	-0.119428	0.170497	0.174543	0.177935	0.42082	0.460981	0.29397
YHL007C	Ste20	T(516);S(517)	QTHAPTTPNKtsPNR	2	-2.33198	-2.36853	-2.42341	-2.6136	-2.82556	-2.75243	-0.493586	-0.383895	-0.402155	-0.138829
YHL007C	Ste20	T(573)	APAQETVTtPTSKPAQAR	1	-0.770152	-0.913917	-0.574604	-0.587816	0.447042	0.434678	1.21719	1.3486	1.02165	1.02249
YHL007C	Ste20	T(511);S(517)	QTHAPtTPNKTsPNR	2	-2.66033	-2.64848	-2.7343	-2.69205	-1.77379	-1.74602	0.886538	0.902456	0.960516	0.946029
YHL007C	Ste20	S(418)	TFNTTTGLPGsPQVSTPPANSFNK	1	-0.807074	-0.893596	-0.929958	-0.999464	-0.62721	-0.653464	0.179864	0.240132	0.302748	0.345999
YHL007C	Ste20	S(517)	QTHAPTTPNKTsPNR	1	-1.59845	-1.46852	-1.53559	-1.52657	-1.16541	-0.965488	0.433038	0.503027	0.370174	0.561083
YHL007C	Ste20	T(512)	QTHAPTtPNK	1	-1.02245	-0.981292	-0.998904	-1.01247	-0.73713	-0.748244	0.285321	0.233048	0.261774	0.26423
YHL007C	Ste20	S(192)	HQQPVASSTVNsNK	1	-2.25515	-2.2685	-2.09764	-1.97562	-2.07438	-2.0257	0.180772	0.242804	0.0232657	-0.0500802
YHL007C	Ste20	T(203)	RAtPVSTPVISKPSMTATPR	1	-3.46766	-3.81153	-3.48442	-3.39846	-3.46758	-3.38267	8.29283e-05	0.428855	0.0168454	0.0157858
YHL007C	Ste20	S(502)	SPVMNSAANVsPLK	1	-0.901709	-0.871579	-0.84684	-0.895109	-0.812405	-0.687449	0.0893036	0.18413	0.0344345	0.20766
YHL007C	Ste20	T(511);T(516)	QTHAPtTPNKtSPNR	2	-3.92674	-3.85198	-3.88769	-3.97743	-3.84334	-4.00017	0.0834064	-0.148196	0.0443571	-0.0227431
YHL032C	Gut1	S(96)	RPsTAPAR	1	1.73512	1.97886	1.24669	1.35151	0.829938	0.655889	-0.905181	-1.32297	-0.416751	-0.695617
YHR007C	Erg11	S(458)	GVSsPYLPFGGGR	1	-4.21696	-4.15786	-4.48136	-4.36496	-4.19529	-4.15125	0.0216736	0.0066137	0.286075	0.213712
YHR009C	Tda3	S(204)	SHTNsASDLDSVSPAEQLR	1	-3.61774	-3.51893	-3.35369	-3.38598	-3.39107	-3.33745	0.226667	0.181483	-0.0373794	0.0485313
YHR027C	Rpn1	S(19)	QQTIDEQSQIsPEK	1	-3.85816	-3.65542	-3.67182	-3.64312	-3.21668	-3.08323	0.641482	0.572188	0.455136	0.559889
YHR027C	Rpn1	S(19);T(24)	QQTIDEQSQIsPEKQtPNKK	2	-7.74577	-7.61122	-7.83091	-7.84555	-7.66752	-7.6573	0.0782468	-0.046078	0.163391	0.188247
YHR030C	Slt2	S(186)	GYSENPVENsQFLTEYVATR	1	-3.69588	-3.69907	-3.59636	-3.67061	-3.744	-3.65672	-0.0481214	0.0423546	-0.147635	0.0138944
YHR042W	Ncp1	S(530)	LPsNPSTPVIMIGPGTGVAPFR	1	-8.05154	-8.13954	-8.67498	-8.38604	-8.2174	-8.39082	-0.165861	-0.251274	0.457576	-0.00477443
YHR052W	Cic1	S(357)	sSSELEKESSESEAVK	1	-5.02072	-4.98595	-5.09367	-5.0557	-4.82312	-4.77973	0.197602	0.206217	0.270553	0.275969
YHR052W	Cic1	S(7);S(14)	SNsKKSTPVsTPSK	2	-4.67544	-5.05799	-5.32835	-5.27899	-5.26094	-4.98724	-0.585506	0.0707479	0.0674007	0.291752
YHR052W	Cic1	S(14);T(15)	KSTPVstPSKEK	2	-3.98434	-3.97863	-3.71884	-3.77054	-3.58785	-3.77381	0.396488	0.204825	0.130994	-0.00327117
YHR052W	Cic1	S(7);T(11)	SNsKKStPVSTPSK	2	-3.58529	-4.1026	-4.1801	-4.28678	-4.13447	-3.92994	-0.549179	0.172653	0.0456329	0.356835
YHR052W	Cic1	T(11);T(15)	KStPVStPSKEK	2	-5.41812	-5.31405	-5.35931	-5.29848	-5.23135	-5.22442	0.186768	0.0896377	0.127959	0.0740627
YHR052W	Cic1	T(11)	KStPVSTPSK	1	-5.09354	-5.11029	-5.24509	-5.27724	-5.54421	-5.52912	-0.450674	-0.418826	-0.299125	-0.251874
YHR073W	Osh3	S(108)	SYsSLSISGIQQQSQEIPLR	1	-1.54467	-1.29433	-1.77118	-1.75254	-1.8748	-1.62337	-0.330125	-0.329043	-0.103614	0.129167
YHR073W	Osh3	S(106)	ERsYSSLSISGIQQQSQEIPLR	1	-0.0530918	0.0135314	-0.0442927	-0.00577745	-0.508003	-0.39619	-0.454911	-0.409722	-0.46371	-0.390413
YHR073W	Osh3	S(206)	STPPARPTALsR	1	0.379761	0.41326	0.117177	0.0371809	-0.795788	-0.497331	-1.17555	-0.910591	-0.912965	-0.534512
YHR073W	Osh3	T(210)	TStQQDMLFR	1	-0.616671	-0.602447	-1.1992	-1.21854	-1.88687	-1.99493	-1.2702	-1.39248	-0.687673	-0.776384
YHR096C	Hxt5	S(32)	SGNsTAPGTAGYNDNLAQAKPVSSYISHEGPPKDELEELQK	1	-5.20548	-5.15457	-5.13886	-5.08445	-4.89717	-5.88772	0.308308	-0.733153	0.241682	-0.803267
YHR097C	Yhr097C	S(33)	VSPSEDRVPsRDETPR	1	0.398429	0.120776	-0.254763	-0.898936	-0.819548	-0.707368	-1.21798	-0.828144	-0.564785	0.191568
YHR097C	Yhr097C	S(315)	THsGHLEQK	1	3.28971	2.66789	1.49369	0.708098	0.597665	0.485136	-2.69204	-2.18276	-0.896021	-0.222961
YHR097C	Yhr097C	S(222)	ANSsTTTLDAIKPNSK	1	1.99944	1.41743	0.474444	-0.255803	-0.628877	-1.37492	-2.62831	-2.79235	-1.10332	-1.11911
YHR097C	Yhr097C	S(221)	ANsSTTTLDAIKPNSK	1	-1.27927	-1.84337	-2.56562	-3.27876	-3.2387	-9.87392	-1.95943	-8.03055	-0.673088	-6.59516
YHR098C	Sfb3	S(83)	QFGGFNNGsGSVMSTPVMVSQER	1	-1.42523	-1.59606	-1.81047	-1.84606	-2.18486	-2.14422	-0.759625	-0.548161	-0.374392	-0.298163
YHR098C	Sfb3	S(105)	FGASEASsPYGQSMLDMTAPQPTSHIVPTQR	1	-3.97024	-3.91567	-4.22405	-4.12941	-4.24026	-3.95433	-0.27002	-0.0386577	-0.0162056	0.175077
YHR098C	Sfb3	S(43)	AYHNFSsGTVPTLGNSPYTTPQLNQQDGFQQPQAFTPK	1	-4.04921	-4.56589	-4.52088	-4.13796	-4.73371	-4.45523	-0.684495	0.110662	-0.212835	-0.317268
YHR098C	Sfb3	S(94)	QFGGFNNGSGSVMSTPVMVsQER	1	-0.531774	-0.537221	-0.76141	-0.816137	-1.25042	-1.09642	-0.718647	-0.559196	-0.489011	-0.280279
YHR102W	Kic1	T(1073)	EQLIStPIKDNEH	1	1.85884	1.65721	1.39538	1.4192	0.949196	0.920558	-0.909644	-0.73665	-0.446183	-0.498642
YHR117W	Tom71	S(55)	RQsEASAGQNEDEADLKDDGSVVNGSNK	1	-1.82556	-1.73358	-1.93681	-2.00353	-2.22535	-2.1411	-0.399785	-0.407521	-0.288531	-0.137563
YHR132W-A	Igo2	S(119)	QGsISSGPPPR	1	-0.217343	-0.215292	-0.462756	-0.573811	-1.05277	-1.3385	-0.835426	-1.12321	-0.590013	-0.764694
YHR132W-A	Igo2	S(128)	QGSISSGPPPRsPNK	1	-1.34918	-1.39462	-0.888766	-0.746299	-0.154456	-0.341385	1.19472	1.05324	0.734309	0.404915
YHR132W-A	Igo2	S(84)	SDDVIVNNsSNNLPVTNPSGLR	1	-2.29785	-2.17547	-2.27753	-2.23954	-2.28651	-2.30161	0.0113395	-0.126134	-0.00898586	-0.0620653
YHR132W-A	Igo2	S(85)	SDDVIVNNSsNNLPVTNPSGLR	1	-5.25967	-5.07031	-5.13527	-5.05286	-5.00954	-5.24332	0.250129	-0.173005	0.125723	-0.190461
YHR132W-A	Igo2	S(63)	QYFDsGDYALKK	1	-4.39429	-4.35315	-4.93765	-4.88227	-4.87715	-4.79857	-0.482864	-0.445424	0.0604979	0.0836994
YHR135C	Yck1	S(39)	QLHHQAVDsPAR	1	-2.41386	-2.54803	-2.45433	-2.48074	-2.29712	-2.21112	0.116739	0.336913	0.157204	0.269623
YHR135C	Yck1	S(527)	TPEQHPNDDNSSLAAsHK	1	-2.37086	-2.45912	-2.41849	-2.4825	-2.38968	-2.42089	-0.0188166	0.0382336	0.0288127	0.0616133
YHR135C	Yck1	S(53)	SSMTATTAANsNSNSSR	1	-3.05458	-3.03635	-3.04511	-3.1278	-3.17048	-3.09772	-0.115894	-0.0613687	-0.125372	0.0300863
YHR135C	Yck1	S(485)	ATGQPPsQPQAQTQSQQFGAR	1	-2.54519	-2.51519	-2.62028	-2.67921	-3.00208	-2.96511	-0.456886	-0.449917	-0.381792	-0.285904
YHR135C	Yck1	S(493)	ATGQPPSQPQAQTQsQQFGAR	1	-1.69331	-1.55433	-2.13201	-1.99944	-2.77031	-2.67909	-1.07701	-1.12476	-0.638299	-0.679649
YHR135C	Yck1	S(44)	SsMTATTAANSNSNSSR	1	-2.85149	-2.9009	-3.08598	-3.11849	-3.82036	-3.76258	-0.968863	-0.861677	-0.734374	-0.644091
YHR146W	Crp1	S(390)	KsPAVSEEK	1	-3.44116	-3.60263	-4.11979	-4.17916	-4.1013	-4.0743	-0.660138	-0.471674	0.0184945	0.104858
YHR146W	Crp1	S(343)	REsTEGVLDGSK	1	-3.24481	-3.1959	-2.97421	-2.94462	-3.17973	-3.15205	0.0650854	0.0438442	-0.205517	-0.207436
YHR146W	Crp1	S(440)	KQTAsPLSSSTEEPK	1	-2.21402	-2.43604	-3.03174	-3.03369	-3.27805	-3.19738	-1.06403	-0.761344	-0.246313	-0.163691
YHR146W	Crp1	T(438)	KQtASPLSSSTEEPKK	1	-6.07864	-6.13826	-6.53722	-6.65109	-6.65443	-6.66457	-0.575792	-0.526308	-0.117215	-0.0134821
YHR146W	Crp1	S(332)	VEPVEGsLQSK	1	-3.76673	-3.77218	-3.58771	-3.54187	-3.96233	-3.97849	-0.195595	-0.206307	-0.37462	-0.436617
YHR146W	Crp1	S(124)	SAGPPsTSNR	1	-3.52447	-3.51845	-3.93392	-3.98959	-4.56492	-4.60614	-1.04044	-1.08769	-0.630999	-0.61655
YHR154W	Rtt107	T(532)	KDGtPISSFENSIDEK	1	2.87871	2.80791	2.79817	2.69287	2.06227	2.18223	-0.816439	-0.625681	-0.735907	-0.510633
YHR158C	Kel1	S(23)	TPSDAsISDQSR	1	0.532824	0.564096	0.753283	0.954935	0.200125	0.25433	-0.3327	-0.309767	-0.553158	-0.700606
YHR158C	Kel1	S(20)	TPsDASISDQSR	1	0.21405	0.316845	0.502096	0.417157	-0.120197	-0.198396	-0.334248	-0.515241	-0.622293	-0.615553
YHR158C	Kel1	S(613)	NNsPILETLPSNEVK	1	1.54817	1.35314	1.00219	0.937842	0.856971	0.76605	-0.6912	-0.587087	-0.145216	-0.171792
YHR158C	Kel1	S(748)	NVsPMGDVPTDTKNEEASVPINR	1	-2.00087	-2.00202	-2.21873	-2.31945	-2.14711	-2.13472	-0.146238	-0.132696	0.0716182	0.184728
YHR158C	Kel1	S(1003)	SQELTIsKEK	1	1.64559	1.49246	1.36209	1.20755	0.673676	0.757928	-0.971912	-0.73453	-0.688419	-0.449623
YHR183W	Gnd1	S(333)	IIsYAQGFMLIREAAATYGWK	1	-8.01899	-7.62781	-8.17772	-8.58348	-8.93144	-8.88556	-0.912444	-1.25775	-0.75372	-0.302076
YHR193C	Egd2	S(93)	LAAAQQQAQASGIMPsNEDVATK	1	-5.41123	-5.23417	-5.98751	-6.01819	-6.17619	-6.2431	-0.764959	-1.00893	-0.188675	-0.22491
YHR193C	Egd2	S(88)	LAAAQQQAQAsGIMPSNEDVATK	1	-7.6608	-7.63707	-8.46285	-8.52331	-8.67154	-8.68165	-1.01074	-1.04458	-0.208692	-0.158343
YHR200W	Rpn10	S(259)	QQQQQQDQPEQsEQPEQHQDK	1	-0.145044	-0.847249	-1.5132	-2.0038	-3.07639	-2.97055	-2.93134	-2.1233	-1.56318	-0.966744
YHR205W	Sch9	S(726)	HQPMMTATPLsPAMQAK	1	-0.759376	-0.874427	-0.947961	-1.00869	-1.19727	-1.14383	-0.437898	-0.269401	-0.249313	-0.135135
YHR205W	Sch9	S(288)	sSSQLDQLNSCSSVTDPSK	1	-0.0892349	0.0318828	-0.241525	-0.262597	-0.588033	-0.608944	-0.498798	-0.640827	-0.346508	-0.346347
YHR205W	Sch9	T(721)	HQPMMtATPLSPAMQAK	1	-2.41476	-2.32145	-2.75498	-2.56037	-2.97105	-2.98515	-0.556285	-0.663692	-0.216072	-0.424776
YIL002W-A	Yil002W-A	T(5)	TRDtPEDVSTAGAK	1	-2.06265	-2.07569	-2.73285	-2.92076	-3.59894	-3.65824	-1.53629	-1.58254	-0.866082	-0.737479
YIL018W	Rpl2B	S(95)	KAsLNVGNVLPLGSVPEGTIVSNVEEKPGDR	1	-10.0458	-10.1415	-9.97196	-9.90955	-10.313	-10.412	-0.267132	-0.270496	-0.341025	-0.502486
YIL033C	Bcy1	S(79)	NIVLFPEPEESFSRPQSAQSQsR	1	-4.90609	-4.42872	-4.60325	-4.60529	-4.90918	-5.25823	-0.00309006	-0.82951	-0.305921	-0.652942
YIL033C	Bcy1	T(131)	EKTStPPLPMHFNAQR	1	-3.37267	-3.35231	-3.34342	-3.36764	-2.69651	-3.12166	0.67616	0.230648	0.646906	0.245977
YIL033C	Bcy1	S(74)	NIVLFPEPEESFSRPQsAQSQSR	1	-8.05519	-8.0071	-8.3716	-8.06017	-6.91062	-7.49597	1.14457	0.511128	1.46098	0.564203
YIL033C	Bcy1	S(145)	TsVSGETLQPNNFDDWTPDHYK	1	-4.2946	-4.16979	-4.13346	-4.11807	-3.52794	-3.90685	0.766661	0.26294	0.605523	0.211221
YIL033C	Bcy1	S(70)	NIVLFPEPEESFsRPQSAQSQSR	1	-5.43635	-5.5748	-6.09491	-5.90186	-5.49136	-5.79436	-0.0550032	-0.219558	0.603555	0.107498
YIL033C	Bcy1	S(130)	EKTsTPPLPMHFNAQR	1	-6.77592	-6.83451	-6.66912	-6.75265	-6.35785	-6.58053	0.418066	0.253983	0.311271	0.172116
YIL036W	Cst6	S(397)	ESHsNPSFTPK	1	3.60755	3.38549	3.09689	3.14043	3.30053	3.30422	-0.307024	-0.0812709	0.203636	0.163788
YIL036W	Cst6	S(405)	sQGSHLNLAANTQGNPIPGTTAWK	1	-0.624784	-0.618455	-0.714419	-0.545229	-0.32623	-0.35868	0.298554	0.259775	0.388189	0.186549
YIL036W	Cst6	S(408)	SQGsHLNLAANTQGNPIPGTTAWK	1	0.329785	0.297028	-0.0168511	0.213849	-0.166228	-0.154241	-0.496013	-0.451269	-0.149377	-0.36809
YIL036W	Cst6	S(180)	sAPNDSTTAPTNASNIANTASVNK	1	0.881968	0.935741	0.722322	0.852655	0.5411	0.626033	-0.340868	-0.309708	-0.181222	-0.226622
YIL038C	Not3	S(450)	IGsALNTPK	1	0.481083	0.322591	0.925964	0.995792	0.779955	0.752064	0.298873	0.429473	-0.146009	-0.243727
YIL038C	Not3	S(446)	TPTTAAATTTSSNANsR	1	-0.865333	-0.958623	-0.877076	-0.929222	-1.39643	-1.3737	-0.531101	-0.415078	-0.519358	-0.444478
YIL038C	Not3	S(348)	SsADNLLPSLQK	1	-0.707365	-0.842586	-0.997527	-0.966899	-0.689686	-0.561056	0.0176785	0.28153	0.307841	0.405843
YIL038C	Not3	S(325);S(326)	ETERSPSssPIHNATKPEEAVK	2	-4.04294	-3.75474	-4.00466	-3.95635	-3.63316	-3.5237	0.409777	0.23104	0.371505	0.432643
YIL038C	Not3	S(441)	TPTTAAATTTsSNANSR	1	-3.64727	-4.03799	-3.82169	-3.86547	-4.14208	-3.80221	-0.494811	0.235779	-0.320389	0.0632609
YIL038C	Not3	S(442)	TPTTAAATTTSsNANSR	1	-1.21797	-1.31592	-0.734555	-0.838288	-1.69149	-1.62857	-0.473516	-0.312644	-0.956935	-0.790279
YIL044C	Age2	S(180)	sNTSLLNLQVSSLSK	1	-0.085043	-0.107771	-0.576805	-0.47489	-0.575507	-0.616175	-0.490464	-0.508404	0.00129785	-0.141285
YIL053W	Gpp1	T(115)	WAVAtSGTR	1	-7.0587	-7.34041	-7.26608	-7.4169	-7.65234	-7.63684	-0.593644	-0.296431	-0.386267	-0.219937
YIL053W	Gpp1	S(116)	WAVATsGTR	1	-6.85922	-6.98463	-6.9463	-7.05963	-7.475	-7.46776	-0.615787	-0.48313	-0.528699	-0.408124
YIL063C	Yrb2	T(31)	QTAVENPIDKLDGtPK	1	0.416382	0.27244	0.315378	0.399867	0.669124	0.656184	0.252742	0.383744	0.353746	0.256317
YIL063C	Yrb2	S(179)	VHsGSEQLANASEDTK	1	-2.15994	-2.0302	-2.16869	-2.13397	-2.413	-2.522	-0.253061	-0.491803	-0.244313	-0.388029
YIL066C	Rnr3	S(822)	AASALTESSDNEKDAsPVPSEQSSVSSAMSNVK	1	-4.6806	-4.76266	-4.73566	-4.78023	-5.18704	-5.32447	-0.506441	-0.561817	-0.451376	-0.544238
YIL069C	Rps24B	S(14)	KVIsNPLLAR	1	-8.47768	-8.17501	-7.86277	-7.75409	-8.07589	-8.01679	0.401792	0.158215	-0.213116	-0.262705
YIL074C	Ser33	S(22)	AMNFSGsPGAVSTSPTQSFMNTLPR	1	-4.23701	-4.16865	-4.29513	-4.18002	-3.8942	-3.78156	0.342813	0.387096	0.400932	0.39846
YIL074C	Ser33	S(43)	RVsITK	1	-3.78074	-3.82115	-3.40573	-3.39579	-3.32786	-3.17646	0.452884	0.644682	0.0778746	0.219325
YIL078W	Ths1	S(195)	DISEsPER	1	-4.65137	-4.71522	-4.86574	-5.01437	-5.20873	-5.15298	-0.557356	-0.437765	-0.342995	-0.138607
YIL078W	Ths1	S(201)	TVsQADFPGLEGVAK	1	-7.20444	-7.0997	-7.28899	-7.22178	-7.62684	-7.5828	-0.422397	-0.483098	-0.337852	-0.361018
YIL084C	Sds3	S(179)	DTANEsATDTGAGNDR	1	2.21302	2.24031	2.47952	2.47938	2.03993	2.01207	-0.173094	-0.22824	-0.439588	-0.467314
YIL107C	Pfk26	S(656)	SsFASDFLSR	1	2.19521	2.08759	1.75394	1.76826	1.41104	1.42111	-0.784165	-0.666476	-0.342901	-0.347147
YIL107C	Pfk26	S(147)	DIKsPTR	1	2.88079	2.58556	2.465	2.50301	2.40503	2.41872	-0.475756	-0.16684	-0.059965	-0.0842835
YIL107C	Pfk26	T(169)	SKtSPDGLISK	1	0.969584	0.8831	-0.0649788	0.0156164	-0.487072	-0.394872	-1.45666	-1.27797	-0.422093	-0.410489
YIL107C	Pfk26	S(667);S(674)	KRsNPTSASsSQSELSEQPK	2	-0.187148	-0.375846	-0.542084	-0.739373	-1.1641	-0.846832	-0.976957	-0.470986	-0.62202	-0.107459
YIL107C	Pfk26	S(652)	YSVIPTAPPsAR	1	2.14091	1.96514	2.11444	2.03847	1.63717	1.70715	-0.503736	-0.257998	-0.477266	-0.331321
YIL107C	Pfk26	S(667)	KRsNPTSASSSQSELSEQPK	1	4.17722	4.04075	4.09986	4.07827	3.24329	3.5327	-0.93393	-0.508049	-0.856578	-0.545571
YIL115C	Nup159	S(888)	DGYVsGSEISVR	1	-0.653255	-0.451395	-0.158362	-0.315654	-0.280139	-0.29569	0.373116	0.155705	-0.121777	0.0199642
YIL115C	Nup159	S(897)	TsESAFDTTANEEIPK	1	-3.03184	-3.0881	-3.36616	-3.45411	-3.34278	-3.56984	-0.31094	-0.481744	0.02338	-0.115731
YIL115C	Nup159	S(683)	FGTQAsPFSSQLGNK	1	-1.7084	-1.8314	-2.31063	-2.4769	-2.36415	-2.36722	-0.655756	-0.535822	-0.0535202	0.109684
YIL115C	Nup159	S(404)	SLsPTSEK	1	1.67516	1.64086	1.70703	1.60339	1.19185	1.27246	-0.483313	-0.368408	-0.515178	-0.330934
YIL118W	Rho3	T(143)	NNENESNAItPNNIQQDNSVSNDNGNNINSTSNGK	1	-4.73331	-4.72775	-4.89413	-5.08895	-5.72296	-5.72035	-0.989653	-0.992599	-0.828833	-0.631401
YIL126W	Sth1	S(51)	sSAQLEQLLYR	1	-0.938397	-0.932612	-0.190988	-0.162619	0.0868804	0.0808682	1.02528	1.01348	0.277869	0.243487
YIL126W	Sth1	S(52)	SsAQLEQLLYR	1	-4.14212	-4.10557	-3.91976	-3.731	-3.66153	-3.64857	0.480587	0.457002	0.258225	0.0824326
YIL136W	Om45	T(207)	NNtGDANTEEAAAR	1	-5.38775	-4.69195	-5.63541	-5.66897	-5.74198	-8.07515	-0.35423	-3.3832	-0.106564	-2.40617
YIR001C	Sgn1	S(229)	STsQKPVVMPSDNVK	1	-0.303659	-0.860713	-1.38694	-1.49656	-2.02875	-1.89935	-1.7251	-1.03864	-0.64181	-0.402793
YIR003W	Aim21	S(620)	AIsEESLSPSEAIANR	1	1.27827	1.30435	1.28895	1.30744	1.66839	1.67684	0.39012	0.372487	0.379434	0.369392
YIR003W	Aim21	S(36)	ANsEPPTPAGTPNVPTR	1	1.55564	1.49895	1.15448	1.04854	0.885681	0.889394	-0.66996	-0.60956	-0.268802	-0.159143
YIR003W	Aim21	S(623)	AISEEsLSPSEAIANR	1	-2.24664	-2.11638	-2.2474	-2.08517	-1.97917	-1.97144	0.267478	0.144946	0.268233	0.113732
YIR003W	Aim21	S(625)	AISEESLsPSEAIANR	1	-2.04031	-2.03926	-2.22654	-2.32246	-1.97644	-1.84559	0.0638712	0.193668	0.250109	0.47687
YIR003W	Aim21	T(85)	STtEELNNVMNNTSK	1	1.2237	1.11613	0.881856	0.945951	0.968738	1.16487	-0.254964	0.0487401	0.0868815	0.218923
YIR003W	Aim21	S(256)	HPEsSLEELQK	1	-1.1542	-1.18822	-1.57392	-1.63318	-1.64465	-1.6841	-0.49045	-0.495879	-0.0707322	-0.0509249
YIR003W	Aim21	S(83)	sTTEELNNVMNNTSK	1	-0.64633	-0.640283	-0.404834	-0.424579	-0.551601	-0.599453	0.094729	0.0408296	-0.146767	-0.174874
YIR003W	Aim21	T(84)	StTEELNNVMNNTSK	1	0.738062	0.842981	1.11175	1.16375	1.00737	1.05013	0.269311	0.207144	-0.104376	-0.113621
YIR003W	Aim21	S(476)	KLsSPDTESK	1	-0.516722	-0.636507	-1.10082	-1.09622	-1.3556	-1.33079	-0.83888	-0.694278	-0.25478	-0.234563
YIR003W	Aim21	T(18)	RKtSELFPLSGSESGDIK	1	-0.405498	-0.491503	-0.343055	-0.122877	-0.287192	-0.128729	0.118307	0.362775	0.0558634	-0.00585198
YIR003W	Aim21	S(183)	SNNEVTEHsDSEDLTEK	1	1.23618	1.24973	1.31958	1.31119	1.1493	1.20929	-0.0868833	-0.0404365	-0.170281	-0.101898
YIR003W	Aim21	S(119)	sPTSVEEGK	1	0.152407	0.0668256	-0.521785	-0.77729	-1.29464	-1.29999	-1.44705	-1.36682	-0.772856	-0.522704
YIR003W	Aim21	S(477)	KLSsPDTESK	1	1.71924	1.54343	0.820794	0.826866	0.356363	0.417653	-1.36287	-1.12577	-0.464431	-0.409212
YIR003W	Aim21	T(58)	AKtMTSFESGMDQESLPK	1	1.24144	1.12619	0.336545	0.488097	0.158273	0.449491	-1.08317	-0.676698	-0.178272	-0.0386063
YIR006C	Pan1	T(560)	tGFGNNEIYTK	1	-2.34022	-2.65068	-4.18683	-4.30735	-4.41761	-5.75162	-2.0774	-3.10094	-0.230783	-1.44427
YIR006C	Pan1	S(1039)	SIsSENSR	1	-2.05275	-2.41279	-2.87463	-2.76937	-2.63159	-2.61513	-0.578839	-0.202341	0.243038	0.154235
YIR006C	Pan1	S(1119)	QEsDDEDEDDEEKR	1	-2.28076	-2.32044	-2.29455	-2.28541	-2.27156	-2.20786	0.00919404	0.112578	0.0229897	0.077551
YIR006C	Pan1	S(738)	NEEQSSFSsPSAK	1	-4.0111	-4.28755	-4.37783	-4.38497	-3.90759	-3.94995	0.103503	0.337594	0.47024	0.435023
YIR006C	Pan1	T(1305)	APPVTAAPLPSVtPVPPAVPVPQANTSNEK	1	-3.69197	-3.96427	-4.22398	-4.26621	-4.09921	-4.31343	-0.407238	-0.349155	0.124771	-0.0472156
YIR006C	Pan1	S(976)	SVTESsPFVPSSTPTPVDDR	1	-4.70232	-4.63331	-4.86945	-4.8475	-4.64787	-4.63998	0.0544482	-0.00667278	0.221579	0.207517
YIR006C	Pan1	S(1371)	sGSSTPALVGGVLPPPPPLPTQQASTSEPIIAHVDNYNGAEK	1	-4.91902	-5.10436	-5.42381	-5.50324	-5.51265	-5.7115	-0.593635	-0.607141	-0.0888452	-0.208265
YIR006C	Pan1	S(1323)	sSPIPIAPIPPSVTQEPPVPLAPPLPAVDGFQEPPIPSAPAIATAVQK	1	-8.1022	-8.22246	-8.78828	-8.80646	-8.549	-8.41449	-0.446803	-0.19203	0.239279	0.39197
YIR006C	Pan1	S(735)	NEEQSsFSSPSAK	1	-5.80493	-5.83665	-5.55485	-5.81776	-5.94766	-5.9731	-0.142724	-0.136449	-0.392807	-0.155331
YIR006C	Pan1	S(993)	SSsPSYSQFK	1	0.407483	-0.0621915	-1.02786	-1.35258	-1.77578	-1.67787	-2.18326	-1.61568	-0.747918	-0.325291
YIR006C	Pan1	S(1234)	DAsASSTSTFDAR	1	-5.01622	-4.87233	-5.01773	-5.29524	-5.87598	-5.84198	-0.859756	-0.969649	-0.858251	-0.546747
YIR006C	Pan1	S(1237)	DASASsTSTFDAR	1	-1.03488	-1.45409	-1.7824	-1.8305	-3.12517	-3.49693	-2.09029	-2.04284	-1.34277	-1.66642
YIR023W	Dal81	S(183)	TSsGANNNMPTSSNSK	1	5.81586	5.86832	5.69142	5.4143	5.17614	5.17813	-0.639723	-0.690186	-0.515281	-0.236172
YIR023W	Dal81	S(889)	VNSSTNVNSNTQMNAsPLTSINETR	1	3.85597	4.16226	4.04471	3.71884	3.74145	3.81534	-0.114521	-0.346928	-0.303267	0.0964942
YIR023W	Dal81	S(823)	QTQLESQGsPAINSANNNSNNTPLPFAPNK	1	4.13973	4.35776	3.97202	3.85336	3.55533	3.67933	-0.584403	-0.678436	-0.416698	-0.17403
YIR033W	Mga2	S(467)	TIsLTNIEQQSQLNQR	1	5.4716	5.44275	5.67308	6.10132	5.09188	5.09652	-0.379722	-0.346228	-0.581201	-1.0048
YIR035C	Yir035C	S(199)	ENVGPSSMsAEQLK	1	-3.67607	-3.62882	-3.60639	-3.63508	-3.95544	-3.82705	-0.279374	-0.198225	-0.34905	-0.191966
YJL020C	Bbc1	S(558)	KHsMVEQAFQIGNNESENVNSGEK	1	-2.83725	-2.80341	-2.86092	-2.89318	-3.37994	-3.32042	-0.542698	-0.51701	-0.519029	-0.427243
YJL020C	Bbc1	S(78)	EAESsPNTGSTEQR	1	-3.93581	-3.80992	-4.97287	-5.03408	-5.04854	-4.99193	-1.11272	-1.18201	-0.0756705	0.0421521
YJL020C	Bbc1	S(151)	KVPMDsPK	1	-2.87002	-2.94121	-2.75848	-2.731	-2.90686	-2.88532	-0.036836	0.0558884	-0.148373	-0.154323
YJL020C	Bbc1	S(103)	DLPEPIsPETK	1	-2.21234	-2.25915	-2.35254	-2.3802	-2.49976	-2.44447	-0.287419	-0.18532	-0.147222	-0.0642615
YJL020C	Bbc1	S(624)	NGsINSLTK	1	-1.49513	-1.67131	-2.08262	-2.32121	-1.3289	-1.49167	0.166233	0.179639	0.753718	0.82954
YJL020C	Bbc1	T(927)	VPtSVLSGAEK	1	-6.6606	-6.92561	-7.0993	-7.35998	-7.17029	-7.21742	-0.509695	-0.291817	-0.07099	0.142557
YJL020C	Bbc1	S(77)	EAEsSPNTGSTEQR	1	-4.91352	-4.89233	-5.39925	-5.48283	-5.78791	-5.68573	-0.874389	-0.793402	-0.38866	-0.202906
YJL020C	Bbc1	S(614)	TAEVSHDIENSSQNTTGNVLPVSsPQTR	1	-5.59076	-5.46642	-5.56256	-5.317	-5.56599	-5.58985	0.0247732	-0.123432	-0.00342377	-0.272848
YJL020C	Bbc1	S(159)	ARLsMFNQDITEQVPLPK	1	-3.43608	-3.42269	-4.17031	-3.94855	-4.53859	-4.53198	-1.10251	-1.10929	-0.368282	-0.583433
YJL026W	Rnr2	S(22)	AAADALSDLEIKDsKSNLNK	1	-9.48929	-9.71033	-10.7798	-10.7183	-9.87137	-9.80435	-0.382075	-0.0940251	0.908483	0.913938
YJL026W	Rnr2	S(374)	RVsDYQK	1	-6.2325	-6.0337	-6.10522	-6.17654	-6.22044	-6.32377	0.0120645	-0.290071	-0.115214	-0.147231
YJL029C	Vps53	S(790)	IVsTPQIQQQK	1	4.01213	3.77924	3.77208	3.83111	3.34635	3.33124	-0.665785	-0.447999	-0.425728	-0.499872
YJL041W	Nsp1	S(238)	TVNEAAKPSLsFGSGSAGANPAGASQPEPTTNEPAKPALSFGTATSDNK	1	-7.9379	-8.00278	-8.46558	-8.68088	-8.51882	-8.82784	-0.58092	-0.825064	-0.0532391	-0.146962
YJL042W	Mhp1	S(176)	SPsPTHVDR	1	-0.859426	-0.420167	0.409641	0.217205	-0.202697	-0.111579	0.656729	0.308589	-0.612338	-0.328784
YJL042W	Mhp1	S(174);S(176)	ERsPsPTHVDR	2	1.38238	1.37465	1.30482	1.23601	1.17645	1.28639	-0.205928	-0.0882575	-0.128362	0.0503812
YJL042W	Mhp1	S(309)	RAsFSLHNDKPQPAK	1	-1.46524	-1.2044	-1.11344	-1.03152	-1.04093	-0.959825	0.424312	0.244578	0.0725077	0.071696
YJL042W	Mhp1	S(198)	TATISAEsPPPLQYNAPPSYNDTVVPLTR	1	-1.35603	-1.16342	-0.977912	-0.933866	-0.959695	-0.989102	0.396334	0.174314	0.0182171	-0.0552358
YJL042W	Mhp1	S(547)	QNEVEAHDEEDNNsQRR	1	-4.05216	-3.58162	-3.6208	-3.85147	-3.96529	-4.14156	0.0868707	-0.559936	-0.344489	-0.290084
YJL050W	Mtr4	T(34)	NADTNVGDtPDHTQDK	1	0.0930271	0.0212319	-0.254922	-0.51641	-0.966194	-1.01578	-1.05922	-1.03701	-0.711271	-0.49937
YJL052W	Tdh1	T(136)	KVVITAPSSSAPMFVVGVNHtK	1	-8.35206	-7.81034	-7.03729	-7.29028	-6.09714	-6.23191	2.25492	1.57843	0.940146	1.05837
YJL052W	Tdh1	S(124)	VVITAPSsSAPMFVVGVNHTK	1	-11.5866	-11.2174	-10.6933	-10.9783	-9.84223	-10.1537	1.74434	1.06364	0.851064	0.824555
YJL080C	Scp160	T(50)	KPtPLPSLK	1	-6.30606	-6.38974	-6.13477	-6.1953	-5.95061	-5.98079	0.355451	0.408951	0.184162	0.214513
YJL081C	Arp4	S(353)	STsPAANSADTPNETGK	1	1.84939	2.04818	2.77379	2.72013	2.76691	2.69125	0.917521	0.643073	-0.00687563	-0.0288784
YJL082W	Iml2	S(187)	NSSSPsPSEK	1	-3.62007	-3.65802	-3.49433	-3.67126	-3.15983	-3.32102	0.460244	0.336992	0.334502	0.350232
YJL082W	Iml2	S(185)	NSSsPSPSEK	1	-2.29812	-2.56257	-2.84952	-2.88438	-2.84696	-3.11686	-0.548841	-0.554292	0.00256027	-0.23248
YJL115W	Asf1	S(264)	KIEGGsTDIESTPK	1	-1.62165	-1.41706	-1.64906	-1.51557	-1.57143	-1.55724	0.050223	-0.14018	0.0776294	-0.0416743
YJL122W	Alb1	S(80)	KNESQNSTAVILQNAPSsPASITTR	1	0.0963695	-0.0199274	-0.141806	-0.161269	0.320274	0.471743	0.223904	0.491671	0.46208	0.633012
YJL122W	Alb1	S(6);T(13);S(22)	PSKNsINRPKLtSNLHHKVHsLNK	3	-6.91462	-6.72733	-6.39961	-6.06591	-7.07592	-6.75823	-0.1613	-0.0309002	-0.676311	-0.692314
YJL123C	Mtc1	S(339)	EADATPDDDRSSISsNSNK	1	-3.3511	-3.56668	-4.54694	-4.67957	-3.22168	-3.01707	0.129427	0.549601	1.32526	1.66249
YJL123C	Mtc1	S(75)	SNLsLTDKK	1	-4.04972	-4.02459	-4.29087	-4.17903	-3.88431	-3.8721	0.165412	0.152484	0.406556	0.306924
YJL123C	Mtc1	S(420)	TGSTAsEER	1	-8.29111	-8.42114	-7.82611	-8.17607	-8.15902	-8.07504	0.132088	0.346101	-0.33291	0.101026
YJL123C	Mtc1	S(272)	KPsVADGELGNSK	1	-4.07693	-4.04487	-4.208	-4.34626	-5.12012	-4.96987	-1.04319	-0.925002	-0.91212	-0.62361
YJL128C	Pbs2	S(248)	TAQQPQQFAPsPSNKK	1	-0.133006	-0.281612	-0.400441	-0.382185	0.902282	0.857496	1.03529	1.13911	1.30272	1.23968
YJL128C	Pbs2	S(83)	SASVGSNQSEQDKGSSQsPK	1	-1.12899	-0.948435	-0.96103	-0.897535	-0.342516	-0.231742	0.786473	0.716693	0.618513	0.665793
YJL128C	Pbs2	S(68)	SAsVGSNQSEQDK	1	2.1841	1.92397	1.60572	1.77834	1.74146	1.97934	-0.442642	0.0553642	0.135738	0.200997
YJL128C	Pbs2	S(68);S(83)	SAsVGSNQSEQDKGSSQsPK	2	-2.91974	-3.03078	-3.14792	-3.09261	-2.97295	-2.79619	-0.0532161	0.234595	0.174966	0.29642
YJL136C	Rps21B	S(65)	GEsDDSLNR	1	1.50084	1.56723	0.569437	0.546106	-0.0829103	-0.069992	-1.58375	-1.63722	-0.652347	-0.616098
YJL136C	Rps21B	S(84)	NVWsYSR	1	-0.887764	-0.726763	-0.748909	-0.688805	-0.982338	-1.00696	-0.0945732	-0.280201	-0.233428	-0.318159
YJL136C	Rps21B	S(65);S(68)	SRGEsDDsLNR	2	-2.6585	-2.45301	-2.08898	-1.97485	-2.49165	-2.5098	0.166847	-0.0567915	-0.402674	-0.534946
YJL136C	Rps21B	S(68)	SRGESDDsLNR	1	-3.13802	-2.82148	-2.76239	-2.83221	-3.17374	-3.18766	-0.0357248	-0.366182	-0.411354	-0.355453
YJL141C	Yak1	S(206)	RQsLAATNYSSNFSSLNSNTNQGTNSIPVMSPYR	1	-0.534042	-0.965106	-1.92348	-1.98966	-2.33541	-2.45392	-1.80137	-1.48882	-0.41193	-0.464266
YJL141C	Yak1	S(84)	SPQQQHQNHHQQQQQQQQQQQQNsQFCFVNPWNEEK	1	-0.732798	-1.00237	-1.75845	-1.96169	-2.04248	-2.14923	-1.30968	-1.14686	-0.284025	-0.187537
YJL141C	Yak1	S(61)	sPQQQHQNHHQQQQQQQQQQQQNSQFCFVNPWNEEK	1	0.95452	0.593455	-0.318777	-0.510474	-0.740328	-0.805382	-1.69485	-1.39884	-0.421551	-0.294908
YJL141C	Yak1	T(288)	NDLQPVLNAtPK	1	0.466996	0.442137	0.334816	0.1566	-0.00973898	-0.0360758	-0.476735	-0.478212	-0.344555	-0.192676
YJL141C	Yak1	S(240)	RLsAYPPSTSPPLQPPFK	1	1.47785	1.29368	0.704414	0.693618	0.268105	0.306074	-1.20975	-0.987603	-0.436309	-0.387544
YJL141C	Yak1	S(100)	VTNsQQNLVYPPQYDDLNSNESLDAYR	1	-2.06966	-1.83274	-2.08831	-2.19239	-2.31567	-2.36075	-0.246008	-0.528012	-0.227365	-0.168355
YJL141C	Yak1	S(38)	AsPDNSYMGR	1	1.94247	1.89258	1.02843	0.927815	0.358535	0.274757	-1.58394	-1.61782	-0.669899	-0.653058
YJL141C	Yak1	Y(530)	TVYTyIQSR	1	4.23871	3.92705	2.94271	2.8861	2.13437	1.782	-2.10434	-2.14506	-0.808342	-1.1041
YJL146W	Ids2	S(130)	AsPIRQPSVDVPPLTTR	1	3.27845	3.2549	3.00204	3.29985	3.33153	3.34934	0.0530764	0.0944395	0.329489	0.0494911
YJL146W	Ids2	S(163)	sSFSGASSNEPTNSPGDFLNQSR	1	1.77903	1.83246	1.79945	2.12845	1.59319	1.55693	-0.185836	-0.27553	-0.206253	-0.571524
YJL146W	Ids2	S(164)	SsFSGASSNEPTNSPGDFLNQSR	1	3.47034	3.57618	3.4446	3.77911	3.2101	3.3901	-0.260247	-0.186082	-0.234506	-0.389007
YJL148W	Rpa34	S(60)	FPsNVDISK	1	-2.42911	-2.07446	-2.00619	-1.9301	-1.25558	-1.31862	1.17353	0.755838	0.750607	0.611481
YJL155C	Fbp26	S(435)	GTSQVGELSQsSTK	1	3.65282	3.55895	2.34069	2.2483	1.18278	0.687712	-2.47004	-2.87124	-1.15791	-1.56059
YJL164C	Tpk1	S(22)	QGEEsQTGETSER	1	-3.28174	-3.25981	-4.03377	-3.95156	-4.83617	-4.92308	-1.55443	-1.66327	-0.802395	-0.971519
YJL164C	Tpk1	S(28)	QGEESQTGETsERETTATESGNESK	1	-2.10585	-2.13783	-2.77807	-2.94566	-4.47268	-5.76832	-2.36682	-3.63049	-1.69461	-2.82266
YJL177W	Rpl17B	S(65)	FNsSIGR	1	3.26608	3.26991	2.11889	2.1552	1.54056	1.47383	-1.72551	-1.79608	-0.578323	-0.681372
YJR002W	Mpp10	S(177)	HSsPDPYGINDK	1	-0.598406	-0.611078	-0.468261	-0.499715	-0.126822	-0.104366	0.471583	0.506712	0.341439	0.395349
YJR007W	Sui2	S(301)	SDSEDDEDEsDDE	1	-10.1623	-10.5854	-10.4272	-11.2959	-11.49	-11.8481	-1.32774	-1.26265	-1.06281	-0.552222
YJR009C	Tdh2	S(149)	IVSNAsCTTNCLAPLAK	1	-7.39282	-7.56269	-7.87189	-7.81232	-7.98511	-8.0324	-0.592292	-0.469704	-0.11322	-0.220077
YJR009C	Tdh2	T(199)	GGRtASGNIIPSSTGAAK	1	-5.16734	-5.19216	-5.65971	-5.77467	-5.91844	-5.86849	-0.751106	-0.676329	-0.258734	-0.0938152
YJR009C	Tdh2	S(201)	TAsGNIIPSSTGAAK	1	-4.98154	-5.03555	-5.31617	-5.52734	-5.83754	-5.77777	-0.855996	-0.742219	-0.521365	-0.250433
YJR009C	Tdh2	T(209)	TASGNIIPSStGAAK	1	-5.45624	-5.49614	-6.47732	-6.50158	-6.82557	-6.82207	-1.36933	-1.32593	-0.348251	-0.320487
YJR009C	Tdh2	S(190)	TVDGPsHK	1	-8.78822	-8.83945	-9.08079	-9.3002	-9.71939	-9.68429	-0.931166	-0.844838	-0.638596	-0.384092
YJR009C	Tdh2	S(208)	TASGNIIPSsTGAAK	1	-6.43147	-6.49446	-6.94295	-7.00854	-7.52204	-7.56088	-1.09057	-1.06642	-0.579088	-0.552343
YJR025C	Bna1	S(176)	TLNYARPQsN	1	-3.08426	-3.29879	-3.55337	-3.76287	-3.9886	-4.00683	-0.90434	-0.708041	-0.435226	-0.243963
YJR033C	Rav1	S(1244)	FGsPSASDIESPNPK	1	-2.17107	-2.39347	-2.47907	-2.48896	-2.76663	-2.54948	-0.595561	-0.156005	-0.287554	-0.0605209
YJR049C	Utr1	S(451)	EQQKsFTHILSQK	1	-2.19507	-2.25446	-2.3018	-2.19362	-1.87347	-1.73835	0.321597	0.516113	0.42833	0.45527
YJR049C	Utr1	S(67)	RSsLLNK	1	-0.0415719	-0.047711	-0.0434824	0.0711046	-0.255106	-0.261813	-0.213534	-0.214102	-0.211623	-0.332918
YJR059W	Ptk2	S(104)	sSAALQDLIK	1	1.55951	1.21215	-0.780221	-0.825951	-1.21005	-1.57702	-2.76957	-2.78917	-0.42983	-0.751071
YJR059W	Ptk2	T(56)	KRPtSPSISGSGSGGNSPSSSAGAR	1	1.21394	1.1372	0.0852493	0.08016	-0.923723	-1.34027	-2.13767	-2.47747	-1.00897	-1.42043
YJR059W	Ptk2	S(65)	KRPTSPSISGSGsGGNSPSSSAGAR	1	-1.34021	-1.21154	-1.3906	-1.50639	-2.03251	-2.07794	-0.6923	-0.866393	-0.64191	-0.571549
YJR059W	Ptk2	S(587)	STsTNDFSENSLDAPHDQEVIHTSNPFLK	1	-3.21603	-3.24109	-3.64652	-3.77353	-3.87057	-3.8476	-0.654535	-0.606505	-0.224049	-0.0740699
YJR059W	Ptk2	T(729);T(730)	SMLNSTPttPTHNGPTPLPAK	2	-2.23128	-2.21819	-2.44938	-2.56028	-2.46443	-2.60531	-0.233151	-0.387122	-0.0150456	-0.0450269
YJR059W	Ptk2	S(784)	SLGsPSVSSSK	1	-0.94699	-1.11999	-2.07742	-2.04386	-2.04735	-2.12001	-1.10036	-1.00002	0.0300635	-0.0761475
YJR059W	Ptk2	S(726);T(730)	SMLNsTPTtPTHNGPTPLPAK	2	-2.86442	-3.09484	-3.28456	-3.21446	-3.66429	-3.45365	-0.799875	-0.358815	-0.379726	-0.239197
YJR059W	Ptk2	S(69)	KRPTSPSISGSGSGGNsPSSSAGAR	1	-2.05283	-1.699	-2.0737	-2.1919	-2.66442	-2.71052	-0.611583	-1.01152	-0.590714	-0.518619
YJR059W	Ptk2	T(160)	NtHHAGLPQR	1	0.297768	0.130711	-0.833482	-0.907241	-1.61063	-1.72091	-1.9084	-1.85162	-0.777147	-0.813667
YJR059W	Ptk2	T(56);S(59)	KRPtSPsISGSGSGGNSPSSSAGAR	2	-2.74295	-2.56806	-3.2956	-3.4567	-4.15342	-4.18441	-1.41047	-1.61634	-0.857818	-0.727701
YJR059W	Ptk2	S(781)	sLGSPSVSSSK	1	-0.367279	-0.464387	-0.841279	-1.01357	-1.62173	-1.47661	-1.25445	-1.01222	-0.780455	-0.463035
YJR059W	Ptk2	S(15)	SPsVSTLK	1	0.425128	0.161989	-1.18755	-1.26951	-2.24777	-2.17591	-2.6729	-2.3379	-1.06022	-0.906404
YJR059W	Ptk2	T(56);S(65)	KRPtSPSISGSGsGGNSPSSSAGAR	2	-1.78124	-1.72598	-1.90327	-2.1586	-2.72318	-2.95512	-0.941942	-1.22914	-0.819909	-0.796526
YJR072C	Npa3	S(352)	GEVNENsAPDLQR	1	0.453838	0.252296	-0.100932	-0.1829	-0.202108	-0.139864	-0.655946	-0.39216	-0.101175	0.0430364
YJR076C	Cdc11	S(319)	LNGSSSsSTTTR	1	-1.99529	-1.89043	-1.80088	-2.02312	-2.05072	-2.06578	-0.0554336	-0.175352	-0.249842	-0.0426584
YJR104C	Sod1	S(39)	FEQASESEPTTVSYEIAGNsPNAER	1	-4.53323	-4.45244	-3.74301	-3.61631	-4.17051	-4.042	0.362721	0.410441	-0.427502	-0.425695
YJR104C	Sod1	S(99)	TDENGVAKGsFK	1	-6.68401	-6.54951	-5.98376	-6.05931	-6.34061	-6.34236	0.343399	0.207156	-0.35685	-0.283049
YJR104C	Sod1	S(24)	FEQAsESEPTTVSYEIAGNSPNAER	1	-7.90434	-7.69916	-6.76684	-6.62528	-6.97108	-7.02262	0.933251	0.676537	-0.204241	-0.397336
YJR104C	Sod1	T(30)	FEQASESEPTtVSYEIAGNSPNAER	1	-9.42652	-9.20877	-8.33397	-8.15045	-8.52342	-8.47021	0.903092	0.738561	-0.189451	-0.319759
YJR104C	Sod1	Y(33)	FEQASESEPTTVSyEIAGNSPNAER	1	-9.1609	-9.05951	-8.81835	-8.59332	-9.44287	-9.14944	-0.281975	-0.0899345	-0.62452	-0.556117
YJR134C	Sgm1	S(470)	ENELKPHQENsNEK	1	0.0432134	0.0677187	0.100352	0.0141054	0.460375	0.389792	0.417162	0.322073	0.360023	0.375686
YJR134C	Sgm1	S(576)	SLNNTsIPYR	1	0.140669	0.170866	0.272013	0.341902	0.258726	0.199185	0.118057	0.0283187	-0.0132865	-0.142717
YKL010C	Ufd4	T(135)	RQtSEGLGQHPVGR	1	0.0581147	0.472828	0.372891	0.240668	-0.493559	-0.481816	-0.551674	-0.954644	-0.86645	-0.722484
YKL010C	Ufd4	T(216);S(226)	IIPMEtLIGNIAAILsDK	2	-1.78883	-1.454	-0.932895	-1.08085	-1.84174	-1.86736	-0.0529058	-0.41336	-0.908842	-0.786514
YKL035W	Ugp1	S(11)	THsTYAFESNTNSVAASQMR	1	-5.97814	-5.8732	-6.33934	-6.51034	-6.56422	-6.84462	-0.58608	-0.971418	-0.224887	-0.334276
YKL054C	Def1	S(110)	SSNNSNsFTSTK	1	-3.25527	-3.36777	-3.63077	-3.75597	-3.49659	-3.5005	-0.241327	-0.132727	0.134175	0.255474
YKL054C	Def1	S(641)	NNYNYYQTQNGQEQQsPNQGVAQHSEDSQQK	1	-4.93708	-4.92863	-5.23728	-5.11664	-5.69796	-5.72741	-0.760884	-0.79878	-0.460682	-0.610772
YKL054C	Def1	Y(631)	NNYNYyQTQNGQEQQSPNQGVAQHSEDSQQK	1	-5.5362	-5.88733	-6.15944	-6.66762	-6.45079	-6.61326	-0.914591	-0.725933	-0.291351	0.0543635
YKL054C	Def1	S(653)	NNYNYYQTQNGQEQQSPNQGVAQHSEDsQQK	1	-4.97532	-5.30205	-5.31678	-5.81868	-5.85302	-6.0153	-0.877702	-0.71325	-0.536244	-0.196622
YKL058W	Toa2	S(107)	DASQNGSGDSQSVIsVDKLR	1	-4.59932	-4.56197	-4.85703	-4.82033	-5.04819	-5.18929	-0.448871	-0.627311	-0.191158	-0.368952
YKL060C	Fba1	S(83)	GISNEGQNAsIK	1	-9.15354	-8.8763	-8.97749	-9.14628	-9.29827	-9.39352	-0.144725	-0.517225	-0.320775	-0.247242
YKL060C	Fba1	T(179)	MAAMDQWLEMEIGItGGEEDGVNNENADKEDLYTKPEQVYNVYK	1	-9.76011	-9.63422	-9.52414	-9.67804	-9.56263	-9.46834	0.197475	0.165876	-0.0384924	0.209698
YKL060C	Fba1	S(313)	DYIMsPVGNPEGPEKPNK	1	-8.13431	-7.97888	-7.99615	-8.12453	-7.98761	-8.09074	0.1467	-0.111856	0.00853258	0.0337941
YKL060C	Fba1	S(76)	GIsNEGQNASIK	1	-9.58901	-9.46844	-9.50478	-9.50497	-9.57872	-9.72731	0.0102867	-0.258869	-0.0739462	-0.222339
YKL068W	Nup100	S(801)	AHsPQTDLKDDHDESTPDPQSK	1	-0.957268	-0.927057	-1.01608	-1.15167	-1.15327	-1.1716	-0.196006	-0.244539	-0.137192	-0.0199261
YKL088W	Cab3	S(42)	RKsIHDESNFER	1	-0.798296	-0.74759	-0.662846	-0.820248	-0.926361	-0.892244	-0.128064	-0.144654	-0.263515	-0.0719964
YKL088W	Cab3	S(116)	SFsPSLPSAVSFTVPEVER	1	-3.99254	-3.98257	-3.95983	-3.79048	-3.21782	-3.19408	0.774719	0.788495	0.74201	0.596403
YKL104C	Gfa1	S(332)	REVGAsMTR	1	-4.80711	-4.78958	-4.93945	-4.93212	-6.02869	-6.13735	-1.22158	-1.34777	-1.08924	-1.20523
YKL112W	Abf1	S(464)	SNsIDYAK	1	0.422083	0.363791	0.434225	0.371552	-0.0204459	0.164826	-0.442529	-0.198965	-0.454671	-0.206726
YKL126W	Ypk1	S(71)	GTINPSNSSVVPVRVsYDASSSTSTVR	1	-1.04333	-1.19457	-1.03222	-1.15672	-1.17872	-1.26001	-0.135389	-0.0654445	-0.146503	-0.103292
YKL127W	Pgm1	S(120)	CTGGGIILTAsHNPGGPENDLGIK	1	-1.83689	-1.9189	-1.88505	-1.86844	-2.2995	-2.20652	-0.462614	-0.287617	-0.41445	-0.338076
YKL129C	Myo3	S(357)	GsVYHVPLNPVQATAVR	1	2.29686	2.29765	2.24168	2.41829	2.11957	2.1816	-0.177292	-0.116058	-0.122104	-0.236693
YKL142W	Mrp8	S(62)	SGsATQFDATDFATNEDLVELVK	1	-9.59027	-9.48592	-9.28294	-9.10097	-9.09407	-9.0232	0.496199	0.462716	0.188869	0.0777674
YKL142W	Mrp8	S(60)	sGSATQFDATDFATNEDLVELVK	1	-9.76344	-9.70257	-9.30794	-9.19744	-9.05993	-9.06158	0.703514	0.640993	0.24801	0.135857
YKL152C	Gpm1	S(128)	SFDVPPPPIDASsPFSQK	1	-7.77364	-7.65639	-7.88601	-7.97076	-8.05752	-8.13058	-0.283882	-0.474198	-0.171514	-0.159823
YKL152C	Gpm1	S(116)	RsFDVPPPPIDASSPFSQK	1	-6.0086	-5.86645	-5.94541	-6.05681	-6.44004	-6.44189	-0.431435	-0.575442	-0.494631	-0.38508
YKL182W	Fas1	S(1121)	IPAVEYFGGESPVDVQSQVDSSSVsEDSAVFK	1	-11.0711	-11.0264	-11.5527	-11.4001	-11.0497	-10.966	0.0214171	0.060395	0.503079	0.434006
YKL196C	Ykt6	S(182)	SESLTAsSK	1	-6.24508	-5.8839	-6.22116	-6.48612	-7.04279	-7.0958	-0.797714	-1.21191	-0.821638	-0.609681
YKL204W	Eap1	S(30)	sQQAISNLFQK	1	-1.4384	-1.4846	-1.97218	-1.96578	-1.99227	-2.04478	-0.55387	-0.560182	-0.0200809	-0.0790042
YKL204W	Eap1	T(284)	GPSSItDFLNLKR	1	-5.80512	-5.76064	-5.63942	-5.71162	-5.29422	-5.13817	0.510896	0.622465	0.345198	0.573453
YKL204W	Eap1	S(450)	SETsTPPPPPPGLIAHQGPQFPVMGVPPNFPQR	1	-4.74013	-4.80033	-4.79544	-4.7597	-4.47069	-4.53635	0.269443	0.263976	0.324748	0.223347
YKL204W	Eap1	T(451)	SETStPPPPPPGLIAHQGPQFPVMGVPPNFPQR	1	-4.05942	-3.90188	-4.11272	-3.98278	-3.92927	-3.93013	0.130158	-0.0282473	0.183454	0.0526476
YKL204W	Eap1	S(282)	GPSsITDFLNLK	1	-2.64289	-2.6911	-2.4056	-2.40122	-2.40444	-2.37322	0.23845	0.317884	0.00115914	0.0280061
YKL204W	Eap1	T(391)	SStPNAESQLLSASDKDNGK	1	-1.1995	-1.66069	-2.44238	-2.52882	-2.68727	-2.6622	-1.48777	-1.00151	-0.24489	-0.133383
YKL204W	Eap1	S(390)	SsTPNAESQLLSASDKDNGK	1	-1.6389	-1.66925	-1.94565	-1.78331	-2.11872	-2.07021	-0.479821	-0.400955	-0.173069	-0.286902
YKL213C	Doa1	S(457)	NTNGISLDQPNDNASSSAVsPSK	1	-2.10085	-1.88357	-2.02516	-1.99171	-1.66129	-1.78712	0.439557	0.0964462	0.363864	0.204589
YKR001C	Vps1	S(599)	LAALEsPPPVLK	1	-6.24617	-6.32521	-6.57217	-6.42561	-6.59787	-6.55783	-0.351706	-0.232626	-0.0257014	-0.132219
YKR008W	Rsc4	S(406)	STTsDIEK	1	0.227184	0.107256	0.219092	0.159115	0.211626	0.161982	-0.0155581	0.0547264	-0.00746658	0.00286759
YKR048C	Nap1	S(177)	AQNDsEEEQVK	1	-3.53987	-3.38347	-3.30918	-3.41155	-3.32563	-3.45122	0.214236	-0.0677469	-0.0164565	-0.0396717
YKR048C	Nap1	S(140)	IIsGQEQPKPEQIAK	1	-4.78282	-4.8408	-5.03222	-5.02651	-5.39117	-5.37144	-0.608352	-0.530645	-0.358947	-0.344937
YKR048C	Nap1	T(20)	SSMQIDNAPtPHNTPASVLNPSYLK	1	-6.94855	-7.16922	-7.31818	-7.46635	-7.86548	-7.82023	-0.916924	-0.651009	-0.547303	-0.353877
YKR048C	Nap1	S(76)	LGsLVGQDSGYVGGLPK	1	-4.06508	-4.03928	-4.52819	-4.45927	-5.18565	-5.16088	-1.12057	-1.1216	-0.65746	-0.701611
YKR056W	Trm2	S(56)	LSsPLTDSGNR	1	0.220211	0.32752	0.469956	0.591871	0.457214	0.419198	0.237003	0.0916784	-0.0127411	-0.172672
YKR071C	Dre2	S(158)	ASSsTSNLPSFK	1	2.22701	2.26472	1.73915	1.75285	1.61448	1.71893	-0.61253	-0.545791	-0.124672	-0.0339218
YKR072C	Sis2	S(320)	IIKsSEK	1	-3.18221	-3.23488	-3.19529	-3.09894	-2.75187	-2.90858	0.430334	0.326303	0.443421	0.190359
YKR072C	Sis2	S(47)	DSIINsPVSGR	1	-1.07107	-1.11231	-1.1478	-1.0837	-0.860065	-1.02845	0.21101	0.0838586	0.28774	0.0552509
YKR072C	Sis2	S(56)	QSIsPTLSNATTTTTK	1	-0.259917	-0.118451	-0.412801	-0.347241	-0.719777	-0.67956	-0.45986	-0.561109	-0.306976	-0.332319
YKR092C	Srp40	S(127)	AREsDNEDAK	1	1.03665	0.932075	1.02954	1.18055	1.68343	1.86977	0.646785	0.937692	0.653892	0.689218
YKR092C	Srp40	S(384)	GsYSGGSITLESGSYK	1	1.23035	1.2731	1.5164	1.54194	1.90272	1.90158	0.672372	0.628488	0.386322	0.359642
YKR092C	Srp40	S(296)	AEETPAsSNESTPSASSSSSDNK	1	-2.42343	-2.33953	-2.27967	-2.32046	-2.26167	-2.35506	0.161754	-0.015529	0.0179987	-0.0345965
YKR095W	Mlp1	S(1733)	SSSGGFNPFTSPsPNK	1	-4.65523	-4.66015	-4.80443	-4.61881	-4.67297	-4.83757	-0.0177336	-0.177428	0.131465	-0.218763
YKR095W	Mlp1	S(1722)	SsSGGFNPFTSPSPNK	1	-2.81328	-2.80725	-3.59136	-3.56438	-3.75113	-3.62332	-0.937847	-0.816074	-0.159768	-0.0589441
YKR095W	Mlp1	S(1803)	NVQsEEDTEK	1	-3.45224	-3.30218	-3.47188	-3.68802	-4.10721	-4.26505	-0.654963	-0.962861	-0.635325	-0.57703
YLL013C	Puf3	S(210)	SVSNAsLDTQNTFEQNVESDK	1	-0.886493	-0.915352	-0.935194	-0.804742	-0.670658	-0.59319	0.215836	0.322162	0.264536	0.211551
YLL013C	Puf3	S(207)	SVsNASLDTQNTFEQNVESDK	1	-0.83276	-0.87367	-1.10464	-0.992958	-0.827502	-0.758354	0.00525835	0.115316	0.277136	0.234603
YLL013C	Puf3	S(86)	TALsVGTAPPFSTNSK	1	-1.12162	-1.24441	-0.950821	-0.887143	-1.37433	-1.25887	-0.252717	-0.0144656	-0.423513	-0.371731
YLL021W	Spa2	S(1060)	KLASSGEVDKIEsPR	1	-2.30296	-2.489	-2.27992	-2.35843	-2.37068	-2.23696	-0.0677203	0.252043	-0.0907668	0.121468
YLL021W	Spa2	S(599)	AINsPIIRPSSSNGVPTTSR	1	0.603825	0.510734	0.501277	0.431262	0.542038	0.498866	-0.0617864	-0.011868	0.0407616	0.0676033
YLL021W	Spa2	S(657)	AVTSASNsASSNISEIPK	1	-0.118525	-0.000364633	-0.342835	-0.350408	-0.229882	-0.440511	-0.111356	-0.440146	0.112953	-0.0901027
YLL021W	Spa2	S(910)	VEsPGMTGQIK	1	-1.20519	-1.32146	-1.31987	-1.41937	-1.52683	-1.60078	-0.321646	-0.279322	-0.206965	-0.181414
YLL021W	Spa2	S(1069)	ESEsLEAVGNTIPSNMTVK	1	-1.10419	-1.06816	-1.06543	-1.20218	-1.50033	-1.47754	-0.396142	-0.409377	-0.434901	-0.275357
YLL021W	Spa2	S(964)	AVGPESDSRVEsPGMTGQIK	1	-2.04485	-2.18614	-2.26686	-2.35522	-2.52789	-2.42714	-0.483039	-0.241001	-0.261036	-0.071912
YLL021W	Spa2	S(606)	AINSPIIRPSsSNGVPTTSR	1	-2.68123	-2.90568	-3.01815	-3.09531	-3.39915	-3.58961	-0.717921	-0.683934	-0.381001	-0.494301
YLL029W	Fra1	S(68)	sSSMLLNELK	1	-3.669	-3.74564	-3.93419	-3.95415	-4.53431	-4.43335	-0.865316	-0.687712	-0.600126	-0.479194
YLL029W	Fra1	S(14)	AHsISHVPGTHMR	1	-4.34518	-4.34486	-4.28366	-4.27418	-4.93781	-4.94649	-0.592622	-0.601635	-0.654147	-0.672314
YLL032C	Yll032C	S(762)	TTIDNTSQSGAsPQR	1	2.23981	2.30634	2.50003	2.22887	2.20464	2.19075	-0.0351728	-0.115594	-0.29539	-0.0381197
YLL034C	Rix7	S(158)	SGsVSESITETDDPKTEEVKK	1	-2.97113	-2.84271	-3.03539	-3.01301	-3.22518	-3.11995	-0.254052	-0.277238	-0.189798	-0.106938
YLL038C	Ent4	T(206)	TRNtHEYAR	1	4.49565	4.11143	4.35867	4.27628	3.9872	3.43301	-0.50845	-0.678421	-0.371468	-0.843267
YLL038C	Ent4	T(164)	StDNSHLK	1	5.37835	4.97373	4.98793	5.00821	5.1245	4.57774	-0.253851	-0.395992	0.136567	-0.430472
YLL038C	Ent4	S(163)	sTDNSHLK	1	5.08414	4.75974	4.59766	4.60666	4.51691	3.9445	-0.567238	-0.815245	-0.0807543	-0.662168
YLL040C	Vps13	S(1364)	SPsPDPASFSSESER	1	1.38765	1.39153	1.97456	2.00543	1.31085	1.34494	-0.0768002	-0.0465901	-0.663712	-0.660487
YLL040C	Vps13	T(433)	LGMtEDSPTPTASSNIEPQTSNK	1	-1.00816	-1.17631	-1.29351	-1.50952	-1.26027	-1.52482	-0.252105	-0.348512	0.0332485	-0.0152999
YLL040C	Vps13	S(436)	LGMTEDsPTPTASSNIEPQTSNK	1	0.840437	0.717314	0.614775	0.379789	0.263175	0.202794	-0.577262	-0.514519	-0.3516	-0.176995
YLL048C	Ybt1	S(1516)	ETSNEASsTNSENVNK	1	-3.61495	-3.59764	-3.28335	-3.34067	-2.10888	-2.1577	1.50607	1.43993	1.17447	1.18297
YLL048C	Ybt1	S(1519)	ETSNEASSTNsENVNK	1	-3.95431	-3.81856	-3.80706	-3.90404	-3.78646	-3.84225	0.167854	-0.0236877	0.0206005	0.0617901
YLL048C	Ybt1	S(955)	SSTsLSNLPAVK	1	-1.4694	-1.56352	-1.18111	-1.09182	-1.14832	-1.15305	0.321085	0.41047	0.0327968	-0.0612329
YLL048C	Ybt1	T(954)	SStSLSNLPAVK	1	-4.24202	-4.37485	-4.06823	-4.10247	-4.02188	-4.07057	0.220132	0.304276	0.0463482	0.0318997
YLL048C	Ybt1	S(952)	sSTSLSNLPAVK	1	-1.28119	-1.39438	-1.55948	-1.58971	-1.77061	-1.88191	-0.489417	-0.487534	-0.211126	-0.292205
YLL048C	Ybt1	S(953)	SsTSLSNLPAVK	1	-5.13713	-5.16084	-5.29197	-5.37268	-5.34566	-5.46412	-0.20853	-0.30328	-0.0536857	-0.0914489
YLL048C	Ybt1	S(1515);S(1519)	ETSNEAsSTNsENVNK	2	-5.29417	-5.25222	-5.12226	-5.24792	-5.84431	-5.89829	-0.550147	-0.646067	-0.722054	-0.650369
YLL048C	Ybt1	S(1516);T(1517)	ETSNEASstNSENVNK	2	-5.05148	-5.10467	-4.97303	-5.25543	-5.7006	-5.87778	-0.64912	-0.773109	-0.727569	-0.622344
YLL048C	Ybt1	S(944)	ANsSANLAAK	1	-1.38863	-1.52007	-1.45365	-1.46299	-2.23273	-2.27546	-0.844099	-0.755385	-0.779076	-0.81247
YLL050C	Cof1	S(4)	sGVAVADESLTAFNDLK	1	-8.06078	-7.86556	-8.08722	-7.97164	-7.90607	-7.92838	0.154711	-0.062812	0.181151	0.0432677
YLR002C	Noc3	S(395)	NAEQAVsAEER	1	-2.42409	-2.22793	-2.29288	-2.62586	-2.66202	-2.79343	-0.237937	-0.565495	-0.369139	-0.167569
YLR003C	Cms1	S(59)	EERNsEDDSNRPVSK	1	0.533119	0.634617	0.677601	0.598591	0.59967	0.540346	0.0665508	-0.0942716	-0.0779306	-0.0582452
YLR044C	Pdc1	S(251)	GsIDEQHPR	1	-7.60843	-7.31491	-7.83607	-8.04128	-8.73696	-8.68967	-1.12853	-1.37476	-0.900882	-0.648399
YLR044C	Pdc1	T(353)	GYKPVAVPARtPANAAVPASTPLK	1	-8.68186	-8.47178	-8.71566	-8.73709	-9.12485	-9.09689	-0.442988	-0.625107	-0.409191	-0.359797
YLR045C	Stu2	S(621)	VNPIGSVAsPSKPSMVAANNK	1	-0.796318	-0.762053	-0.786603	-0.399461	-0.1795	-0.239579	0.616818	0.522474	0.607103	0.159882
YLR045C	Stu2	S(626)	VNPIGSVASPSKPsMVAANNK	1	-0.304969	-0.123494	-0.200375	0.01929	0.235132	0.297368	0.540101	0.420862	0.435508	0.278078
YLR075W	Rpl10	S(205)	KGsLENNIR	1	-6.4181	-6.20854	-7.21631	-7.28742	-8.05795	-8.02036	-1.63985	-1.81183	-0.841642	-0.73294
YLR113W	Hog1	T(174)	IQDPQMtGYVSTR	1	-1.9061	-1.84977	-2.461	-2.33665	-3.18074	-3.22925	-1.27465	-1.37948	-0.71974	-0.892593
YLR114C	Avl9	S(521)	SVsQISVNPGK	1	-2.83335	-2.9032	-2.96659	-3.04834	-3.31396	-3.202	-0.480609	-0.298793	-0.347368	-0.15366
YLR116W	Msl5	S(95)	SPsPPPVYDAQGK	1	2.28488	2.2314	2.79925	2.43509	1.90246	2.22529	-0.382419	-0.00611079	-0.896791	-0.209801
YLR133W	Cki1	S(30)	RHsLTR	1	-2.37035	-2.55019	-3.44607	-3.37558	-3.50034	-3.49504	-1.12998	-0.944858	-0.0542681	-0.119462
YLR133W	Cki1	S(85)	RAsATDVTDSLGSTSSEYIEIPFVK	1	-0.813991	-0.777038	-0.536099	-0.569081	-0.754752	-0.675598	0.0592386	0.101439	-0.218653	-0.106517
YLR150W	Stm1	S(118)	ELsAEKEAQADAAAEIAEDAAEAEDAGKPK	1	-9.30971	-9.35121	-9.61114	-9.59954	-10.1151	-10.0076	-0.80537	-0.656396	-0.503944	-0.408062
YLR150W	Stm1	S(73)	sKDVTDSATTK	1	-6.93413	-6.81961	-6.66626	-6.62657	-6.60974	-6.74937	0.324392	0.0702344	0.0565204	-0.122799
YLR150W	Stm1	S(254)	KGNNTANATNsANTVQK	1	-9.0617	-8.64529	-9.07517	-9.19692	-9.66601	-9.56295	-0.604313	-0.917655	-0.590839	-0.366033
YLR167W	Rps31	S(122)	ECsNPTCGAGVFLANHK	1	-4.78958	-4.58839	-4.6984	-4.70734	-4.64646	-4.65714	0.143119	-0.06875	0.051938	0.0501947
YLR175W	Cbf5	T(378)	VNENtPEQWK	1	-2.39141	-2.55884	-3.00738	-3.07695	-3.87382	-3.86756	-1.48242	-1.30872	-0.866448	-0.790607
YLR175W	Cbf5	S(398)	EYVPLDNAEQSTSsSQETK	1	-4.66674	-4.72516	-4.96494	-5.04767	-5.25278	-5.26677	-0.586045	-0.541609	-0.287849	-0.219092
YLR175W	Cbf5	S(399)	EYVPLDNAEQSTSSsQETK	1	-6.08121	-6.18522	-6.40951	-6.47631	-6.71717	-6.81818	-0.635956	-0.632952	-0.307655	-0.341862
YLR177W	Ylr177W	S(84)	RAsFSAFADEGR	1	0.654221	0.611327	0.36503	0.227343	0.288835	0.219296	-0.365386	-0.392032	-0.0761951	-0.0080473
YLR177W	Ylr177W	S(136)	QDYLNVMNTsPNNILSPLNNSSQK	1	-2.43516	-2.67013	-3.02555	-2.88604	-3.07525	-3.05895	-0.640092	-0.388828	-0.0497076	-0.172918
YLR177W	Ylr177W	T(233)	RNtQPVLNLHPAAAPTNDAGLAVVDGK	1	0.334675	0.164096	0.0404983	0.0537722	-0.324208	-0.425852	-0.658883	-0.589948	-0.364706	-0.479624
YLR197W	Nop56	S(321)	LISHAGsLTNLSK	1	-7.15755	-7.26239	-7.17893	-7.23853	-7.74545	-7.59041	-0.587894	-0.328019	-0.566515	-0.351882
YLR206W	Ent2	T(442)	tGNQSISDK	1	-0.191536	-0.323616	-0.7792	-0.774536	-1.99846	-1.80638	-1.80692	-1.48277	-1.21926	-1.03185
YLR220W	Ccc1	S(68)	NSAQDLENsPMSVGKDNR	1	-0.274711	-0.266024	-0.25396	-0.222798	-0.472086	-0.717531	-0.197374	-0.451507	-0.218125	-0.494733
YLR248W	Rck2	S(46)	DVSQITSsPK	1	2.79275	2.77586	2.73048	2.83088	2.78399	2.82884	-0.00876076	0.0529758	0.0535072	-0.00204039
YLR248W	Rck2	S(187)	NSsNEFLTK	1	2.32703	2.21343	1.67135	1.523	1.50847	1.4839	-0.818558	-0.729536	-0.162878	-0.0391074
YLR249W	Yef3	S(1016)	KLSsAELR	1	-7.07335	-7.05649	-7.29048	-7.42498	-8.01832	-8.10185	-0.944973	-1.04535	-0.727845	-0.676864
YLR257W	Ylr257W	S(121)	NKsINSESFSSPSLR	1	-1.85726	-1.90734	-2.51218	-2.4569	-3.08926	-3.14294	-1.232	-1.2356	-0.577081	-0.686037
YLR257W	Ylr257W	S(66)	DDDIRDRsYTSVAELNR	1	-2.3169	-2.46349	-2.42897	-2.54763	-3.0609	-3.17251	-0.743996	-0.709022	-0.631927	-0.624877
YLR257W	Ylr257W	S(49)	LLTPQTSsNHALSK	1	-3.77817	-3.80621	-3.83326	-3.74718	-3.70313	-3.70087	0.0750355	0.105349	0.130131	0.0463174
YLR257W	Ylr257W	S(129)	SINSESFSsPSLR	1	-2.95969	-3.74005	-4.02665	-4.0455	-3.86756	-3.9616	-0.907871	-0.221546	0.159092	0.0838982
YLR257W	Ylr257W	S(252)	TVsPSKGEDSR	1	-1.51956	-1.84271	-1.96232	-2.42639	-1.68082	-1.70442	-0.161258	0.138287	0.281497	0.721965
YLR257W	Ylr257W	S(230)	QKSsAEFLR	1	-5.68913	-5.89129	-6.17621	-6.17764	-6.06218	-6.19212	-0.373043	-0.300825	0.114031	-0.0144816
YLR257W	Ylr257W	S(7)	GsTPCLIGDSIR	1	-2.59941	-2.59848	-2.78995	-2.89129	-3.25633	-3.21108	-0.65692	-0.612596	-0.466381	-0.319784
YLR257W	Ylr257W	S(137)	sNSLITSTDPVEDHISK	1	-3.25783	-3.40535	-3.78935	-3.62007	-4.18277	-4.156	-0.92494	-0.750659	-0.393419	-0.535931
YLR257W	Ylr257W	S(126)	SINSEsFSSPSLR	1	-5.85145	-5.9532	-6.36556	-6.68916	-7.33703	-7.45735	-1.48557	-1.50415	-0.971472	-0.768193
YLR257W	Ylr257W	S(200)	GESYQsAEQEIDHTAPEK	1	-4.66523	-5.03381	-5.19072	-5.17613	-6.15204	-6.04966	-1.4868	-1.01585	-0.961318	-0.873529
YLR257W	Ylr257W	S(69)	SYTsVAELNR	1	-5.61833	-5.62768	-5.62362	-5.53847	-6.55361	-6.47945	-0.935279	-0.851767	-0.929994	-0.940979
YLR257W	Ylr257W	S(197)	GEsYQSAEQEIDHTAPEK	1	-2.7109	-3.18796	-4.62599	-4.76221	-5.70034	-6.61023	-2.98944	-3.42227	-1.07435	-1.84803
YLR258W	Gsy2	S(651)	VARPLsVPGSPR	1	-0.375521	-0.517638	-0.583246	-0.767721	-0.882822	-0.738249	-0.5073	-0.220611	-0.299576	0.0294713
YLR258W	Gsy2	S(651);S(655)	VARPLsVPGsPR	2	-0.518369	-0.271424	0.113957	-0.0643326	-0.164933	-0.0617376	0.353435	0.209687	-0.27889	0.002595
YLR258W	Gsy2	S(655)	VARPLSVPGsPR	1	0.0834786	0.0476961	0.392149	0.361248	0.296656	0.404722	0.213178	0.357026	-0.0954929	0.0434739
YLR259C	Hsp60	S(537)	SGLVDASGVAsLLATTEVAIVDAPEPPAAAGAGGMPGGMPGMPGMM	1	-13.9012	-13.2503	-14.0963	-13.5317	-13.2337	-13.0315	0.667538	0.218776	0.862585	0.500172
YLR267W	Bop2	S(383)	FKYDETTFSGsPER	1	6.22586	6.04914	5.54827	5.35454	6.49034	6.52899	0.264485	0.479853	0.94208	1.17445
YLR270W	Dcs1	S(60)	RPsQDGR	1	-4.27884	-3.84321	-3.55278	-3.44684	-3.83133	-3.7026	0.447508	0.140604	-0.278554	-0.255761
YLR270W	Dcs1	Y(70)	STPVLyNCENEYSCINGIQELK	1	-6.1167	-6.12838	-6.1668	-5.95188	-5.80229	-5.65986	0.314413	0.468517	0.364509	0.292019
YLR270W	Dcs1	T(66)	StPVLYNCENEYSCINGIQELK	1	-4.70652	-4.9504	-5.23306	-5.36728	-5.46997	-5.25583	-0.763452	-0.305421	-0.236905	0.111455
YLR309C	Imh1	S(825)	sGSIGTLADANIDSSPANNSNPTK	1	-0.422112	-0.611697	-0.491299	-0.641098	-0.632458	-0.539833	-0.210346	0.0718645	-0.141159	0.101266
YLR309C	Imh1	S(827)	SGsIGTLADANIDSSPANNSNPTK	1	0.970076	0.84757	0.880888	0.836507	0.891437	0.962736	-0.0786391	0.115166	0.0105493	0.126229
YLR309C	Imh1	S(854)	IRsSSSLELDSEKNEK	1	-1.36978	-1.66093	-1.82745	-1.88239	-1.8789	-1.8691	-0.509118	-0.208178	-0.0514525	0.013284
YLR310C	Cdc25	S(596)	NVsTSTTDTLTPMR	1	-1.95935	-1.75671	-1.23872	-0.887871	-0.662518	-0.711495	1.29683	1.04521	0.576206	0.176376
YLR310C	Cdc25	S(135)	KHsHPMK	1	-0.369999	-0.15375	0.28334	0.797561	0.928739	0.856986	1.29874	1.01074	0.645399	0.0594247
YLR310C	Cdc25	S(609)	SsFSTVNENDMENFSVLGPR	1	-0.983033	-0.704102	-0.71845	-0.227937	-0.000374901	0.0621283	0.982658	0.766231	0.718075	0.290066
YLR310C	Cdc25	T(635)	NSVNSVVtPR	1	-0.172149	0.0249484	0.433462	0.637001	0.855821	0.782825	1.02797	0.757876	0.422359	0.145824
YLR310C	Cdc25	S(639)	TsIQNSTLEDFSPSNK	1	-0.939756	-0.767785	-0.372313	-0.191102	-0.0392793	-0.0514044	0.900476	0.71638	0.333034	0.139697
YLR314C	Cdc3	S(2)	sLKEEQVSIK	1	-2.32578	-2.43501	-2.44432	-2.6458	-1.49459	-1.39459	0.831189	1.04043	0.949733	1.25121
YLR314C	Cdc3	S(509)	QLELSINSASPNVNHsPVPTK	1	-3.87124	-3.9745	-4.1196	-4.0488	-3.93317	-3.75691	-0.0619265	0.217593	0.186431	0.291893
YLR314C	Cdc3	S(503)	QLELSINSAsPNVNHSPVPTK	1	-4.00678	-4.17664	-4.55514	-4.59686	-4.8011	-4.77118	-0.79432	-0.594544	-0.245958	-0.174324
YLR319C	Bud6	S(328)	SIDDVSKAsPLAK	1	0.722289	0.88729	0.602746	0.579822	0.651957	0.812719	-0.0703317	-0.0745714	0.0492113	0.232896
YLR319C	Bud6	S(177)	KSsIVR	1	3.64024	3.71873	3.4647	3.62473	3.41984	3.35966	-0.220397	-0.359064	-0.0448598	-0.265068
YLR319C	Bud6	S(20)	TAsSSSSIETTVTK	1	1.65188	1.84226	1.48673	1.41434	1.25032	1.37321	-0.401567	-0.469055	-0.236411	-0.0411379
YLR319C	Bud6	S(348)	RLsSVVTTSPDK	1	3.72592	3.86175	3.78123	3.96259	3.42375	3.40731	-0.302163	-0.45444	-0.357473	-0.555287
YLR321C	Sfh1	S(78)	DNAVsHENTPALTNGVTMDGSEYNVLENMNGADSIISNNK	1	0.844695	0.93314	0.329363	0.298625	0.159536	0.147551	-0.685159	-0.785589	-0.169827	-0.151074
YLR324W	Pex30	S(424)	TSDFDESVINSNRNsAIEQK	1	-2.82384	-2.73678	-2.72387	-2.42044	-1.99251	-1.92682	0.831338	0.809967	0.731366	0.493624
YLR325C	Rpl38	S(48)	GsSSLYTLVINDAGK	1	-5.7745	-5.67547	-6.56096	-6.45223	-7.08213	-6.9804	-1.30762	-1.30493	-0.52117	-0.528176
YLR327C	Tma10	S(69)	RGsNSQNNER	1	-3.46539	-3.25842	-4.15684	-4.05668	-4.73134	-4.07634	-1.26595	-0.817918	-0.574495	-0.0196623
YLR327C	Tma10	S(28)	YFTHNGNFGEsPNHVK	1	-3.93257	-3.59883	-3.73601	-3.79904	-3.54917	-3.63299	0.383395	-0.0341604	0.186836	0.166053
YLR327C	Tma10	S(79)	RLsDLQQYHI	1	-1.17542	-0.937678	-1.25409	-1.20086	-1.62424	-1.67334	-0.448822	-0.735667	-0.370151	-0.472486
YLR330W	Chs5	S(553)	NAGEPVQETNEFTTDIAsPR	1	-3.0111	-2.97619	-2.80414	-2.70506	-2.66109	-2.46403	0.350008	0.512165	0.143045	0.241034
YLR330W	Chs5	S(365)	sLKSEPVGTPNIEENK	1	-4.20043	-4.40055	-3.87809	-3.8778	-3.33327	-3.13789	0.867159	1.26266	0.54481	0.739911
YLR335W	Nup2	S(84)	VDGTGEAQVDNsPTTESNSR	1	-4.86867	-4.71868	-4.87913	-5.01013	-5.14168	-5.09728	-0.273016	-0.378603	-0.262559	-0.0871566
YLR335W	Nup2	S(540)	TTANLPANSSTsPAPSIPSTGFK	1	-4.07527	-4.57655	-4.7694	-4.76289	-5.01238	-5.02905	-0.93711	-0.452492	-0.242983	-0.266155
YLR337C	Vrp1	S(519)	DDNVRPsPVSPSINPPK	1	2.14006	2.0026	1.72512	1.54092	1.88152	1.68506	-0.258542	-0.317539	0.156394	0.144145
YLR337C	Vrp1	S(720)	SPPPPPSPSTMDTGTSNsPSK	1	1.0851	1.20213	1.18818	1.10993	1.07707	1.09015	-0.00803077	-0.111982	-0.111119	-0.0197794
YLR337C	Vrp1	S(709);S(720)	SPPPPPsPSTMDTGTSNsPSK	2	0.59786	0.557993	0.702473	0.55565	0.566338	0.281838	-0.0315217	-0.276155	-0.136135	-0.273812
YLR337C	Vrp1	S(709)	SPPPPPsPSTMDTGTSNSPSK	1	1.16975	1.2454	1.4673	1.37892	0.841556	0.757264	-0.328194	-0.488139	-0.625741	-0.62166
YLR347C	Kap95	S(836)	sGQLFSQATK	1	-3.74761	-3.70797	-3.58374	-3.6895	-3.58138	-3.57241	0.166233	0.135564	0.00235431	0.117085
YLR357W	Rsc2	S(661)	SsMSLENQNAIGQQQIPLSR	1	-0.62767	-0.558475	-0.831648	-0.957583	-1.17614	-1.15225	-0.548469	-0.593771	-0.344492	-0.194663
YLR357W	Rsc2	S(682)	VGsPGAGGALTVQGLK	1	2.62478	2.28265	1.55585	1.42134	0.936426	1.01222	-1.68835	-1.27043	-0.619419	-0.409122
YLR357W	Rsc2	S(660)	sSMSLENQNAIGQQQIPLSR	1	-3.01098	-2.67903	-3.12587	-3.20272	-3.64939	-3.92092	-0.638404	-1.24189	-0.523518	-0.718199
YLR372W	Elo3	T(335);S(342)	tSNTKVSsRKA	2	-2.77777	-2.86802	-3.17041	-3.27904	-2.80513	-2.9175	-0.0273574	-0.0494814	0.365284	0.361543
YLR399C	Bdf1	S(270)	RSsAQEDAPIVIR	1	0.348609	0.33768	0.43257	0.609176	0.602437	0.624599	0.253828	0.286919	0.169868	0.0154228
YLR399C	Bdf1	S(615)	DASSLsPTSAGSR	1	0.558191	0.542971	0.768114	0.846563	0.654092	0.658413	0.0959004	0.115442	-0.114022	-0.18815
YLR410W	Vip1	S(1137)	LKLPASSGSSsSTSVNK	1	-3.88295	-4.15748	-4.153	-4.07179	-4.29639	-4.47532	-0.413434	-0.317841	-0.143387	-0.403533
YLR410W	Vip1	S(145)	TGsPHLPQGTMDAEQTNMGTNSVPTSSASSR	1	-2.65455	-2.81462	-2.94765	-3.09083	-3.35729	-3.43732	-0.702739	-0.622699	-0.409633	-0.346483
YLR410W	Vip1	S(1136)	LPASSGSsSSTSVNK	1	-3.66784	-3.84771	-3.68925	-3.88603	-4.17427	-4.18403	-0.506428	-0.336314	-0.48502	-0.297991
YLR410W	Vip1	S(92)	TIsTELGNGNNTNTVTTSGLK	1	-0.826799	-1.0031	-1.55714	-1.49469	-1.8105	-1.90312	-0.9837	-0.900022	-0.253354	-0.408433
YLR410W	Vip1	S(1107)	FTPVNITsPNLSFQK	1	-0.416475	-0.839475	-1.5309	-1.45646	-1.83756	-1.87747	-1.42108	-1.038	-0.306656	-0.421016
YLR413W	Ina1	S(654)	AVQESDsTTSR	1	-3.20363	-3.06718	-1.89404	-1.5735	-1.74432	-1.83742	1.45931	1.22977	0.149724	-0.26392
YLR413W	Ina1	T(655)	AVQESDStTSR	1	-3.26584	-3.17304	-1.72153	-1.35281	-2.01006	-2.01682	1.25578	1.15621	-0.288524	-0.664012
YLR413W	Ina1	S(652);S(657)	AVQEsDSTTsR	2	-2.82715	-2.72644	-1.67129	-1.54335	-2.67863	-2.81596	0.14852	-0.089521	-1.00734	-1.27262
YLR413W	Ina1	S(654);S(657)	AVQESDsTTsR	2	-1.4724	-1.47064	-0.182207	0.149647	-1.5365	-1.20277	-0.0641021	0.267876	-1.35429	-1.35241
YLR429W	Crn1	S(454)	QEAPKsPSPLK	1	-6.01734	-5.97686	-5.48018	-5.28246	-4.85044	-4.83381	1.1669	1.14305	0.62974	0.448659
YLR429W	Crn1	T(575)	SAtPPSSITAAK	1	-1.94296	-2.06356	-2.25696	-2.3357	-2.72597	-2.67518	-0.783015	-0.611618	-0.469009	-0.339479
YLR436C	Ecm30	S(1106)	SSSsSSSITLEK	1	2.65396	2.68608	3.58657	3.55553	2.87636	2.66542	0.2224	-0.0206648	-0.710209	-0.890116
YLR436C	Ecm30	S(1053)	GQsSVSLER	1	3.08075	2.86018	2.68058	2.31908	1.9358	1.82474	-1.14495	-1.03544	-0.744772	-0.494343
YLR436C	Ecm30	S(1062)	TIsAGSGVSTPTMALNR	1	3.44058	3.22885	2.78048	2.53129	2.13142	2.1136	-1.30916	-1.11524	-0.64906	-0.417691
YLR436C	Ecm30	S(1054)	GQSsVSLER	1	5.13556	4.93827	4.79804	4.4232	3.98298	3.78234	-1.15258	-1.15593	-0.815058	-0.640867
YLR436C	Ecm30	S(504)	SNsSTTSNGTSNDTSDER	1	0.311389	0.31626	0.238723	-0.26219	-0.883191	-0.895513	-1.19458	-1.21177	-1.12191	-0.633323
YLR448W	Rpl6B	S(160)	QYLsASFSLK	1	-6.21567	-5.95853	-6.52093	-6.38106	-7.26195	-7.21058	-1.04627	-1.25205	-0.741014	-0.829521
YML008C	Erg6	T(382)	KPENAETPSQTSQEAtQ	1	-5.80916	-5.75005	-6.55264	-6.68106	-6.34753	-6.38039	-0.538368	-0.630336	0.205111	0.300673
YML008C	Erg6	S(375)	KPENAETPsQTSQEATQ	1	-6.97033	-6.85271	-7.72425	-7.80085	-7.24173	-7.25211	-0.271404	-0.3994	0.482524	0.548746
YML008C	Erg6	T(373);S(375)	KPENAEtPsQTSQEATQ	2	-8.51971	-8.12482	-9.23833	-9.47271	-8.95539	-9.19747	-0.435678	-1.07264	0.282936	0.275246
YML008C	Erg6	T(373);T(382)	KPENAEtPSQTSQEAtQ	2	-8.34958	-8.31436	-9.42109	-9.36321	-9.15474	-9.04278	-0.805161	-0.728426	0.266346	0.320429
YML016C	Ppz1	S(49)	sLPSSSTTNTNSNVPDPSTPSKPNLEVNHQR	1	-0.982057	-1.14888	-1.07839	-1.19342	-0.906848	-0.896435	0.075209	0.252445	0.171541	0.296983
YML016C	Ppz1	S(198)	SSNSRPSsIR	1	-2.67888	-2.72241	-2.61867	-2.76334	-2.47016	-2.77576	0.208727	-0.0533529	0.148512	-0.0124264
YML016C	Ppz1	S(250)	KSsFGSDGNTAYSTPLNSPGLSK	1	-3.90293	-4.22579	-4.21275	-4.40433	-4.10837	-4.12019	-0.205445	0.105593	0.104372	0.284132
YML016C	Ppz1	T(67)	SLPSSSTTNTNSNVPDPStPSKPNLEVNHQR	1	-3.63338	-3.42527	-3.60502	-3.69653	-3.80013	-3.85353	-0.166747	-0.428265	-0.195105	-0.156997
YML016C	Ppz1	S(690)	KLANQQQQMMETSITNDNEsQQ	1	-2.20564	-2.23402	-2.02676	-2.28538	-2.7239	-2.67728	-0.51826	-0.443261	-0.697141	-0.391907
YML017W	Psp2	S(340)	LGsPALELQSKPDK	1	1.41916	0.893468	1.36309	1.3517	0.673399	0.712366	-0.745764	-0.181102	-0.689692	-0.639339
YML017W	Psp2	S(522)	NDFTNSTSNTQQYSIFKPAsGFLGQGNNDSIR	1	-1.11954	-1.2389	-1.37755	-1.306	-1.18842	-1.34139	-0.0688889	-0.102497	0.189122	-0.0353968
YML032C	Rad52	S(335)	QsPTASSNPEAEQITFVTAK	1	1.00682	0.728017	0.390624	0.438468	0.740139	0.77503	-0.266681	0.0470134	0.349516	0.336562
YML035C	Amd1	S(138)	TLsASAQHILPETLK	1	-4.20142	-3.88664	-4.3313	-3.97677	-4.51523	-4.42791	-0.313809	-0.541276	-0.183926	-0.451141
YML052W	Sur7	S(301)	KSHERPDDVsV	1	1.64387	1.68359	1.93817	1.88826	1.82845	1.95015	0.184578	0.266555	-0.109722	0.0618908
YML052W	Sur7	T(249)	EKEQATDPILtATGPEDMQQSASIVGPSSNANPVTATAATENQPK	1	-0.640196	-0.525322	-0.676482	-0.740059	-0.579451	-0.500977	0.060745	0.0243454	0.0970308	0.239082
YML057W	Cmp2	T(30)	TERPQSStTPIDSK	1	2.03233	0.865776	0.388662	0.00917474	0.241393	0.303562	-1.79094	-0.562214	-0.147269	0.294387
YML057W	Cmp2	T(23)	tERPQSSTTPIDSK	1	-0.0893268	-1.04125	-1.42939	-1.69017	-1.64236	-1.51473	-1.55303	-0.473473	-0.212967	0.175447
YML072C	Tcb3	T(1350)	RSPSNLNSTSVtPR	1	-1.65061	-1.54017	-1.00127	-0.881879	-1.01626	-1.05407	0.634348	0.486103	-0.0149911	-0.172186
YML072C	Tcb3	S(112)	TNQLPGPNPQGsIGAVPLEDLRPK	1	-5.89368	-6.04793	-6.11772	-5.93042	-5.94099	-6.05306	-0.0473099	-0.00512833	0.176732	-0.122643
YML072C	Tcb3	S(1340);T(1350)	sPSNLNSTSVtPR	2	-6.26928	-6.02094	-6.07876	-6.15496	-6.57984	-6.64271	-0.310562	-0.621765	-0.501076	-0.48775
YML073C	Rpl6A	S(12)	WYPsEDVAALKK	1	-7.66159	-7.51755	-7.31174	-7.31682	-7.38871	-7.30882	0.272876	0.208725	-0.0769744	0.00800087
YML093W	Utp14	S(151)	TAQSNGNDDEDAsPQLK	1	-0.573839	-0.511554	-0.595274	-0.528026	-0.264305	-0.374444	0.309534	0.137111	0.330969	0.153583
YML093W	Utp14	S(35)	EINGEFDNSsDNDKR	1	-1.38347	-1.45425	-1.52332	-1.49594	-1.41713	-1.68271	-0.0336542	-0.228454	0.106192	-0.186771
YML100W	Tsl1	S(147);S(155)	IAsPIQHEHDsGSR	2	-4.81316	-4.85791	-4.09699	-4.23845	-4.29416	-4.26248	0.518997	0.595428	-0.197176	-0.0240331
YML100W	Tsl1	S(135)	FFsPSSNIPTDR	1	-1.58033	-2.8285	-3.58068	-4.00069	-3.77574	-4.18209	-2.1954	-1.3536	-0.195056	-0.181398
YML100W	Tsl1	S(147)	IAsPIQHEHDSGSR	1	-3.43713	-3.67246	-3.43273	-3.54177	-3.67568	-3.73817	-0.238548	-0.0657123	-0.242949	-0.196395
YML100W	Tsl1	S(77)	SATRsPSAFNR	1	-2.15287	-2.3445	-2.84899	-3.08834	-3.3432	-2.25849	-1.19033	0.0860059	-0.494207	0.829847
YML100W	Tsl1	S(266)	QPsNLK	1	-0.174289	-0.453192	-1.61776	-1.97704	-3.48171	0.689907	-3.30742	1.1431	-1.86395	2.66695
YML100W	Tsl1	S(71)	ALSNNISQESLVAPAPEQGVPPAIsR	1	-6.30912	-6.04085	-5.14883	-5.04581	-4.46435	-4.44174	1.84477	1.5991	0.684478	0.60407
YML100W	Tsl1	S(53)	ALSNNIsQESLVAPAPEQGVPPAISR	1	-5.41859	-5.07116	-4.5824	-4.42421	-3.78625	-3.836	1.63234	1.23517	0.796146	0.588213
YML100W	Tsl1	S(49)	ALsNNISQESLVAPAPEQGVPPAISR	1	-5.89675	-5.53377	-5.56514	-5.33459	-4.91456	-4.97803	0.982194	0.55574	0.650585	0.356557
YML100W	Tsl1	S(86)	ASsTTNTATLDDLVSSDIFMENLTANATTSHTPTSK	1	-8.61673	-8.41219	-8.25269	-8.13425	-8.10131	-8.03324	0.51542	0.378944	0.151383	0.101008
YML100W	Tsl1	T(115)	ASSTTNTATLDDLVSSDIFMENLTANATTSHtPTSK	1	-5.3405	-4.87759	-5.24616	-5.19968	-5.44032	-5.36105	-0.0998176	-0.483455	-0.194162	-0.16137
YML100W	Tsl1	T(75)	SAtRSPSAFNR	1	-7.47473	-6.39957	-6.50616	-6.42165	-6.50718	-6.5825	0.967555	-0.182934	-0.00101808	-0.160848
YML100W	Tsl1	S(161)	IAsPIQQQQQDPTANLLK	1	-1.72597	-2.64938	-2.80419	-3.16101	-3.31048	-3.64678	-1.58451	-0.997399	-0.506292	-0.485771
YML100W	Tsl1	S(73);T(75)	sAtRSPSAFNR	2	-6.05069	-5.78094	-6.31409	-6.49958	-6.97291	-7.09037	-0.922214	-1.30943	-0.658818	-0.590791
YML100W	Tsl1	T(75);S(77)	SAtRsPSAFNR	2	-6.64011	-6.24838	-6.29135	-6.50956	-6.94414	-6.99748	-0.304027	-0.749103	-0.652792	-0.487921
YML123C	Pho84	S(321)	ASTAVEsLDNHPPK	1	-1.97183	-1.81456	-1.76271	-2.11161	-2.16955	-2.05462	-0.197715	-0.240062	-0.406842	0.0569888
YML127W	Rsc9	S(513)	QNsIPEVK	1	2.4652	2.54178	2.55938	2.49234	3.18047	3.26962	0.715273	0.72784	0.621094	0.777279
YMR011W	Hxt2	S(32)	LETDEsPIQTK	1	-1.63069	-1.81468	-1.8021	-1.79194	-2.33966	-2.28605	-0.708966	-0.471375	-0.53756	-0.494111
YMR011W	Hxt2	T(16)	VESGSQQtSIHSTPIVQK	1	-7.26163	-7.50043	-8.15804	-7.8132	-7.1637	-7.15884	0.09793	0.341594	0.994334	0.654363
YMR011W	Hxt2	S(17)	VESGSQQTsIHSTPIVQK	1	-5.24206	-5.41062	-6.14806	-5.82453	-5.61656	-5.49507	-0.374501	-0.0844525	0.531498	0.329457
YMR011W	Hxt2	S(13)	VESGsQQTSIHSTPIVQK	1	-5.07386	-5.37271	-6.1801	-5.98394	-6.08402	-5.95748	-1.01016	-0.58477	0.0960797	0.0264647
YMR011W	Hxt2	S(11);S(17)	VEsGSQQTsIHSTPIVQK	2	-7.09181	-7.39284	-8.35713	-8.31464	-8.62718	-8.42487	-1.53537	-1.03203	-0.270055	-0.110228
YMR011W	Hxt2	S(11);T(16)	VEsGSQQtSIHSTPIVQK	2	-6.87808	-7.27301	-8.18478	-8.09843	-8.16434	-8.077	-1.28626	-0.803993	0.0204381	0.0214272
YMR011W	Hxt2	S(13);T(16)	VESGsQQtSIHSTPIVQK	2	-6.42133	-6.76985	-7.52829	-7.46869	-7.64727	-7.64364	-1.22594	-0.873791	-0.118975	-0.174953
YMR011W	Hxt2	S(13);S(17)	VESGsQQTsIHSTPIVQK	2	-6.83534	-7.45699	-8.38587	-8.09754	-8.48331	-8.47502	-1.64797	-1.01803	-0.0974376	-0.377479
YMR011W	Hxt2	T(16);S(17)	VESGSQQtsIHSTPIVQK	2	-5.9453	-6.36167	-7.10235	-7.04004	-7.46662	-7.48505	-1.52131	-1.12338	-0.364265	-0.445005
YMR031C	Eis1	S(762)	EATETsSAVQTK	1	-3.10081	-3.13868	-3.2305	-3.32597	-3.99201	-4.04441	-0.891201	-0.905735	-0.761508	-0.718445
YMR031C	Eis1	T(767)	EATETSSAVQtK	1	-4.16764	-4.16278	-4.98215	-5.00366	-6.47598	-12.8544	-2.30834	-8.69165	-1.49383	-7.85076
YMR031C	Eis1	S(775)	EPEEKIsIGNK	1	-4.26668	-4.33359	-4.22615	-4.27132	-4.33093	-4.29297	-0.0642446	0.0406134	-0.104774	-0.0216547
YMR031C	Eis1	S(791)	SSGKEDANDCKsAEHSK	1	-3.61995	-3.82476	-3.9764	-3.96932	-4.326	-4.40823	-0.706044	-0.583468	-0.349596	-0.43891
YMR031C	Eis1	S(130)	NNsITSATSK	1	0.489788	0.335943	-0.77605	-0.826548	-1.10843	-1.4903	-1.59822	-1.82625	-0.33238	-0.663757
YMR031C	Eis1	S(27)	TSsITSSK	1	-1.94829	-1.95594	-1.994	-2.02319	-2.0072	-2.00437	-0.0589122	-0.0484283	-0.0132045	0.0188186
YMR031C	Eis1	S(249)	TDEHGNLNQFsFSNEMMNNIMAK	1	-7.6715	-7.32534	-7.57319	-7.38045	-7.2888	-7.2445	0.3827	0.0808399	0.284397	0.135955
YMR031C	Eis1	S(401)	IASGLIsPVLGEVSER	1	-7.93293	-7.71911	-7.08693	-6.99273	-6.70768	-7.06022	1.22525	0.658896	0.379246	-0.0674845
YMR031C	Eis1	S(179)	SYsITSASSVLSGASGSFNSTVNPKPK	1	-5.12405	-5.45279	-5.60389	-5.62244	-5.56608	-5.54929	-0.442029	-0.0965084	0.0378121	0.0731499
YMR031C	Eis1	S(161)	AYsMTMETTSLSSQTNSR	1	-6.26347	-6.00451	-5.28567	-5.48631	-5.60876	-5.70673	0.65471	0.297773	-0.323089	-0.220425
YMR031C	Eis1	S(763)	EATETSsAVQTK	1	-1.75846	-1.83541	-2.56971	-2.56578	-3.86541	-5.71692	-2.10695	-3.8815	-1.2957	-3.15114
YMR032W	Hof1	S(370)	SsPVQLQSNVDDSVLR	1	-1.27777	-1.2664	-1.26822	-1.47831	-0.973662	-0.948014	0.304105	0.318384	0.294563	0.5303
YMR039C	Sub1	S(289)	AEDDIsEEE	1	-3.19579	-3.09894	-3.2725	-3.34806	-3.93081	-3.79947	-0.735027	-0.700521	-0.658309	-0.451404
YMR043W	Mcm1	S(144)	QQPQQQQPQQQQQVLNAHANsLGHLNQDQVPAGALK	1	-0.400699	-0.286794	-0.745258	-0.785658	-0.644625	-0.578623	-0.243926	-0.291829	0.100634	0.207035
YMR086W	Seg1	S(48)	SAsMTNLR	1	-3.66324	-4.18082	-4.7528	-4.59229	-3.49841	-4.07335	0.164826	0.107471	1.25439	0.51894
YMR086W	Seg1	S(118)	TSsLPNQR	1	-2.39651	-3.10777	-3.91891	-3.86195	-2.36586	-3.05531	0.0306508	0.0524613	1.55306	0.806645
YMR086W	Seg1	S(85)	INsLTQR	1	-2.72246	-3.30484	-4.01388	-3.93365	-2.53597	-3.18546	0.186491	0.119378	1.47792	0.748183
YMR086W	Seg1	S(656)	SNsPSPPEK	1	-4.39436	-4.8724	-5.08611	-5.04763	-3.69398	-4.30531	0.700378	0.567086	1.39213	0.742317
YMR086W	Seg1	S(248)	KTSsLGNTSSTQAK	1	-3.68824	-4.23011	-5.01865	-5.00697	-3.75218	-4.41281	-0.0639353	-0.182698	1.26647	0.594164
YMR104C	Ypk2	S(20)	SKEDDGsSEDENEK	1	-0.792208	-0.758299	-0.677322	-0.870937	-1.0969	-1.14992	-0.304696	-0.391622	-0.419583	-0.278984
YMR104C	Ypk2	S(21)	SKEDDGSsEDENEK	1	0.908453	0.882874	0.50108	0.512574	-0.0629168	-0.0938472	-0.97137	-0.976721	-0.563996	-0.606421
YMR104C	Ypk2	S(72)	INTNETLPSSLsSPK	1	0.00100292	0.0271072	0.114691	0.102674	-0.311192	-0.167111	-0.312195	-0.194219	-0.425883	-0.269786
YMR104C	Ypk2	S(101)	KAsQSSTETQGPSSESGLMTVK	1	1.58658	1.74471	1.38119	1.18915	0.528096	0.742299	-1.05849	-1.00241	-0.853095	-0.446855
YMR104C	Ypk2	T(63)	KINtNETLPSSLSSPK	1	-0.934831	-1.00259	-0.766044	-0.624809	-1.1983	-1.24577	-0.263472	-0.243182	-0.432259	-0.620958
YMR105C	Pgm2	S(119)	CTGGIILTAsHNPGGPENDMGIK	1	-3.8747	-3.82498	-3.7576	-3.79284	-3.98705	-4.27253	-0.112352	-0.447547	-0.229452	-0.479681
YMR107W	Spg4	S(66)	SSIGSQDsSDVEDVKEGR	1	-3.84333	-3.75587	-3.84134	-3.87704	-3.36537	-3.841	0.477955	-0.0851331	0.47597	0.0360384
YMR107W	Spg4	S(67)	SSIGSQDSsDVEDVKEGR	1	-4.67149	-4.69099	-4.50375	-4.57233	-4.31491	-4.77063	0.356583	-0.0796491	0.18884	-0.198306
YMR107W	Spg4	S(63)	SSIGsQDSSDVEDVK	1	-3.9329	-3.89967	-3.06316	-3.07156	-3.25423	-3.62622	0.678667	0.273454	-0.191077	-0.554656
YMR107W	Spg4	S(60)	RSsIGSQDSSDVEDVK	1	-0.234859	-0.71595	-0.854747	-1.23922	-1.50799	-2.69283	-1.27313	-1.97688	-0.653245	-1.4536
YMR109W	Myo5	S(357)	GsVYHVPLNIVQADAVR	1	-0.251905	-0.358353	-0.449076	-0.524551	-0.358794	-0.400436	-0.106888	-0.042083	0.0902825	0.124114
YMR109W	Myo5	S(1045)	SVPNPASTLTASQSNARPsPPTAATR	1	-1.23649	-1.26295	-1.6824	-1.65218	-1.99405	-1.9802	-0.757561	-0.717248	-0.311648	-0.328016
YMR109W	Myo5	S(992)	RPVsIAAAQHVPTAPASR	1	-2.09584	-2.19895	-2.30044	-2.42219	-2.73812	-2.73318	-0.642283	-0.534225	-0.437681	-0.310987
YMR110C	Hfd1	T(88)	IESVLNETtK	1	-7.56931	-7.70309	-6.65303	-6.68077	-6.32205	-6.29299	1.24726	1.4101	0.330973	0.387782
YMR139W	Rim11	S(198)	QLKPTEPNVsYICSR	1	2.54251	2.51718	1.99047	2.0254	1.55222	1.62386	-0.990288	-0.893313	-0.438253	-0.401541
YMR142C	Rpl13B	T(76)	GFtLAEVKAAGLTAAYARTIGIAVDHR	1	-7.59172	-7.60835	-7.29867	-7.45391	-7.48376	-7.70022	0.107964	-0.0918628	-0.18509	-0.246311
YMR165C	Pah1	S(602)	TNTSMVPGsPPNR	1	1.60251	1.49619	1.50542	1.40707	0.988591	0.944065	-0.613923	-0.552123	-0.516824	-0.463009
YMR165C	Pah1	S(168)	NSETTGSLsPTESSTTTPPDSVEER	1	-0.52136	-0.651468	-0.840616	-0.922462	-1.32283	-1.09525	-0.801473	-0.443777	-0.482217	-0.172783
YMR165C	Pah1	S(166)	NSETTGsLSPTESSTTTPPDSVEER	1	-1.62569	-1.81348	-1.93383	-2.10005	-2.49636	-2.5838	-0.870674	-0.770315	-0.562526	-0.483746
YMR165C	Pah1	S(823)	REQsVNETGR	1	0.0153902	-0.545181	-1.0628	-1.14172	-2.80799	-2.44837	-2.82338	-1.90319	-1.74519	-1.30665
YMR173W	Ddr48	S(286)	SSYGsSSNDDSYGSSNNDDSYGSSNK	1	-7.17453	-6.95439	-6.9218	-6.56901	-6.77293	-7.37111	0.401596	-0.416719	0.148872	-0.802097
YMR173W	Ddr48	S(191)	SSYGSNNDDSYGsNNDDSYGSSNK	1	-7.40988	-7.08973	-6.52382	-6.32734	-6.169	-6.89518	1.24087	0.194556	0.354813	-0.567839
YMR196W	Ymr196W	S(957)	SsVATTASTESSEQGPK	1	-1.0127	-0.757703	-1.79116	-1.82835	-2.36884	-3.02193	-1.35613	-2.26423	-0.577674	-1.19358
YMR205C	Pfk2	Y(172)	SGLSSEVHSyTDLAYR	1	-7.15265	-7.34087	-7.22915	-7.12083	-7.74643	-7.76415	-0.59378	-0.42328	-0.517275	-0.643321
YMR205C	Pfk2	S(171)	SGLSSEVHsYTDLAYR	1	-5.99309	-5.94754	-6.22202	-5.94373	-6.48735	-6.4447	-0.494261	-0.497165	-0.265334	-0.50097
YMR205C	Pfk2	S(163)	sGLSSEVHSYTDLAYR	1	-6.29078	-6.14925	-6.36692	-6.03837	-6.08855	-6.02868	0.202235	0.120572	0.278373	0.00969413
YMR205C	Pfk2	S(828)	ALsATK	1	-6.24903	-6.14275	-6.18127	-6.10328	-5.88566	-5.86081	0.363371	0.281942	0.295612	0.242467
YMR205C	Pfk2	T(173)	SGLSSEVHSYtDLAYR	1	-10.535	-10.551	-10.9594	-10.8313	-10.435	-10.6476	0.100011	-0.0966547	0.524463	0.183721
YMR205C	Pfk2	S(42)	SsPDENSTLLSNDSISLK	1	-6.75665	-6.62913	-6.44962	-6.39367	-6.92183	-6.92824	-0.165172	-0.299105	-0.472208	-0.534568
YMR205C	Pfk2	S(166);Y(172)	SGLsSEVHSyTDLAYR	2	-9.26016	-9.23702	-9.10508	-9.11033	-9.42071	-9.523	-0.160551	-0.285975	-0.315638	-0.412667
YMR205C	Pfk2	S(167)	SGLSsEVHSYTDLAYR	1	-6.64621	-6.74807	-6.74005	-6.68024	-7.33785	-7.31206	-0.691648	-0.56399	-0.597802	-0.631816
YMR205C	Pfk2	S(167);Y(172)	SGLSsEVHSyTDLAYR	2	-9.77682	-9.78136	-9.82562	-9.73674	-10.2472	-10.0652	-0.470394	-0.283823	-0.421591	-0.328443
YMR205C	Pfk2	T(152)	NAVSTKPtPPPAPEASAK	1	-8.26653	-8.1342	-8.85181	-8.83694	-9.57377	-9.66879	-1.30724	-1.53459	-0.721965	-0.831849
YMR261C	Tps3	S(181)	NPNLsFDSHPPR	1	-1.89044	-1.97124	-2.23981	-2.4574	-2.55556	-2.47714	-0.665117	-0.505896	-0.315751	-0.0197316
YMR261C	Tps3	S(148)	VCsPSQEASASSISASR	1	-0.342465	-0.576358	-1.53221	-1.76234	-2.34946	-2.75411	-2.007	-2.17776	-0.817253	-0.991774
YMR261C	Tps3	S(974)	TSsSMSVGNNK	1	-0.723516	-0.881113	-1.60998	-1.78693	-2.88657	-2.80896	-2.16306	-1.92784	-1.27659	-1.02203
YMR261C	Tps3	S(193)	SSsKSAVITPVSK	1	-0.959366	-1.61262	-1.64234	-1.75182	-2.59901	-2.42549	-1.63964	-0.81287	-0.956668	-0.67367
YMR276W	Dsk2	S(360)	SGGsVQGALDSLLNGDV	1	-6.96674	-7.05732	-7.77771	-7.37574	-7.25744	-7.51776	-0.290707	-0.460441	0.520266	-0.142026
YMR278W	Prm15	S(158)	ASVGVMITAsHNPK	1	0.777252	0.872202	0.978818	1.02883	0.29583	0.434265	-0.481422	-0.437937	-0.682988	-0.594562
YMR291W	Tda1	T(538)	YVNEVDLLLtPR	1	1.19836	1.19203	1.31133	1.34284	1.25041	1.25299	0.0520568	0.0609676	-0.0609151	-0.0898476
YMR291W	Tda1	T(513)	SNFNtPK	1	4.56345	4.64547	4.16278	4.11034	4.6386	4.67254	0.0751469	0.0270753	0.475818	0.5622
YMR291W	Tda1	S(7)	TTASSsASQLQQR	1	1.19688	1.37667	1.23522	1.12585	1.20954	1.17107	0.0126642	-0.205595	-0.0256776	0.0452192
YMR291W	Tda1	S(449)	TLsMTSLKPAGTFDYLHANK	1	3.28915	3.04554	2.70239	2.59687	2.32734	2.3284	-0.961812	-0.717142	-0.375054	-0.268473
YMR291W	Tda1	T(504)	NSLMNGCFSTtPESR	1	0.96061	1.04253	1.34217	1.26623	0.933066	0.968288	-0.0275438	-0.0742418	-0.409109	-0.297943
YMR291W	Tda1	S(6)	TTASsSASQLQQR	1	-0.184273	0.0859431	0.314316	0.23604	-0.241317	-0.228773	-0.0570436	-0.314716	-0.555633	-0.464813
YMR291W	Tda1	S(543)	TAsMSSNDTTAINDNDTTNDKNPAR	1	1.64334	1.91079	1.23614	1.17775	0.704922	0.64742	-0.938415	-1.26337	-0.531221	-0.530326
YMR295C	Ymr295C	S(11);S(14)	SSIsNTsDHDGANR	2	-0.837206	-0.306163	0.18414	0.540294	-0.418797	-0.329725	0.41841	-0.0235618	-0.602937	-0.870019
YMR300C	Ade4	S(488)	REsIANNSSDMK	1	-5.82891	-5.60779	-5.77672	-5.92492	-6.85162	-6.79845	-1.02272	-1.19066	-1.0749	-0.873533
YMR311C	Glc8	S(12)	NPLALsPEQLAQQDPETLEEFR	1	-2.52285	-2.72888	-3.11395	-3.07064	-3.16586	-3.14466	-0.643003	-0.415782	-0.0519051	-0.0740159
YNL007C	Sis1	S(179)	SASsSPTYPEEETVQVNLPVSLEDLFVGK	1	-10.3672	-10.2908	-10.4866	-10.4238	-10.4231	-10.7613	-0.0559326	-0.470484	0.0634864	-0.337534
YNL015W	Pbi2	T(74)	EKHNDVIENVEEDKEVHtN	1	-5.87691	-5.75932	-5.20956	-5.2371	-4.66923	-4.91749	1.20768	0.841828	0.540337	0.319609
YNL027W	Crz1	S(407)	RSsQTSNNSFTSR	1	1.2874	1.08235	0.453284	0.413387	0.299196	0.330003	-0.988202	-0.752351	-0.154088	-0.0833838
YNL049C	Sfb2	S(51)	ANsFTQLAQNQQFPGSGK	1	-0.7347	-0.624298	-0.435554	-0.443297	0.166115	0.0544562	0.900816	0.678755	0.60167	0.497754
YNL061W	Nop2	S(38)	GKRPsTTQGDEVSDR	1	-3.67238	-3.54886	-3.78198	-3.98126	-4.82646	-4.85336	-1.15409	-1.3045	-1.04448	-0.872101
YNL085W	Mkt1	S(371)	KSNLSSPSSASSSAsPATTVTK	1	-3.46201	-3.41274	-3.79896	-3.74716	-3.5844	-3.51962	-0.122393	-0.106879	0.214559	0.227543
YNL085W	Mkt1	S(362)	SNLSsPSSASSSASPATTVTK	1	-5.18707	-4.99173	-5.33198	-5.28051	-5.368	-5.19704	-0.180923	-0.205304	-0.0360201	0.0834744
YNL085W	Mkt1	S(367)	SNLSSPSSAsSSASPATTVTK	1	-5.3624	-5.32279	-5.34626	-5.57688	-5.66749	-5.85059	-0.305089	-0.527803	-0.321227	-0.273705
YNL091W	Nst1	S(1020)	SsFSGPSTAGNFNNSSIQSGMLLAPTLGSVESFPNR	1	-0.125615	-0.383054	-0.311948	-0.134569	-0.337911	-0.288748	-0.212295	0.0943067	-0.025963	-0.154179
YNL091W	Nst1	S(1019)	sSFSGPSTAGNFNNSSIQSGMLLAPTLGSVESFPNR	1	0.312786	-0.143623	-0.199529	-0.0824043	-0.25331	-0.371238	-0.566096	-0.227614	-0.0537804	-0.288833
YNL098C	Ras2	S(225)	NVNSsTTVVNAR	1	-1.90161	-2.07916	-2.91747	-3.06409	-3.74296	-3.8183	-1.84135	-1.73914	-0.825489	-0.754213
YNL098C	Ras2	S(202)	GNGANsVPR	1	-3.56314	-3.46641	-3.75623	-3.87143	-3.91811	-3.89214	-0.354969	-0.425723	-0.161881	-0.0207103
YNL098C	Ras2	S(273)	TNIDNSTGQAGQANAQsANTVNNR	1	-6.13064	-6.00758	-5.82908	-5.86702	-5.89231	-5.98193	0.238332	0.0256483	-0.0632358	-0.114916
YNL098C	Ras2	S(235)	NAsIESK	1	-2.10408	-2.26529	-1.81193	-1.78135	-1.77476	-1.67044	0.32932	0.594848	0.0371744	0.110909
YNL098C	Ras2	S(224)	NVNsSTTVVNAR	1	-6.66097	-6.5384	-6.50715	-6.65069	-6.92058	-6.81028	-0.259603	-0.271882	-0.41343	-0.159591
YNL098C	Ras2	T(227)	NVNSSTtVVNAR	1	-6.25542	-5.89085	-6.41548	-6.41756	-6.69155	-6.74018	-0.43613	-0.849329	-0.276074	-0.322618
YNL098C	Ras2	S(262)	TNIDNsTGQAGQANAQSANTVNNR	1	-7.35987	-7.16638	-7.10094	-7.46818	-7.83124	-7.63114	-0.47137	-0.464759	-0.730297	-0.162964
YNL106C	Inp52	S(1014)	EISIVsVSPR	1	-4.56174	-4.77968	-4.7409	-4.47076	-3.09167	-3.54749	1.47007	1.23219	1.64923	0.923268
YNL115C	Ynl115C	S(244)	SQYGSGsPTPTHR	1	4.38352	4.53593	5.91626	5.61819	6.05682	6.42587	1.6733	1.88994	0.140553	0.807679
YNL115C	Ynl115C	S(42)	TLGAGsANGPAVNEGR	1	3.38124	3.48148	5.00316	4.70678	5.32741	5.60621	1.94617	2.12474	0.324253	0.899432
YNL118C	Dcp2	S(722)	AFDsSSNVSSSK	1	-2.95611	-2.86035	-2.94313	-2.9619	-2.08286	-2.04811	0.873252	0.812242	0.860276	0.91379
YNL118C	Dcp2	S(681)	DMPTESNKsINETVGLSSTTNTVK	1	-5.47796	-5.26152	-5.45121	-5.45006	-4.97656	-4.98716	0.501398	0.27436	0.474652	0.462905
YNL118C	Dcp2	S(597)	TNLNASAESNSVEWGPGKSsPSTQSK	1	-5.71764	-5.52513	-5.352	-5.36088	-5.17722	-5.01373	0.540418	0.511398	0.174778	0.347155
YNL118C	Dcp2	S(750)	NPISSTVSSNQQsPK	1	-1.60122	-1.47173	-1.4501	-1.48009	-1.37456	-1.30927	0.226663	0.162461	0.0755415	0.170822
YNL118C	Dcp2	S(770)	NsVSKPQNSEENASTSSINDANASELLGMLK	1	-2.42487	-2.3689	-2.10115	-2.05324	-2.13283	-2.05728	0.292045	0.311613	-0.0316799	-0.00404712
YNL118C	Dcp2	S(606)	QNsSVGMQNK	1	-4.87611	-4.62594	-4.54048	-4.8807	-4.75051	-4.84004	0.125605	-0.2141	-0.210024	0.040657
YNL118C	Dcp2	S(319)	DQQSsFSSQQQPSIFPSLSEPFANNK	1	-4.82943	-4.9357	-5.28366	-5.12567	-5.25774	-5.3343	-0.428312	-0.398605	0.0259166	-0.208627
YNL118C	Dcp2	S(942)	SsAINEPNFDVR	1	-2.13962	-2.02935	-2.66403	-2.64101	-3.00693	-2.95075	-0.867308	-0.921394	-0.342897	-0.309742
YNL118C	Dcp2	S(438)	DSGYSSSsPGQLLDILNSK	1	-6.69435	-6.81817	-6.38712	-6.57447	-7.2295	-7.13939	-0.535149	-0.321219	-0.842375	-0.564927
YNL121C	Tom70	S(174)	RAsANEGLGK	1	-3.01031	-2.95985	-3.80355	-3.91792	-4.37673	-4.28076	-1.36642	-1.3209	-0.573183	-0.362835
YNL135C	Fpr1	S(51)	FDSSVDRGsPFQCNIGVGQVIK	1	-5.62381	-5.61278	-6.18578	-6.10903	-6.10728	-6.1462	-0.483469	-0.533422	0.0784988	-0.0371734
YNL138W	Srv2	S(264)	NTGATsSPSPASATAAPAPPPPPPAPPASVFEISNDTPATSSDANK	1	-8.76268	-8.85589	-9.08427	-8.77445	-8.28496	-8.32171	0.477721	0.534181	0.799317	0.452742
YNL138W	Srv2	S(265)	NTGATSsPSPASATAAPAPPPPPPAPPASVFEISNDTPATSSDANK	1	-5.64093	-5.5723	-6.30425	-6.21475	-6.17843	-6.24157	-0.537496	-0.669269	0.125822	-0.0268208
YNL139C	Tho2	S(22)	VIPPAsPSQASILTEEVIR	1	-0.156968	-0.222646	-0.113613	-0.144639	0.251863	0.125108	0.408832	0.347754	0.365476	0.269747
YNL139C	Tho2	S(1526)	RDsPSENEEKPNKR	1	-0.0654185	-0.16632	-0.217694	-0.446038	-0.173933	-0.208663	-0.108515	-0.0423437	0.0437607	0.237375
YNL156C	Nsg2	S(81)	NTVsSNNLER	1	1.26983	1.10432	0.0615139	0.0640134	-0.146326	-0.333912	-1.41615	-1.43824	-0.20784	-0.397925
YNL156C	Nsg2	S(49)	SVsIDSTK	1	0.870606	0.886547	-0.141456	0.100943	-0.482538	-0.426598	-1.35314	-1.31315	-0.341082	-0.527541
YNL157W	Igo1	S(105)	RIsTCPSTASTAGVVDNATLIQK	1	-1.24288	-1.40088	-1.9455	-1.75195	-1.09948	-1.02228	0.143398	0.378602	0.846014	0.729675
YNL157W	Igo1	S(64)	KYFDsGDYALQK	1	-1.71231	-1.79504	-2.57843	-2.34156	-2.45409	-2.33376	-0.741785	-0.538715	0.124339	0.0077964
YNL161W	Cbk1	S(62)	EQGsHQSLQEHLQR	1	-1.55149	-1.41562	-1.57095	-1.13756	-1.04107	-1.11446	0.51042	0.301162	0.529887	0.023106
YNL161W	Cbk1	S(65)	EQGSHQsLQEHLQR	1	-0.966547	-0.801248	-0.705352	-0.367386	0.0924916	-0.179187	1.05904	0.622061	0.797844	0.188199
YNL163C	Ria1	S(430)	IAsSDELMER	1	0.1538	0.23294	-0.112122	-0.0612006	-0.18482	-0.18983	-0.33862	-0.42277	-0.0726977	-0.12863
YNL173C	Mdg1	S(178)	NADGLsGTTTIIENNVGVNEEK	1	-0.217134	-0.333609	-1.21575	-1.19584	-1.42845	-1.45323	-1.21131	-1.11962	-0.212693	-0.25739
YNL175C	Nop13	S(335)	NNsSSFDISNNK	1	1.57151	1.91614	1.49504	1.43481	1.89622	1.72783	0.324709	-0.188312	0.401174	0.293015
YNL175C	Nop13	S(2)	sETELSKEDAVTK	1	1.35035	1.79624	1.96713	2.04809	2.48928	2.46317	1.13893	0.666932	0.522153	0.415083
YNL178W	Rps3	S(221)	EEEPILAPsVK	1	-5.8821	-5.75041	-5.8231	-5.76296	-6.85002	-6.81548	-0.967922	-1.06507	-1.02692	-1.05252
YNL183C	Npr1	S(317)	QSsIYSASR	1	0.745124	0.487987	0.355683	0.137182	0.0653773	-0.00212969	-0.679746	-0.490117	-0.290306	-0.139312
YNL183C	Npr1	S(249)	ASMDSNNANATQsR	1	-1.56413	-1.74315	-1.55534	-1.59689	-2.07357	-2.24282	-0.509442	-0.499672	-0.518232	-0.645929
YNL183C	Npr1	S(257)	SGsFSSQLGNFFFSK	1	-2.50693	-2.89166	-2.69526	-2.57134	-2.43915	-2.5328	0.0677732	0.358862	0.256109	0.0385414
YNL183C	Npr1	S(357)	SQHSsIGDLKR	1	-1.07515	-1.10646	-0.886255	-0.772254	-0.963692	-1.02243	0.111461	0.0840271	-0.0774371	-0.25018
YNL183C	Npr1	S(288)	ESSNPNSAGMSFSANsNGPSPNIK	1	-3.7983	-3.64614	-3.29931	-3.48301	-3.94587	-3.82284	-0.147568	-0.176701	-0.646559	-0.339826
YNL183C	Npr1	S(169)	AIPSLSSsIPYSVPNSNK	1	-3.51273	-3.75265	-3.55871	-3.46843	-3.70623	-3.61015	-0.193505	0.142498	-0.147523	-0.141721
YNL183C	Npr1	S(153)	LsATSHTSGR	1	-2.32959	-2.16684	-2.24314	-2.20767	-2.96082	-2.8298	-0.631227	-0.662956	-0.717682	-0.622127
YNL183C	Npr1	S(249);S(251)	ASMDSNNANATQsRsISR	2	-4.11539	-4.05088	-3.17235	-3.39605	-4.39351	-4.50109	-0.278118	-0.450213	-1.22115	-1.10504
YNL194C	Ynl194C	T(277)	TVtSAGDEPDR	1	0.997697	0.998999	0.894342	0.74588	0.476849	0.92105	-0.520847	-0.077949	-0.417493	0.17517
YNL195C	Ynl195C	S(207)	VQGYPASIPsFNQETEEKETYAYGVGDR	1	-4.2468	-3.8878	-3.22133	-3.25673	-2.99703	-3.11066	1.24977	0.777136	0.224298	0.146069
YNL197C	Whi3	S(225)	RPsLLSQR	1	0.116895	0.138436	0.147902	0.171148	-0.101035	-0.105981	-0.217931	-0.244417	-0.248937	-0.277129
YNL197C	Whi3	S(234)	SRFsFSDPFSNDSPLSQQQSQQQQQQPQQPQQHSTQK	1	-6.0483	-6.03002	-5.87596	-5.59703	-6.00342	-6.06256	0.0448802	-0.0325349	-0.127456	-0.465524
YNL197C	Whi3	S(499)	NNsSTSLSSNITGSASISQADLSLLAR	1	-2.68383	-2.58296	-2.78903	-2.66349	-2.56779	-2.63384	0.116038	-0.0508781	0.221232	0.0296449
YNL209W	Ssb2	S(515)	SSNITISNAVGRLsSEEIEK	1	-0.706632	-0.860575	-1.28089	-1.47933	-0.862946	-0.771591	-0.156314	0.0889846	0.41794	0.707739
YNL209W	Ssb2	T(506)	SSNItISNAVGR	1	-3.95165	-3.93447	-4.08239	-4.38755	-4.64907	-4.65509	-0.697413	-0.720617	-0.566682	-0.267535
YNL209W	Ssb2	T(440)	TFTTVSDNQtTVQFPVYQGER	1	-5.78242	-5.54814	-5.5427	-5.72801	-6.04182	-5.88479	-0.259393	-0.336649	-0.499115	-0.156784
YNL209W	Ssb2	S(548)	QRLEsYVASIEQTVTDPVLSSK	1	-5.87982	-5.56537	-6.52658	-6.57565	-7.55949	-7.07407	-1.67967	-1.5087	-1.03291	-0.498417
YNL225C	Cnm67	S(89)	NTSYQEsPGLQERPK	1	1.88225	1.79583	1.60931	1.36983	1.67802	1.58363	-0.204227	-0.212201	0.0687091	0.213798
YNL229C	Ure2	S(68)	NGsQNNDNENNIK	1	-1.91092	-1.9432	-2.82615	-2.94724	-3.16033	-3.79805	-1.24942	-1.85485	-0.334182	-0.850816
YNL229C	Ure2	T(287)	EALVMELDTENAAAYSAGTtPMSQSR	1	-3.37384	-3.52796	-3.45557	-3.54748	-3.32824	-3.1997	0.0455949	0.328257	0.127325	0.34778
YNL229C	Ure2	T(276)	EALVMELDtENAAAYSAGTTPMSQSR	1	-4.70179	-4.64868	-4.77545	-4.74515	-4.79255	-4.5425	-0.090759	0.106182	-0.0171046	0.202653
YNL229C	Ure2	S(283)	EALVMELDTENAAAYsAGTTPMSQSR	1	-2.63874	-2.69318	-2.85758	-2.84876	-2.84781	-2.80287	-0.209068	-0.109686	0.00977174	0.0458918
YNL243W	Sla2	S(284)	EPsVTPAR	1	-1.5781	-1.51441	-1.53833	-1.63122	-2.10983	-2.07834	-0.531727	-0.563938	-0.571498	-0.447128
YNL243W	Sla2	S(308)	TPTPTPPVVAEPAIsPRPVSQR	1	-4.99802	-4.82002	-4.7953	-4.64188	-4.57375	-4.59841	0.424273	0.221605	0.221553	0.0434711
YNL243W	Sla2	T(294);S(308)	TPARtPTPTPPVVAEPAIsPRPVSQR	2	-6.13242	-5.96644	-5.83713	-6.0428	-6.03483	-6.06541	0.0975903	-0.0989754	-0.197703	-0.0226118
YNL243W	Sla2	T(296);S(308)	TPtPTPPVVAEPAIsPRPVSQR	2	-3.42191	-3.3932	-3.30766	-3.24255	-3.13318	-3.11377	0.288728	0.279437	0.174488	0.12878
YNL243W	Sla2	S(313)	TPTPTPPVVAEPAISPRPVsQR	1	-6.59431	-6.45731	-6.52505	-6.44381	-6.22695	-6.43278	0.367358	0.0245259	0.298102	0.0110314
YNL243W	Sla2	S(555)	SINNAEADsATATAAAETMTQDK	1	-3.60327	-3.56344	-3.73068	-3.8007	-4.31822	-4.22572	-0.714957	-0.662279	-0.587544	-0.425026
YNL247W	Ynl247W	S(326)	GQLDLINDGEGsLSNFADNGK	1	-8.00229	-7.77714	-8.24016	-7.97618	-8.1253	-8.29435	-0.123011	-0.517204	0.11486	-0.31817
YNL248C	Rpa49	S(8)	SVsEIEIESVQDQPSVAVGSFFK	1	-5.86149	-5.50722	-5.80696	-5.64656	-5.50146	-5.38377	0.360023	0.123452	0.305495	0.262783
YNL251C	Nrd1	S(265)	SRsPPAPFSQPSTGR	1	-1.66156	-1.6122	-1.59135	-1.67213	-1.8526	-1.73041	-0.191043	-0.118217	-0.261248	-0.0582839
YNL267W	Pik1	S(396)	TNsQPLSR	1	2.06505	1.9385	1.69094	1.81012	1.75367	1.35919	-0.311379	-0.579312	0.0627307	-0.450936
YNL267W	Pik1	S(378)	TsSASSASLEGTPK	1	1.60435	1.72724	1.5311	1.36447	1.19155	0.686876	-0.412804	-1.04037	-0.339554	-0.677589
YNL287W	Sec21	S(653)	ADANsFAGPNLDNHQEDLLATK	1	-5.66381	-5.52293	-5.77395	-5.74558	-6.0355	-6.05847	-0.371694	-0.535542	-0.261551	-0.312883
YNL287W	Sec21	T(638)	SETTLDTtPEAESVPEKR	1	-5.39522	-5.44025	-6.00653	-6.11508	-6.46855	-6.50234	-1.07333	-1.06209	-0.462018	-0.387263
YNL287W	Sec21	T(637)	SETTLDtTPEAESVPEKR	1	-6.96576	-6.88932	-7.44312	-7.74623	-8.1971	-8.06854	-1.23134	-1.17922	-0.75398	-0.322314
YNL297C	Mon2	S(564)	NIsTSSVTTSPVESTK	1	1.41475	1.44392	1.10515	1.0457	0.920485	1.08558	-0.494268	-0.358342	-0.184668	0.0398786
YNL302C	Rps19B	S(125)	RIsENGQR	1	1.57959	1.36045	-0.0753149	-0.415953	-1.13791	-1.12028	-2.7175	-2.48073	-1.0626	-0.704327
YNL307C	Mck1	S(196)	KLEHNQPsISYICSR	1	-1.92934	-1.93757	-1.84681	-1.55801	-1.66243	-1.61862	0.266914	0.318954	0.18438	-0.0606112
YNL308C	Kri1	S(486)	EVsPESFGLTAR	1	-1.80847	-1.85985	-1.80006	-1.77765	-1.71156	-1.72251	0.0969038	0.137346	0.0884958	0.0551364
YNL312W	Rfa2	S(122)	GYGsQVAQQFEIGGYVK	1	-2.12667	-2.11196	-1.45254	-1.23005	-1.69675	-1.45733	0.429925	0.654626	-0.244207	-0.227285
YNL330C	Rpd3	T(394)	YAPSVQLNHtPR	1	-2.69435	-2.74077	-2.90959	-2.8682	-3.1025	-2.96611	-0.408146	-0.22534	-0.192914	-0.0979017
YNR006W	Vps27	S(495)	ANSsPTTNIDHLK	1	1.03519	0.914331	0.832476	0.721858	0.956316	0.894362	-0.0788766	-0.0199691	0.12384	0.172504
YNR006W	Vps27	S(157)	LTLSNsPTAMFDSK	1	-0.0830026	-0.187982	-0.251986	-0.332275	-0.239814	-0.152786	-0.156811	0.0351961	0.0121719	0.179489
YNR016C	Acc1	S(1157)	AVsVSDLSYVANSQSSPLR	1	-4.5336	-4.53216	-4.93887	-4.93024	-4.65403	-4.63357	-0.120431	-0.101417	0.284844	0.296664
YNR019W	Are2	S(176)	KSsPDAVDSVGK	1	3.2373	3.25797	2.66237	2.57237	3.36598	3.43258	0.128685	0.174612	0.703612	0.860217
YNR034W	Sol1	T(320)	FYDDENLtE	1	-2.24509	-2.15601	-2.16146	-2.09236	-2.12632	-2.1197	0.118765	0.036309	0.0351363	-0.0273327
YNR034W	Sol1	T(47)	STQMSGtSLNGNGNTESK	1	-4.11442	-4.13273	-3.84248	-4.04915	-3.27488	-3.25432	0.839539	0.878412	0.567603	0.794831
YNR034W	Sol1	S(48)	STQMSGTsLNGNGNTESK	1	-3.4857	-3.43142	-3.11804	-3.2623	-2.93904	-2.8697	0.54666	0.561717	0.179004	0.392605
YNR034W	Sol1	S(45)	STQMsGTSLNGNGNTESK	1	-1.47124	-1.35625	-1.14546	-1.35661	-1.2502	-1.2071	0.221033	0.149153	-0.104747	0.149511
YNR038W	Dbp6	T(26)	FDPSQLTAPAASAPEGIAGTtPPAIVPLKR	1	-3.56473	-3.55724	-3.6494	-3.64717	-3.87569	-3.99765	-0.310961	-0.440408	-0.226287	-0.350474
YNR051C	Bre5	T(278)	tKEGSVEAINAVNNSSLPNGK	1	-2.58309	-2.49441	-2.82279	-2.98461	-3.02158	-2.9911	-0.438492	-0.496697	-0.19879	-0.00649291
YNR051C	Bre5	S(282)	EGsVEAINAVNNSSLPNGK	1	-0.899276	-1.06025	-1.39916	-1.52423	-1.7913	-1.78539	-0.892028	-0.725134	-0.392149	-0.261159
YNR051C	Bre5	T(336);S(338)	ESGNNAStPsSSPEPVANPPK	2	-3.43062	-3.40525	-3.50382	-3.5455	-4.19705	-4.10461	-0.766429	-0.699361	-0.693228	-0.559115
YNR053C	Nog2	S(60)	AAsFQDSTIPDAR	1	-0.923666	-0.942328	-0.754363	-0.618694	-0.717375	-0.784228	0.206292	0.1581	0.0369887	-0.165534
YNR053C	Nog2	S(85)	VIsQDALQHFR	1	-3.25506	-3.17762	-3.03423	-2.87605	-3.04158	-3.04747	0.21348	0.130145	-0.00734625	-0.17142
YOL004W	Sin3	S(114)	SSSsSPSINASLMNAGPAPLPTVGAASFSLSR	1	-3.95953	-3.90861	-3.82765	-3.77489	-3.73156	-3.66034	0.227971	0.248278	0.0960904	0.114549
YOL004W	Sin3	S(1046)	QNVSESSGsDDGSSIASR	1	-4.47848	-4.08036	-4.43183	-4.21535	-4.43955	-4.36724	0.0389247	-0.286879	-0.0077216	-0.151882
YOL004W	Sin3	S(1044)	QNVSESsGSDDGSSIASR	1	-2.77426	-2.68734	-2.75368	-2.5451	-2.82031	-2.79892	-0.0460455	-0.111577	-0.0666275	-0.253825
YOL004W	Sin3	S(316)	VTTPMGTTTVNNNIsPSGR	1	-2.68008	-2.31946	-2.38909	-2.47325	-2.92116	-2.75212	-0.241071	-0.432663	-0.532066	-0.278876
YOL022C	Tsr4	S(144)	NVDSLsEK	1	0.384896	0.480811	0.226049	0.235325	0.211879	0.236038	-0.173017	-0.244773	-0.01417	0.000713564
YOL059W	Gpd2	S(72)	RSDsAVSIVHLK	1	-3.82101	-3.85805	-3.63065	-3.34535	-3.96141	-3.87809	-0.140406	-0.0200442	-0.330768	-0.53274
YOL060C	Mam3	S(527)	EPsPAPHSNDK	1	0.908229	0.880411	0.846056	0.368375	0.0446685	-0.0636673	-0.86356	-0.944078	-0.801387	-0.432043
YOL061W	Prs5	S(183)	KTLsFSR	1	-3.49245	-3.63026	-3.18293	-3.13546	-4.31676	-4.44767	-0.824315	-0.817419	-1.13384	-1.31221
YOL061W	Prs5	S(328)	GPPDATLTSGGsLPVSPRPLVTTLVSSQNTTSSGATGVAALEMK	1	-7.04744	-7.10327	-7.48248	-7.30719	-7.38814	-7.24385	-0.340702	-0.14058	0.0943414	0.0633312
YOL061W	Prs5	T(165)	STINLENPQPIRtPNSSATANNNFDIK	1	-5.46217	-5.60925	-5.83869	-5.6846	-5.86315	-5.69863	-0.400984	-0.0893753	-0.0244601	-0.014029
YOL061W	Prs5	S(153)	SLDSAIRsTINLENPQPIR	1	-3.94463	-3.98414	-4.30455	-4.28522	-4.47961	-4.53146	-0.534978	-0.547321	-0.175061	-0.246247
YOL061W	Prs5	T(127)	ENYTFESHPGtPVSSSLMTQRPGAESSLK	1	-6.96274	-7.1966	-7.38533	-7.29076	-7.35446	-7.22081	-0.391723	-0.0242069	0.0308655	0.0699544
YOL061W	Prs5	S(123)	ENYTFEsHPGTPVSSSLMTQRPGAESSLK	1	-3.62016	-3.80132	-3.98772	-3.48848	-4.69856	-4.65118	-1.0784	-0.849859	-0.710837	-1.1627
YOL086C	Adh1	S(290)	SIsIVGSYVGNR	1	-8.983	-8.86477	-9.39681	-9.51026	-9.29456	-9.24038	-0.31156	-0.375603	0.102249	0.26988
YOL086C	Adh1	S(288)	sISIVGSYVGNR	1	-10.2205	-10.2278	-11.043	-11.0809	-10.9868	-10.9806	-0.766325	-0.752885	0.0561963	0.100245
YOL087C	Duf1	S(771)	ANsTSTLEGNEK	1	3.01551	2.77715	2.043	1.92398	1.54105	1.56615	-1.47447	-1.211	-0.501958	-0.357829
YOL109W	Zeo1	S(25)	LEETKEsLQNK	1	-3.79739	-3.69752	-3.82829	-3.83875	-4.34085	-4.37396	-0.543467	-0.676441	-0.512568	-0.53521
YOL109W	Zeo1	S(40)	EQAEAsIDNLK	1	-4.83353	-4.70996	-4.10506	-4.08007	-4.48661	-4.41822	0.346923	0.291739	-0.381553	-0.338145
YOL109W	Zeo1	T(49)	EQAEASIDNLKNEAtPEAEQVK	1	-1.95328	-1.77816	-2.24367	-2.33658	-3.48657	-2.5041	-1.53329	-0.725936	-1.24291	-0.167516
YOL109W	Zeo1	S(89)	QASAAVsEK	1	-6.82095	-6.56676	-6.17925	-6.29156	-7.27609	-7.11669	-0.455134	-0.549927	-1.09684	-0.825135
YOL111C	Mdy2	S(166)	STNsPAPAPPQELTVPWDDIEALLK	1	-1.41504	-1.90104	-3.0022	-2.9306	-2.79601	-3.0015	-1.38097	-1.10046	0.206188	-0.0708972
YOL123W	Hrp1	S(136)	QQESATTANANANASSAGPSGLPWEQLQQTMSQFQQPSSQsPPQQQVTQTK	1	-5.19741	-5.11568	-5.62145	-5.60914	-5.61819	-5.60321	-0.420772	-0.48753	0.00326315	0.00593327
YOL123W	Hrp1	S(462)	SNDVQTIGNTSNGDSGsPPLNLPNGPK	1	-5.14968	-5.27898	-6.03295	-6.14434	-6.03178	-6.2445	-0.882096	-0.965523	0.00117837	-0.100157
YOL123W	Hrp1	S(60)	LNNPNsNNSSSNNSNQDTSSSK	1	-4.78302	-4.75422	-5.16292	-5.19782	-5.57336	-5.49494	-0.790341	-0.740716	-0.410438	-0.297119
YOL123W	Hrp1	S(460)	SNDVQTIGNTSNGDsGSPPLNLPNGPK	1	-6.2276	-6.09668	-6.21651	-6.40121	-6.53406	-6.35583	-0.306462	-0.259146	-0.317551	0.0453849
YOL123W	Hrp1	S(63)	LNNPNSNNsSSNNSNQDTSSSK	1	-5.44748	-5.30628	-5.82666	-5.81782	-6.26091	-6.33767	-0.813432	-1.03139	-0.434254	-0.519855
YOL123W	Hrp1	S(68)	LNNPNSNNSSSNNsNQDTSSSK	1	-6.24399	-6.25821	-6.61143	-6.68818	-7.1503	-7.10818	-0.906305	-0.849962	-0.538868	-0.419996
YOL123W	Hrp1	S(87)	QNGTANDKEGsNEDTK	1	-0.667897	-1.00233	-2.50873	-2.73272	-3.99611	-4.86266	-3.32821	-3.86034	-1.48737	-2.12994
YOL139C	Cdc33	S(15)	KFEENVsVDDTTATPK	1	-3.36186	-3.30077	-3.76645	-3.70693	-3.97429	-3.97893	-0.612432	-0.678155	-0.207835	-0.271995
YOL139C	Cdc33	T(22)	KFEENVSVDDTTAtPK	1	-4.60936	-4.64812	-4.77934	-4.76673	-5.03855	-4.96968	-0.429188	-0.321558	-0.259211	-0.202945
YOR004W	Utp23	S(186)	LQESGDGsGKESITK	1	-0.0956162	-0.307712	-1.16936	-1.17778	0.0424181	-0.0417986	0.138034	0.265913	1.21178	1.13598
YOR011W	Aus1	S(301)	NLGNLSNsSSASVLK	1	-2.37344	-2.44255	-2.57063	-2.65288	-2.46252	-2.42186	-0.0890728	0.0206864	0.108118	0.231019
YOR011W	Aus1	S(299)	NLGNLsNSSSASVLK	1	-1.48092	-1.45183	-1.38184	-1.50573	-1.16162	-1.2404	0.319293	0.211428	0.220213	0.265329
YOR011W	Aus1	S(302)	NLGNLSNSsSASVLK	1	-2.54496	-2.65074	-2.61227	-2.91732	-2.41686	-2.63933	0.1281	0.0114079	0.195414	0.277992
YOR011W	Aus1	S(305)	NLGNLSNSSSAsVLK	1	-2.33287	-2.3249	-2.30439	-2.34584	-2.34919	-2.2806	-0.0163205	0.0442955	-0.0447974	0.0652396
YOR011W	Aus1	S(303)	NLGNLSNSSsASVLK	1	-0.653933	-0.60469	-0.415968	-0.604123	-0.691326	-0.615638	-0.0373933	-0.0109484	-0.275358	-0.0115152
YOR014W	Rts1	S(102)	TATTPSSSSsSSR	1	-6.07959	-6.19103	-6.31552	-5.93236	-6.00852	-5.84529	0.0710769	0.345742	0.307006	0.0870668
YOR014W	Rts1	S(236)	SSHsFER	1	-1.25939	-1.23161	-2.05836	-1.97479	-2.71442	-2.66812	-1.45503	-1.43651	-0.656058	-0.693334
YOR020C	Hsp10	S(31)	TAsGLYLPEK	1	-6.27337	-5.83324	-6.65002	-6.45901	-6.78627	-6.86877	-0.512897	-1.03553	-0.136252	-0.409761
YOR027W	Sti1	S(227)	DAEPQsDSTTSK	1	-6.40042	-6.31639	-6.61097	-6.76046	-7.35139	-7.30334	-0.950972	-0.986956	-0.740414	-0.542878
YOR031W	Crs5	S(41)	CDHSTGsPQCK	1	-2.13488	-2.08718	-1.27927	-0.925681	-1.12506	-0.985822	1.00982	1.10136	0.154215	-0.0601416
YOR038C	Hir2	T(460)	EAtPSNIAPGSK	1	2.48504	1.8071	1.54092	1.4291	1.22517	0.937405	-1.25986	-0.869693	-0.315748	-0.491691
YOR042W	Cue5	T(50)	DGtPKVEEK	1	-5.27805	-5.5162	-5.69277	-5.86606	-6.91517	-6.88865	-1.63712	-1.37245	-1.2224	-1.02259
YOR042W	Cue5	T(384)	WQPLPPEPLDTtPTK	1	-6.34315	-6.16456	-6.11504	-5.90053	-5.92836	-5.99381	0.414783	0.170757	0.186678	-0.0932788
YOR042W	Cue5	S(351);T(352)	TKSGEstGKVVAETTYIDTPDTETK	2	-6.61806	-6.67765	-6.80358	-6.73079	-6.77042	-6.76287	-0.152355	-0.0852203	0.0331637	-0.0320809
YOR051C	Ett1	S(33);T(34)	KSDEPSREstPVR	2	-3.35992	-3.48849	-3.04676	-3.06845	-3.93032	-3.91209	-0.570391	-0.423599	-0.883553	-0.843642
YOR051C	Ett1	S(30)	KSDEPsRESTPVR	1	-2.77383	-2.56627	-2.28141	-2.29918	-3.05203	-3.04888	-0.278208	-0.482613	-0.770625	-0.749699
YOR051C	Ett1	S(30);T(34)	KSDEPsREStPVR	2	-4.11014	-4.30008	-3.89538	-3.84812	-4.82043	-4.80949	-0.710288	-0.509406	-0.925051	-0.961372
YOR057W	Sgt1	S(168)	GDNNSSHsPISPLK	1	0.242995	-0.0234273	-0.0639887	0.018856	0.0621829	0.0831845	-0.180812	0.106612	0.126172	0.0643285
YOR057W	Sgt1	S(171)	GDNNSSHSPIsPLKIETAPQESPK	1	-2.77411	-3.06243	-3.11433	-2.63851	-2.74013	-2.65164	0.0339745	0.410788	0.374203	-0.0131349
YOR089C	Vps21	S(181)	TAEEQNsASNER	1	-4.76523	-4.78875	-4.68155	-4.82511	-5.17041	-5.20696	-0.405183	-0.418215	-0.488862	-0.381847
YOR089C	Vps21	S(188)	TAEEQNSASNEREsNNQR	1	-4.6886	-4.60325	-5.06901	-5.01459	-4.90233	-4.86605	-0.213733	-0.2628	0.166682	0.148541
YOR089C	Vps21	S(181);S(188)	TAEEQNsASNEREsNNQR	2	-6.13651	-6.00039	-6.17484	-6.08246	-6.09748	-5.99688	0.0390342	0.00351154	0.0773649	0.0855776
YOR089C	Vps21	S(183)	TAEEQNSAsNER	1	-5.36978	-5.20187	-5.76741	-5.73467	-5.86259	-5.93449	-0.492807	-0.732627	-0.0951753	-0.199827
YOR091W	Tma46	S(397)	KANsATLA	1	1.22754	1.161	-0.0602245	-0.20058	-0.535179	-0.61705	-1.76272	-1.77805	-0.474954	-0.41647
YOR101W	Ras1	S(226)	KNNGSYVPDNSLTNAGTGSsSK	1	-5.71402	-5.69291	-5.91068	-5.91059	-5.51692	-5.44938	0.197102	0.243533	0.393762	0.461215
YOR101W	Ras1	S(199)	DSELTSsATADR	1	-4.96589	-4.9686	-5.11859	-5.38736	-5.10651	-5.37003	-0.140625	-0.401436	0.0120795	0.0173227
YOR109W	Inp53	S(986)	EKsPTPQTSTASLSSVTK	1	-0.0906283	-0.264732	-0.343222	-0.155606	-0.982818	-0.902094	-0.89219	-0.637362	-0.639596	-0.746488
YOR109W	Inp53	S(1035)	STSNLAsPMSSK	1	-3.86199	-3.8971	-3.66961	-3.59696	-3.33947	-3.24304	0.522526	0.654061	0.330145	0.353919
YOR109W	Inp53	T(988)	SPtPQTSTASLSSVTK	1	-4.11669	-4.22189	-4.13124	-4.38234	-3.88635	-3.97014	0.23034	0.251746	0.244895	0.412199
YOR109W	Inp53	T(1061)	QQtPTAFAASR	1	-2.51839	-2.93892	-3.24421	-3.28757	-3.25314	-3.20394	-0.734743	-0.265019	-0.00892199	0.0836266
YOR110W	Tfc7	S(365)	TAGLLsPTEENETTNAGQSK	1	3.54827	3.42683	3.33436	3.49332	3.65464	3.86689	0.106372	0.440067	0.320285	0.373573
YOR110W	Tfc7	T(373)	TAGLLSPTEENETtNAGQSK	1	0.510849	0.459523	0.382209	0.692713	0.818406	0.980509	0.307558	0.520986	0.436197	0.287796
YOR123C	Leo1	S(372)	KQNsPTTYGASR	1	7.99553	7.8301	8.3884	7.95985	7.97564	7.67824	-0.0198888	-0.151858	-0.41276	-0.281603
YOR123C	Leo1	S(339)	KQsQILR	1	5.69514	5.74918	5.02922	4.64231	4.30407	3.89804	-1.39108	-1.85114	-0.72515	-0.744268
YOR123C	Leo1	T(375)	QNSPTtYGASR	1	5.08192	5.26246	5.588	5.17934	4.88743	4.63725	-0.194488	-0.625211	-0.700567	-0.542094
YOR124C	Ubp2	S(907)	KKNESNDAEVsENEDTTGLTSPTR	1	-1.58422	-1.4911	-1.40624	-1.42852	-1.57681	-1.59561	0.00741642	-0.104511	-0.170572	-0.16709
YOR153W	Pdr5	S(841)	SDLSsDRK	1	-4.66593	-4.67381	-4.16073	-4.07609	-4.45839	-4.36548	0.207546	0.308335	-0.297654	-0.289392
YOR153W	Pdr5	T(51)	TLtAQSMQNSTQSAPNK	1	-3.89527	-3.98701	-4.07784	-3.99867	-5.08354	-4.92468	-1.18827	-0.937675	-1.0057	-0.926015
YOR173W	Dcs2	S(341)	HDGIATsPEK	1	-4.24766	-3.97968	-4.16512	-4.25754	-4.31372	-4.32888	-0.0660651	-0.349195	-0.1486	-0.0713332
YOR173W	Dcs2	T(340)	HDGIAtSPEK	1	-4.78167	-4.41256	-4.67735	-4.83628	-4.97721	-11.8866	-0.195541	-7.47406	-0.299865	-7.05033
YOR175C	Ale1	S(512)	DISAsSPNLGGILK	1	-5.29386	-5.37531	-6.2787	-6.40187	-5.72902	-5.78464	-0.435168	-0.409323	0.549672	0.617229
YOR175C	Ale1	S(513)	DISASsPNLGGILK	1	-2.5391	-2.69985	-2.32181	-2.18278	-2.62149	-2.52267	-0.0823875	0.177177	-0.299684	-0.339889
YOR181W	Las17	S(225)	TSSFSDINSTTASAPTTPAPALPPAsPEVR	1	-2.03989	-2.08529	-1.67241	-1.60685	-1.28937	-1.58325	0.750518	0.502036	0.383043	0.0235926
YOR195W	Slk19	S(27)	EQNSENCsQERNPR	1	-2.12001	-1.74823	-1.45299	-1.57241	-1.97761	-1.7415	0.142399	0.00673321	-0.52462	-0.169091
YOR195W	Slk19	S(45)	TFNSEPDSSFNsPGSSQFVIHPHEPLEK	1	1.32692	1.6125	1.58276	1.43669	0.481169	0.653916	-0.845746	-0.958587	-1.10159	-0.782771
YOR195W	Slk19	S(128)	HVLALNYsPIR	1	0.171333	0.298103	0.419619	0.0609746	-1.15221	-0.869824	-1.32354	-1.16793	-1.57183	-0.930799
YOR198C	Bfr1	S(260)	EEEQRLsK	1	-6.5869	-6.35073	-5.71372	-5.58425	-6.16938	-6.20299	0.41752	0.147744	-0.455657	-0.618732
YOR198C	Bfr1	T(336)	KVVADDLVLVtPK	1	-10.2691	-10.2277	-10.2782	-10.3733	-10.4356	-10.4763	-0.166515	-0.24855	-0.157453	-0.103
YOR204W	Ded1	S(594)	SRDNsFR	1	-4.84517	-4.67843	-4.51837	-4.62916	-5.40435	-5.48657	-0.559176	-0.808141	-0.88598	-0.857405
YOR204W	Ded1	S(557)	DAMMSAPGsR	1	-5.00225	-5.43913	-5.25422	-5.32414	-4.91267	-5.21574	0.0895737	0.223382	0.341549	0.108393
YOR204W	Ded1	S(553);S(557)	DAMMsAPGsR	2	-5.88689	-7.0068	-7.32728	-7.59665	-7.88094	-8.44676	-1.99405	-1.43996	-0.553662	-0.850115
YOR204W	Ded1	S(387)	VGsTSENITQK	1	-8.06608	-7.74609	-8.05333	-8.09785	-8.09976	-8.12591	-0.0336798	-0.379828	-0.0464275	-0.0280673
YOR204W	Ded1	S(557);S(561)	DAMMSAPGsRSNsR	2	-7.26284	-7.38712	-7.38738	-7.52884	-7.58353	-7.74128	-0.320693	-0.354159	-0.196155	-0.212441
YOR212W	Ste4	T(318)	GYEERtPTPTYMAANMEYNTAQSPQTLK	1	-1.52528	-1.5427	-1.56615	-1.73903	-1.61346	-1.56929	-0.088178	-0.0265879	-0.0473037	0.169743
YOR217W	Rfc1	S(80)	ASsPTVKPASSK	1	4.59921	4.45323	4.75534	4.54262	4.13016	4.4134	-0.469058	-0.0398271	-0.625183	-0.129216
YOR220W	Rcn2	S(255)	SNAASCTENDVNATASNPPKsPSITVNEFFH	1	-2.46542	-2.40993	-2.37475	-2.35392	-2.18318	-2.26753	0.282236	0.142393	0.191566	0.0863843
YOR220W	Rcn2	S(104)	SRsTDDAVSLQDNNLALLEDHR	1	-3.93061	-3.84931	-3.5364	-3.62922	-3.51086	-3.33414	0.419757	0.515169	0.0255423	0.295081
YOR220W	Rcn2	S(160)	SSLEsPTMLK	1	-1.64868	-1.68526	-1.37045	-1.32964	-1.09796	-1.04974	0.550721	0.635521	0.272494	0.279908
YOR220W	Rcn2	S(152)	GGSSLsPDKSSLESPTMLK	1	-2.69314	-2.77823	-2.98302	-2.92062	-2.82919	-2.73985	-0.136054	0.0383739	0.153827	0.180762
YOR220W	Rcn2	S(102)	sRSTDDAVSLQDNNLALLEDHR	1	-3.04456	-2.99796	-2.77894	-2.63698	-2.48953	-2.57547	0.555034	0.422493	0.289415	0.061505
YOR220W	Rcn2	S(201)	SSQTsLPSQLENK	1	-1.09776	-1.07498	-0.661336	-0.623266	-0.883937	-0.773442	0.213818	0.301534	-0.222602	-0.150176
YOR220W	Rcn2	S(204)	SSQTSLPsQLENK	1	-3.14399	-2.985	-2.63123	-2.70069	-2.92152	-2.99096	0.222462	-0.00595368	-0.290295	-0.290271
YOR220W	Rcn2	S(186)	SsSSTSNLSLNR	1	-2.46935	-2.34553	-1.63183	-1.87373	-2.17342	-2.32019	0.295931	0.0253451	-0.541594	-0.446462
YOR220W	Rcn2	S(198)	SsQTSLPSQLENK	1	0.925283	1.01596	0.338792	0.252774	-0.138711	-0.459495	-1.06399	-1.47545	-0.477503	-0.712269
YOR220W	Rcn2	S(188)	SSSsTSNLSLNR	1	0.700611	0.782497	0.651814	0.446875	-0.0469536	-0.0434685	-0.747565	-0.825965	-0.698767	-0.490343
YOR220W	Rcn2	S(187)	SSsSTSNLSLNR	1	0.93042	0.801715	1.16777	0.99867	0.0953456	0.0965809	-0.835074	-0.705134	-1.07243	-0.902089
YOR239W	Abp140	S(103)	LDSKsENADINVNDFQESK	1	-4.63613	-4.72921	-4.81966	-4.70858	-4.49483	-4.57743	0.141306	0.151782	0.324835	0.131145
YOR239W	Abp140	S(101)	LDsKSENADINVNDFQESK	1	-5.20758	-5.20545	-5.46321	-5.40395	-5.15909	-5.34552	0.0484867	-0.140076	0.304119	0.0584282
YOR239W	Abp140	S(201)	ETENAENAsQQANDGSTSTTTSK	1	-3.82315	-3.78403	-4.00976	-3.82989	-3.94414	-3.98631	-0.120989	-0.202288	0.0656175	-0.156423
YOR239W	Abp140	S(208)	ETENAENASQQANDGsTSTTTSK	1	-7.27751	-7.16907	-7.64868	-7.16885	-8.00821	-8.1764	-0.730698	-1.00733	-0.359527	-1.00755
YOR261C	Rpn8	T(325)	VSDDSESGDKEAtAPLIQQK	1	-6.20195	-6.33743	-7.10592	-7.0465	-7.35337	-7.58299	-1.15142	-1.24556	-0.247448	-0.536492
YOR265W	Rbl2	S(94)	sAITSAQELLDSK	1	-3.87347	-4.00317	-4.14936	-4.19249	-3.98663	-4.05148	-0.113165	-0.0483122	0.162731	0.141012
YOR267C	Hrk1	S(122)	QTHsMAELK	1	-0.308681	-0.147119	-0.433515	-0.555508	-1.09997	-1.10245	-0.791285	-0.955328	-0.666452	-0.54694
YOR267C	Hrk1	S(47)	KQsNDSLR	1	0.672511	0.947993	0.360525	0.417962	0.770159	1.04359	0.0976476	0.0955938	0.409634	0.625625
YOR267C	Hrk1	S(498)	TVQNQVPNTPAsIQGK	1	-1.87365	-1.80621	-1.96343	-2.00829	-2.46047	-2.47607	-0.586818	-0.669859	-0.497042	-0.467772
YOR267C	Hrk1	S(37)	SSKsFLNFIGR	1	0.233079	0.0207387	-1.03438	-1.00261	-1.72275	-1.89595	-1.95583	-1.91669	-0.688372	-0.89334
YOR267C	Hrk1	S(160)	STsTVNLNNHYR	1	-1.16864	-1.01908	-0.943027	-0.862142	-1.79827	-1.84477	-0.629633	-0.825696	-0.855244	-0.98263
YOR276W	Caf20	S(59)	SsHHHGRPK	1	-3.84988	-3.84078	-3.41464	-3.08948	-3.35436	-3.47102	0.495514	0.369761	0.0602772	-0.381545
YOR276W	Caf20	T(102)	GSGEDDEEETETtPTSTVPVATIAQETLK	1	-6.0979	-5.96064	-6.41234	-6.25523	-6.09803	-6.11251	-0.000129634	-0.151874	0.314311	0.142722
YOR276W	Caf20	T(101)	KKGSGEDDEEETEtTPTSTVPVATIAQETLK	1	-4.94309	-5.0181	-5.32748	-5.19539	-4.92536	-4.84298	0.0177351	0.175112	0.402117	0.352409
YOR276W	Caf20	T(106)	GSGEDDEEETETTPTStVPVATIAQETLK	1	-7.03309	-7.13175	-7.21757	-6.96208	-6.8577	-6.96998	0.175381	0.161777	0.359867	-0.00789527
YOR276W	Caf20	S(91)	KKGsGEDDEEETETTPTSTVPVATIAQETLK	1	-2.9289	-2.95441	-3.05352	-2.91546	-3.07182	-2.95313	-0.142926	0.00128469	-0.018297	-0.0376706
YOR281C	Plp2	S(35)	APsPTAK	1	1.58068	1.25787	1.50283	1.66732	1.7163	1.76718	0.135625	0.509311	0.213476	0.099859
YOR281C	Plp2	S(243)	DDEEsREER	1	-4.89696	-5.14401	-5.15657	-5.29765	-5.32709	-5.43107	-0.430138	-0.287053	-0.170524	-0.133415
YOR298C-A	Mbf1	S(143)	GNNIGsPLGAPK	1	-5.19239	-5.22934	-5.58101	-5.52762	-5.54012	-5.6648	-0.347724	-0.43546	0.0408893	-0.137181
YOR358W	Hap5	S(7)	NFsPQQGQGPQESLPEGPQPSTMIQR	1	3.2751	3.3588	3.20468	3.40002	3.64137	3.64002	0.366269	0.28123	0.436689	0.240007
YOR370C	Mrs6	S(464)	ESSSGLENDEEIVQLTGNGHTIVNsVK	1	-5.28981	-5.35762	-5.33416	-5.42472	-5.55246	-5.39487	-0.262653	-0.0372577	-0.218297	0.0298461
YOR374W	Ald4	T(361)	VGDPFDEStFQGAQTSQMQLNK	1	-11.0206	-11.0798	-11.312	-11.2786	-11.3665	-11.1841	-0.345856	-0.104363	-0.0544428	0.0945114
YOR375C	Gdh1	Y(73)	GPyKGGLR	1	-2.27086	-2.25803	-2.97697	-3.63085	-3.25961	-3.4573	-0.988751	-1.19927	-0.282643	0.173547
YPL019C	Vtc3	S(592)	IsVPDGK	1	-3.05815	-2.83164	-2.57078	-2.5693	-2.49773	-2.53593	0.560416	0.295713	0.073049	0.0333715
YPL019C	Vtc3	S(274)	SNSLSSDGNsNQDVEIGK	1	-0.578347	-0.610516	-0.755402	-0.779287	-0.768747	-0.900427	-0.190399	-0.289911	-0.0133444	-0.121141
YPL019C	Vtc3	S(267)	SNsLSSDGNSNQDVEIGK	1	-3.97407	-3.89043	-4.25517	-4.33746	-4.92439	-4.95801	-0.950322	-1.06758	-0.669227	-0.620548
YPL030W	Trm44	S(107)	KFEIDNGNEsGEEDVKK	1	-3.0872	-3.01619	-3.03514	-3.1115	-2.8335	-2.76335	0.253696	0.252844	0.201637	0.348154
YPL032C	Svl3	S(660)	NSNMPNIGNPSSINMSDFGRPPNNSsQTR	1	-3.32321	-3.40479	-3.61791	-3.85969	-3.85852	-3.98457	-0.535306	-0.579786	-0.240607	-0.124887
YPL032C	Svl3	S(555)	KPsFPQLQQSANVR	1	2.01988	1.71753	1.60242	1.55233	1.63758	1.62897	-0.382305	-0.0885596	0.0351574	0.0766417
YPL032C	Svl3	T(456)	ATGtPNLR	1	0.606087	0.369298	0.091059	-0.097123	0.522039	0.390982	-0.0840473	0.0216838	0.43098	0.488105
YPL032C	Svl3	S(650)	NSNMPNIGNPSSINMsDFGRPPNNSSQTR	1	-1.21305	-1.25135	-1.68163	-1.77529	-1.82569	-1.8316	-0.612645	-0.580254	-0.14406	-0.0563143
YPL043W	Nop4	T(656)	KEEAtTPTNPDDK	1	-3.26615	-3.41035	-3.38518	-3.43963	-3.61158	-3.49109	-0.345429	-0.080734	-0.2264	-0.0514557
YPL043W	Nop4	T(657)	KEEATtPTNPDDK	1	-3.36003	-3.40999	-3.45304	-3.5653	-3.74931	-3.77609	-0.389279	-0.366091	-0.29627	-0.210789
YPL061W	Ald6	S(262)	SVAVDSsESNLK	1	-6.10696	-6.04542	-6.82527	-6.95116	-7.44506	-7.43273	-1.3381	-1.38731	-0.619785	-0.481565
YPL070W	Muk1	S(245)	ILIVGTSVSsPNK	1	0.0789096	0.330678	-0.644194	-0.606525	-0.00460072	-0.0273131	-0.0835103	-0.357991	0.639593	0.579212
YPL070W	Muk1	S(244)	ILIVGTSVsSPNK	1	-1.12785	-0.981357	-2.00674	-1.84912	-1.40973	-1.18761	-0.281878	-0.206254	0.597016	0.661506
YPL070W	Muk1	S(184)	RSsSLFSNESISNSTNATQMLSPEEIKK	1	0.179061	0.2454	-0.60804	-0.555331	-0.243523	-0.163718	-0.422584	-0.409118	0.364517	0.391612
YPL070W	Muk1	S(523)	SSsQLSMELSNR	1	2.07377	2.12359	1.64684	1.56179	1.55832	1.4026	-0.515446	-0.720985	-0.0885105	-0.159181
YPL070W	Muk1	S(172)	SsSGNSLMRPR	1	1.75122	1.78025	1.00658	1.00354	0.977408	0.90705	-0.773809	-0.873199	-0.0291735	-0.0964937
YPL070W	Muk1	S(67)	LENNKsPILTK	1	3.54982	3.12288	1.5551	1.39699	0.88042	0.999287	-2.6694	-2.12359	-0.67468	-0.397705
YPL082C	Mot1	S(677)	sISETTTDSDIPIPK	1	-1.43128	-1.44134	-2.12397	-2.02213	-2.51793	-2.56309	-1.08665	-1.12175	-0.39396	-0.540963
YPL084W	Bro1	S(715)	QTEDSTANsPAPPLPPLDSK	1	2.49167	2.29055	2.27076	1.95671	2.01698	2.13818	-0.474686	-0.152379	-0.253772	0.181469
YPL085W	Sec16	S(360)	KSEsCTAADER	1	0.536026	0.423149	0.275389	0.292039	-0.390497	-0.272106	-0.926523	-0.695254	-0.665886	-0.564144
YPL085W	Sec16	S(678)	KGsNNSNRPPVIPLGTQGPR	1	1.79908	1.88173	1.9828	2.02178	1.72863	1.99245	-0.0704494	0.110713	-0.254175	-0.0293334
YPL085W	Sec16	S(1515)	IGDSLQGsPQR	1	1.58869	1.52117	2.03631	2.2084	2.49635	2.63903	0.907665	1.11786	0.460039	0.430633
YPL085W	Sec16	S(2143)	TSPSPTGPNPNNSPSPsSPISR	1	-4.00302	-3.99768	-3.34979	-3.16126	-2.27711	-2.27524	1.72591	1.72244	1.07268	0.886019
YPL085W	Sec16	S(806)	YAPVsPTVQQK	1	2.35584	2.08368	2.34135	2.32255	3.14969	3.22801	0.793853	1.14433	0.808341	0.905463
YPL085W	Sec16	S(706)	TNSAISQsPVNYAFPNPYK	1	0.327391	-0.00750231	-0.128827	0.0355918	0.526828	0.636737	0.199437	0.644239	0.655655	0.601145
YPL085W	Sec16	S(1634)	ANSsQGSLMYSPSVEALPIDPVVPQVHETGYNDFGNK	1	-2.88393	-2.94051	-2.8462	-2.64629	-2.22227	-2.12508	0.661661	0.815429	0.623934	0.521212
YPL085W	Sec16	S(2144)	TSPSPTGPNPNNSPSPSsPISR	1	0.272129	0.269459	0.439375	0.420063	0.854059	0.992116	0.581929	0.722657	0.414684	0.572053
YPL085W	Sec16	S(787)	HATQYGLNNGVPPVsPYGQATINLPTANK	1	-0.140933	-0.491276	-0.455557	-0.435257	0.028478	0.111217	0.169411	0.602493	0.484035	0.546475
YPL085W	Sec16	S(144)	NPsLDVVAGELHNNNEHTQK	1	-1.88459	-1.90959	-2.13808	-1.99706	-2.12881	-2.0341	-0.244218	-0.124516	0.00926769	-0.0370493
YPL085W	Sec16	S(499)	TENSMQTsTEK	1	-0.770302	-0.930061	-1.10817	-1.0098	-1.12442	-1.01472	-0.354114	-0.0846574	-0.0162445	-0.00492105
YPL085W	Sec16	S(660)	FGsGNSFSSLDKPIPQSR	1	0.498511	0.41424	0.601468	0.935748	0.734118	1.00818	0.235607	0.593941	0.13265	0.0724326
YPL085W	Sec16	S(1611)	REsIISTGSEFLPPPK	1	0.62484	0.461144	0.652428	0.753707	0.657663	0.81618	0.0328233	0.355036	0.00523505	0.0624729
YPL085W	Sec16	S(1602)	LGTVPSNYVsSPDLVR	1	1.66661	1.57632	1.62773	1.78825	1.57836	1.76919	-0.0882489	0.192873	-0.0493739	-0.0190557
YPL085W	Sec16	S(1576)	sNSNVPSLFADFPAPPK	1	-2.90044	-2.79813	-2.68051	-2.42354	-2.87807	-2.86976	0.0223715	-0.0716295	-0.197556	-0.446223
YPL085W	Sec16	S(607)	TGLGTPNQQVSVPNIVsPKPPVVK	1	0.395156	-0.00814347	-0.509804	-0.303185	-0.49256	-0.346597	-0.887716	-0.338453	0.0172439	-0.0434116
YPL085W	Sec16	S(663)	FGSGNsFSSLDKPIPQSR	1	0.644523	0.418834	0.409838	0.465743	0.293417	0.343581	-0.351106	-0.0752529	-0.116421	-0.122162
YPL085W	Sec16	S(701)	TNsAISQSPVNYAFPNPYK	1	-0.657402	-0.875779	-0.479322	-0.499296	-0.767213	-0.545085	-0.109811	0.330694	-0.287892	-0.045789
YPL085W	Sec16	S(2141)	TSPSPTGPNPNNSPsPSSPISR	1	-0.59004	-0.617475	-0.917554	-0.910086	-1.31734	-1.05629	-0.727305	-0.438815	-0.39979	-0.146205
YPL085W	Sec16	S(674)	FGSGNSFSSLDKPIPQsR	1	0.968229	0.86386	0.717394	0.788612	0.294518	0.46247	-0.673711	-0.40139	-0.422876	-0.326142
YPL085W	Sec16	S(2130)	TSPsPTGPNPNNSPSPSSPISR	1	-3.29923	-3.26492	-2.67837	-2.67001	-3.57256	-3.12556	-0.273334	0.13936	-0.894198	-0.455552
YPL085W	Sec16	S(762)	GVSNAsVGSSASFGAR	1	-1.14287	-1.17832	-0.962212	-0.980959	-1.50152	-1.41769	-0.358651	-0.23937	-0.539308	-0.436732
YPL085W	Sec16	S(759)	GVsNASVGSSASFGAR	1	-0.184593	-0.0589196	-0.142166	0.0250642	-0.779224	-0.591468	-0.594631	-0.532549	-0.637058	-0.616532
YPL085W	Sec16	S(2139)	TSPSPTGPNPNNsPSPSSPISR	1	-0.547671	-0.729462	-0.963725	-1.12182	-1.78579	-1.46607	-1.23812	-0.736606	-0.822064	-0.34425
YPL090C	Rps6A	S(233)	RASsLKA	1	-6.351	-6.36878	-7.18817	-6.98735	-7.96212	-7.94999	-1.61112	-1.58121	-0.773952	-0.962636
YPL090C	Rps6A	S(232)	RAsSLK	1	-1.53308	-1.3554	-2.48022	-2.09187	-3.75579	-3.50372	-2.22271	-2.14832	-1.27557	-1.41185
YPL105C	Syh1	S(648)	TPsPSSSALNSSNTSNAWTTVSSK	1	0.0354115	-0.219297	-0.350008	-0.496508	-0.494031	-0.312817	-0.529442	-0.0935204	-0.144023	0.183692
YPL106C	Sse1	S(384)	GAAFICAIHsPTLR	1	-10.4591	-10.2908	-10.3032	-10.1118	-10.6925	-10.7864	-0.233358	-0.49555	-0.389299	-0.674573
YPL106C	Sse1	S(355)	QSIsEAFGKPLSTTLNQDEAIAK	1	-6.6956	-6.3464	-7.71188	-7.68026	-8.47205	-8.76266	-1.77645	-2.41626	-0.760167	-1.0824
YPL112C	Pex25	S(304)	DDGSQsPIR	1	4.41933	4.39376	4.5327	4.36378	4.89095	4.94323	0.47162	0.549468	0.358251	0.579452
YPL116W	Hos3	S(533)	SNAsPEKELHENKPR	1	3.7745	3.80335	3.6315	3.56733	3.2786	3.27196	-0.495906	-0.531397	-0.352896	-0.295369
YPL118W	Mrp51	S(327)	RPsVGNIQEANNLLNIIK	1	0.897777	0.75689	-0.26678	-0.492852	0.0958912	-0.0642521	-0.801886	-0.821143	0.362671	0.4286
YPL160W	Cdc60	S(733)	sTGNFMTLEQTVEK	1	-9.15882	-9.16265	-9.25411	-9.14125	-8.90343	-9.02857	0.255397	0.134086	0.35068	0.112682
YPL180W	Tco89	S(84)	TIsGLNMTALTR	1	2.01026	1.80792	1.79169	1.61122	1.78274	1.55825	-0.22752	-0.249676	-0.00895732	-0.0529685
YPL180W	Tco89	S(136)	sKSTQSVLSLR	1	-0.998671	-1.06774	-0.984244	-1.26451	-1.07676	-1.12932	-0.0780851	-0.0615837	-0.0925114	0.135184
YPL190C	Nab3	T(178)	REtLEK	1	-2.7073	-2.57977	-3.67988	-3.82965	-4.92359	-4.7118	-2.21629	-2.13203	-1.24372	-0.882144
YPL191C	Ypl191C	S(343)	RSsLLNAK	1	-0.350804	-0.539553	-0.556056	-0.285037	-0.3591	-0.233342	-0.00829587	0.306211	0.196956	0.0516952
YPL195W	Apl5	S(918)	AKNsPEPNEFLR	1	1.16373	1.1307	1.0677	1.0275	0.827808	0.907992	-0.335921	-0.222707	-0.239895	-0.119512
YPL195W	Apl5	S(770)	TDNsLNSLSLSTTEISR	1	-2.54483	-2.60513	-2.55862	-2.68871	-2.60556	-2.54109	-0.0607282	0.0640386	-0.0469352	0.147624
YPL196W	Oxr1	S(14)	sIAGTDSSDSTAYTTASESSPQLK	1	-2.82696	-3.0105	-3.01785	-3.01024	-2.92311	-2.80877	-0.0961464	0.201729	0.0947381	0.201472
YPL204W	Hrr25	T(144)	RGStVHVIDFGLSK	1	-2.68728	-2.45827	-2.36505	-2.20311	-2.0129	-1.95009	0.674375	0.508179	0.352146	0.253019
YPL204W	Hrr25	S(330)	GDSNANSNAASASNSTDNKsETFNK	1	-3.17817	-3.09116	-3.42097	-3.48611	-3.75492	-3.66671	-0.576756	-0.575554	-0.333951	-0.180599
YPL218W	Sar1	S(157)	SALGLLNTTGsQR	1	-5.97035	-5.83998	-6.34134	-6.37401	-6.21925	-5.97862	-0.248896	-0.138641	0.122091	0.395383
YPL223C	Gre1	T(92)	QQPQSNLGGNTQFGGNDFQQQTTDYTAGtGGGTYTQTYR	1	-7.0255	-6.72005	-5.77102	-5.28463	-4.41278	-6.5879	2.61272	0.132146	1.35824	-1.30327
YPL223C	Gre1	T(96)	QQPQSNLGGNTQFGGNDFQQQTTDYTAGTGGGtYTQTYR	1	-7.10108	-6.80287	-5.98772	-5.54873	-4.68541	-6.92864	2.41567	-0.12577	1.30231	-1.37991
YPL223C	Gre1	T(74)	QQPQSNLGGNtQFGGNDFQQQTTDYTAGTGGGTYTQTYR	1	-9.11309	-8.72179	-8.10951	-7.65992	-6.62447	-8.79856	2.48863	-0.0767761	1.48504	-1.13864
YPL223C	Gre1	S(68)	QQPQsNLGGNTQFGGNDFQQQTTDYTAGTGGGTYTQTYR	1	-8.26718	-7.98181	-6.87392	-6.42648	-5.60179	-7.80034	2.66539	0.181475	1.27212	-1.37385
YPL223C	Gre1	S(145)	YQSSNIGsGRR	1	-5.05439	-5.10501	-4.47755	-4.45557	-4.21924	-6.45104	0.835144	-1.34603	0.258304	-1.99547
YPL223C	Gre1	S(47)	NQGsKADPYGEENQGNFPQR	1	-4.41701	-4.23561	-4.74493	-4.79395	-4.89832	-12.5261	-0.481314	-8.29054	-0.153395	-7.7322
YPL223C	Gre1	S(141)	YQSsNIGSGR	1	-4.17018	-4.02134	-4.7067	-4.67806	-4.74148	-12.9219	-0.571304	-8.90054	-0.0347831	-8.24382
YPL226W	New1	T(1191)	GTPKPVDtDDEED	1	-3.27145	-3.15753	-3.05911	-3.1014	-3.40699	-3.37621	-0.135539	-0.218678	-0.34788	-0.274809
YPL226W	New1	T(110)	QSAVtPNQSGTPTPSASTTSLTSLNEK	1	-5.54879	-5.27101	-5.29289	-5.19576	-4.0786	-3.94228	1.47019	1.32873	1.21429	1.25348
YPL226W	New1	T(110);T(124)	QSAVtPNQSGTPTPSASTtSLTSLNEK	2	-9.88402	-9.51416	-9.7859	-9.67554	-9.70803	-9.55819	0.175986	-0.0440297	0.077868	0.117347
YPL226W	New1	T(110);S(125)	QSAVtPNQSGTPTPSASTTsLTSLNEK	2	-5.22239	-5.01901	-5.08365	-5.05199	-4.94201	-4.93464	0.280374	0.0843635	0.141636	0.117344
YPL226W	New1	S(125)	QSAVTPNQSGTPTPSASTTsLTSLNEK	1	-6.19827	-5.96542	-6.08844	-5.97265	-5.7291	-5.7149	0.469177	0.250521	0.359346	0.257758
YPL228W	Cet1	S(124)	NLLSNGsPPMNDGSDANAK	1	-1.72736	-1.6722	-1.96473	-2.13159	-2.31187	-2.27529	-0.584512	-0.603089	-0.347144	-0.143703
YPL231W	Fas2	S(180)	sTVQNEILGDLGK	1	-10.652	-10.8095	-11.0637	-11.0695	-10.3965	-10.6608	0.255593	0.148734	0.667231	0.408752
YPL231W	Fas2	S(1730)	SGsLTFNSK	1	-7.97425	-8.01266	-8.26181	-8.35174	-7.64081	-7.53208	0.33344	0.480585	0.620994	0.819664
YPL235W	Rvb2	T(470)	SADPDAMDTtE	1	-3.66199	-3.66858	-4.05908	-3.99122	-4.40663	-4.29661	-0.744636	-0.628038	-0.347548	-0.305394
YPL237W	Sui3	S(112)	AGLDNVDAEsKEGTPSANSSIQQEVGLPYSELLSR	1	-5.99205	-6.0132	-6.0872	-5.93165	-6.47155	-6.272	-0.4795	-0.258804	-0.384352	-0.340352
YPL237W	Sui3	S(40)	ENGsGDDLFAGLK	1	-3.46683	-3.53828	-3.53185	-3.47379	-3.58519	-3.55508	-0.118364	-0.0167988	-0.0533437	-0.0812924
YPL237W	Sui3	S(92)	TKDSsVDAFEK	1	-5.24878	-5.32752	-5.57746	-5.68114	-6.07583	-6.06364	-0.827051	-0.736127	-0.498364	-0.382502
YPL237W	Sui3	T(116)	AGLDNVDAESKEGtPSANSSIQQEVGLPYSELLSR	1	-4.75811	-4.80403	-4.76166	-4.70544	-5.0208	-4.96757	-0.262687	-0.163545	-0.259138	-0.262127
YPL239W	Yar1	S(78)	ANsAEDLK	1	-3.45695	-3.43895	-3.54311	-3.62042	-3.49215	-3.50427	-0.0352022	-0.0653175	0.0509627	0.116159
YPL249C	Gyp5	S(159)	DVVsSPENR	1	-0.218313	-0.36045	-0.508506	-0.478501	-0.364113	-0.462683	-0.1458	-0.102233	0.144393	0.015818
YPL249C	Gyp5	S(66)	QQsLGHEENEAPTNVSR	1	-0.507163	-0.762691	-1.1041	-1.11381	-1.0467	-1.10853	-0.539539	-0.345835	0.0573941	0.00528402
YPL249C	Gyp5	S(284)	GNNSSENEVSAIPTTSsPPLPPR	1	-1.1204	-1.18573	-1.20391	-1.14827	-1.20444	-1.17479	-0.0840369	0.0109417	-0.000522181	-0.0265157
YPL249C	Gyp5	S(25)	NTDTIASEVHEGDNHsNNLVSLEEEIK	1	-1.76445	-1.80403	-1.8824	-1.54882	-1.41324	-1.36194	0.35121	0.44209	0.469154	0.186881
YPL249C	Gyp5	T(297)	QNVATStSPK	1	-0.737093	-0.996056	-1.50449	-1.21922	-1.46827	-1.6463	-0.731173	-0.650245	0.0362282	-0.427084
YPL260W	Ypl260W	S(161)	NSsPAYDEDGNDDR	1	-6.89257	-6.93665	-6.99897	-7.29907	-6.68458	-6.96074	0.207991	-0.0240983	0.314386	0.338322
YPL260W	Ypl260W	Y(164)	NSSPAyDEDGNDDR	1	-7.55101	-7.05524	-7.4935	-7.48897	-7.34537	-7.43651	0.205632	-0.381262	0.148125	0.0524596
YPR016C	Tif6	S(231)	LQDAQPEsISGNLR	1	-3.71932	-3.72427	-3.93028	-4.05627	-4.43788	-4.45515	-0.718557	-0.730882	-0.507597	-0.398883
YPR022C	Sdd4	S(20)	ENDNDLsPNSSSSPAER	1	0.348931	0.254062	0.36864	-0.228423	-0.378097	0.114561	-0.727028	-0.139501	-0.746737	0.342984
YPR036W-A	Spo24	S(63)	KNsLSLL	1	4.67864	4.14662	3.75163	3.63958	4.58877	4.61928	-0.0898754	0.472662	0.837136	0.979698
YPR036W-A	Spo24	S(24)	VAFLELTSDVSQPFVIPSLSPVsQPSSR	1	-2.29346	-2.80092	-2.22825	-2.58953	-2.54525	-2.424	-0.251793	0.376918	-0.316999	0.165528
YPR041W	Tif5	S(179)	sQNAPSDGTGSSTPQHHDEDEDELSR	1	-9.15313	-9.04453	-9.19191	-9.27351	-9.8867	-10.191	-0.73357	-1.14649	-0.694783	-0.917505
YPR041W	Tif5	T(191)	SQNAPSDGTGSStPQHHDEDEDELSR	1	-6.16905	-6.09149	-6.32261	-6.01667	-5.92589	-5.80958	0.243155	0.281916	0.396713	0.207099
YPR041W	Tif5	S(190)	SQNAPSDGTGSsTPQHHDEDEDELSR	1	-7.61695	-7.45459	-7.85704	-7.3211	-7.27679	-7.17501	0.340163	0.27958	0.580245	0.146096
YPR042C	Puf2	S(894)	KQHPQGFHsPGR	1	3.77782	3.44879	3.53869	3.3269	2.87022	2.91764	-0.907592	-0.531153	-0.668463	-0.409263
YPR042C	Puf2	S(876)	QLLEEVGLSSAGIsPK	1	0.72578	0.455191	0.580088	0.596173	0.295091	0.469838	-0.43069	0.0146467	-0.284997	-0.126335
YPR070W	Med1	S(404)	HGsVVEASR	1	3.98287	4.17213	3.86514	3.739	2.37369	2.13465	-1.60917	-2.03748	-1.49145	-1.60436
YPR074C	Tkl1	S(492)	sLPNIQVWRPADGNEVSAAYK	1	-8.44298	-8.42891	-8.26375	-8.28133	-8.04769	-8.01147	0.395283	0.417443	0.216062	0.269861
YPR074C	Tkl1	S(335)	RLsGQLPANWESK	1	-7.46029	-7.26149	-7.92795	-7.8353	-7.25002	-7.21202	0.210273	0.0494664	0.677932	0.623279
YPR088C	Srp54	S(12)	INsAVNNAISNTQDDFTTSVDVMLK	1	-6.82901	-6.88102	-6.82786	-6.76872	-6.83049	-6.76366	-0.0014854	0.117355	-0.00262885	0.00505999
YPR089W	Ypr089W	S(814)	QNEPQIsR	1	4.34187	4.21588	4.42679	4.09921	3.47127	3.44302	-0.870598	-0.772864	-0.95552	-0.656198
YPR129W	Scd6	S(165)	STPQDTNVNSQsRER	1	-6.78689	-6.87009	-7.29294	-7.35572	-7.46726	-7.18883	-0.680372	-0.318741	-0.174323	0.166891
YPR129W	Scd6	S(163)	STPQDTNVNsQSRER	1	-4.78517	-5.07029	-5.19391	-5.16413	-5.3898	-5.473	-0.604625	-0.402718	-0.195888	-0.308872
YPR133C	Spn1	S(118)	DRDSsATPSSR	1	-2.99887	-3.34649	-3.06337	-3.08357	-4.378	-4.40131	-1.37913	-1.05482	-1.31463	-1.31774
YPR133C	Spn1	T(15)	VVEAtPEDGTASSQNSTINAENENTK	1	-2.74877	-2.94637	-3.5387	-3.65847	-4.16599	-4.20129	-1.41722	-1.25492	-0.627295	-0.542813
YPR133C	Spn1	S(117)	DRDsSATPSSR	1	-6.14464	-6.16817	-6.57493	-6.82544	-7.47507	-7.38527	-1.33043	-1.2171	-0.900142	-0.559837
YPR133C	Spn1	S(117);S(118)	DRDssATPSSR	2	-6.16497	-6.34249	-8.15642	-8.52823	-9.52258	-9.22612	-3.35761	-2.88363	-1.36616	-0.697896
YPR148C	Ypr148C	S(47)	TQDTLNNALANANVNLNDPQTRLsIK	1	-7.09178	-6.77216	-6.87873	-6.80402	-7.06053	-7.0003	0.0312515	-0.228139	-0.181801	-0.196284
YPR149W	Nce102	T(169)	TGQVGVPtISQV	1	-2.04945	-1.9271	-1.70744	-1.52853	-1.2012	-1.29474	0.848253	0.632366	0.506249	0.233787
YPR149W	Nce102	S(171)	TGQVGVPTIsQV	1	-4.6517	-4.70077	-4.12748	-4.01364	-3.93859	-3.96353	0.713106	0.737241	0.188892	0.050113
YPR160W	Gph1	T(31)	RLtGFLPQEIK	1	-3.81635	-3.951	-4.72459	-4.75707	-5.33481	-6.00853	-1.51846	-2.05753	-0.610213	-1.25146
YPR160W	Gph1	S(19)	PPASTSTTNDMITEEPTsPHQIPR	1	-7.58158	-7.35655	-6.41584	-6.45071	-6.22231	-7.02782	1.35927	0.328735	0.193531	-0.577107
YPR163C	Tif3	S(71)	SGGFGGsFGGR	1	-4.43408	-4.35223	-4.93096	-4.92209	-5.68927	-5.70772	-1.25519	-1.35549	-0.758308	-0.785626
YPR172W	Ypr172W	S(99)	ESIsGTPTPTSIPHDEQR	1	-0.660959	-0.465812	-0.315041	-0.604678	-0.943175	-1.05389	-0.282216	-0.588083	-0.628135	-0.449217
YPR190C	Rpc82	S(394)	SGsNAAASLPSK	1	0.752793	0.889437	0.592284	0.505691	0.323475	0.300033	-0.429318	-0.589404	-0.268808	-0.205658
YPR190C	Rpc82	S(508)	SSVYEYVIASTLGPSAMRLsRCIR	1	-3.53188	-3.71181	-3.67562	-4.17035	-4.44259	-4.47492	-0.910718	-0.763106	-0.766969	-0.304569
GTK30D02750		S(289)	APVAsPRPAATPNLSK	1	3.89117	3.11186	1.37316	0.67165	1.53647	1.92625	-2.35469	-1.18562	0.163315	1.2546
GTK30D02750		S(289);T(295)	APVAsPRPAAtPNLSK	2	3.50276	2.90742	1.65553	1.3826	1.42796	1.63322	-2.0748	-1.27419	-0.227568	0.250626
GTK30H01560		S(32)	SGNsTAPGTAGYNDNLAQAKPVSSYISHEGPPKDELEELQK	1	-5.20548	-5.15457	-5.13886	-5.08445	-4.89717	-5.88772	0.308308	-0.733153	0.241682	-0.803267
GTK30L00200		S(13)	NIsHLDPTGVDNAYIPPEQPETK	1	1.87862	1.88591	0.937935	1.00772	0.583789	0.492493	-1.29483	-1.39342	-0.354146	-0.515227
GTK30N00600		S(36)	EVPSNQDPLAVsASNLPEFDR	1	-3.91896	-4.24918	-5.46564	-5.73084	-5.8119	-5.79906	-1.89295	-1.54989	-0.34626	-0.0682197
GTK30N00600		S(367);S(370)	NVsRTsPNTTNTK	2	-4.84466	-4.95103	-5.41947	-5.52333	-5.90775	-5.8998	-1.0631	-0.948769	-0.488286	-0.376467
Homologue_YER103W	SSA4	S(415)	NsTIPTKK	1	-6.15021	-6.07807	-6.30529	-6.51358	-6.41169	-6.52419	-0.261475	-0.446123	-0.106395	-0.0106156
PsXyl3		S(474)	SGDSsASSSASPQPEGDGTDLHK	1	-5.87061	-5.79443	-6.26512	-6.31139	-6.62957	-6.43759	-0.758961	-0.643159	-0.364451	-0.126207
PsXyl3		S(476);S(478)	SGDSSAsSsASPQPEGDGTDLHK	2	-8.5135	-8.5355	-9.02432	-9.07598	-9.60822	-9.44447	-1.09471	-0.908969	-0.583896	-0.368485
PsXyl3		S(480)	SGDSSASSSAsPQPEGDGTDLHK	1	-4.38884	-4.44084	-4.88638	-4.92697	-5.25486	-5.17646	-0.866024	-0.735623	-0.368482	-0.24949
PsXyl3		S(476);S(480)	SGDSSAsSSAsPQPEGDGTDLHK	2	-5.88091	-5.8943	-6.34676	-6.44716	-6.96909	-6.89619	-1.08818	-1.00189	-0.622325	-0.449032
PsXyl3		S(476)	SGDSSAsSSASPQPEGDGTDLHK	1	-6.71154	-6.59686	-7.18287	-7.12187	-7.83563	-7.85525	-1.12409	-1.25839	-0.652761	-0.733387

## Sheet: 7-2) Class I Phosphopeptides
Table S7-2) Phosphopeptides in Class I - those with an increase or decrease in phosphorylation in Y184 bcy1∆ compared to Y184 and Y184 ira2∆ in xylose -O2.
Column Descriptions:
Column 1	Systematic name for each yeast protein.
Column 2	Protein name for each yeast protein.
Column 3	Phosphosite(s) location on each protein
Column 4	Peptide containing phosphosite (lowercased letter)
Column 5	Grouping of phosphopeptide based on log2 FC values. Highlight indicates presence in phosphorylation network in Fig. 3.
1	2	3	4	5
Systematic Name	Protein Name	Phosphosite(s)	Peptide	Group
YAL017W	Psk1	S(255)	ANsLAYLPSILPEQDPLLK	Decreased Phosphorylation in bcy1∆ Relative to BOTH Strains
YAL035W	Fun12	S(379)	sTPAATPAATPTPSSASPNK	Decreased Phosphorylation in bcy1∆ Relative to BOTH Strains
YAL035W	Fun12	T(380)	StPAATPAATPTPSSASPNK	Decreased Phosphorylation in bcy1∆ Relative to BOTH Strains
YAL035W	Fun12	T(388)	STPAATPAAtPTPSSASPNKK	Decreased Phosphorylation in bcy1∆ Relative to BOTH Strains
YAL038W	Cdc19	S(9)	LTsLNVVAGSDLR	Decreased Phosphorylation in bcy1∆ Relative to BOTH Strains
YAR002W	Nup60	S(312)	RVsPNAAPR	Decreased Phosphorylation in bcy1∆ Relative to BOTH Strains
YBL024W	Ncl1	S(424)	LSsETPALESEGPQTK	Decreased Phosphorylation in bcy1∆ Relative to BOTH Strains
YBL047C	Ede1	S(580)	SsNNAFK	Decreased Phosphorylation in bcy1∆ Relative to BOTH Strains
YBL058W	Shp1	S(107);T(113)	RKGsTSPEPtK	Decreased Phosphorylation in bcy1∆ Relative to BOTH Strains
YBR001C	Nth2	S(112)	RGsEDDSFLSSQGNR	Decreased Phosphorylation in bcy1∆ Relative to BOTH Strains
YBR112C	Cyc8	S(741)	LNsPNSNINK	Decreased Phosphorylation in bcy1∆ Relative to BOTH Strains
YBR181C	Rps6B	S(232)	RAsSLK	Decreased Phosphorylation in bcy1∆ Relative to BOTH Strains
YBR181C	Rps6B	S(233)	RASsLKA	Decreased Phosphorylation in bcy1∆ Relative to BOTH Strains
YCL040W	Glk1	S(164)	LGFTFsYPVDQTSLNSGTLIR	Decreased Phosphorylation in bcy1∆ Relative to BOTH Strains
YCL040W	Glk1	T(176)	LGFTFSYPVDQTSLNSGtLIR	Decreased Phosphorylation in bcy1∆ Relative to BOTH Strains
YCR077C	Pat1	S(255)	DLsPEEQR	Decreased Phosphorylation in bcy1∆ Relative to BOTH Strains
YCR088W	Abp1	S(169)	SFTPSKsPAPVSK	Decreased Phosphorylation in bcy1∆ Relative to BOTH Strains
YDL019C	Osh2	T(1148)	TRtAASAGNGPTDDGTK	Decreased Phosphorylation in bcy1∆ Relative to BOTH Strains
YDL131W	Lys21	T(410)	DFHAELStPLLKPVNK	Decreased Phosphorylation in bcy1∆ Relative to BOTH Strains
YDL182W	Lys20	S(395)	NFHAEVsTPQVLSAK	Decreased Phosphorylation in bcy1∆ Relative to BOTH Strains
YDL182W	Lys20	T(396)	NFHAEVStPQVLSAK	Decreased Phosphorylation in bcy1∆ Relative to BOTH Strains
YDL223C	Hbt1	S(166)	ASPTAHRHsK	Decreased Phosphorylation in bcy1∆ Relative to BOTH Strains
YDL223C	Hbt1	S(218)	TTsPTNTHEHSK	Decreased Phosphorylation in bcy1∆ Relative to BOTH Strains
YDL226C	Gcs1	S(157)	LSATSQTAASATPGVAQsR	Decreased Phosphorylation in bcy1∆ Relative to BOTH Strains
YDL226C	Gcs1	T(161)	EGtPLENR	Decreased Phosphorylation in bcy1∆ Relative to BOTH Strains
YDL226C	Gcs1	T(170)	SAtPANSSNGANFQK	Decreased Phosphorylation in bcy1∆ Relative to BOTH Strains
YDL226C	Gcs1	S(168)	RsATPANSSNGANFQK	Decreased Phosphorylation in bcy1∆ Relative to BOTH Strains
YDR074W	Tps2	S(890)	RSAsYTGAK	Decreased Phosphorylation in bcy1∆ Relative to BOTH Strains
YDR097C	Msh6	S(128)	STTTDEDLsSSQSR	Decreased Phosphorylation in bcy1∆ Relative to BOTH Strains
YDR143C	San1	S(400)	NGINGPSSTTQNPPSNSGGsNNNQSPR	Decreased Phosphorylation in bcy1∆ Relative to BOTH Strains
YDR143C	San1	S(405)	NGINGPSSTTQNPPSNSGGSNNNQsPR	Decreased Phosphorylation in bcy1∆ Relative to BOTH Strains
YDR156W	Rpa14	S(121)	ETsIGVSATGGK	Decreased Phosphorylation in bcy1∆ Relative to BOTH Strains
YDR233C	Rtn1	S(206)	TKPYLDKVEsK	Decreased Phosphorylation in bcy1∆ Relative to BOTH Strains
YDR233C	Rtn1	S(232)	TAPVSSTAGPQTAsTSK	Decreased Phosphorylation in bcy1∆ Relative to BOTH Strains
YDR233C	Rtn1	T(219)	SKtAPVSSTAGPQTASTSK	Decreased Phosphorylation in bcy1∆ Relative to BOTH Strains
YDR233C	Rtn1	T(219);S(232)	SKtAPVSSTAGPQTAsTSK	Decreased Phosphorylation in bcy1∆ Relative to BOTH Strains
YDR348C	Pal1	T(323)	RGGDtQDAIK	Decreased Phosphorylation in bcy1∆ Relative to BOTH Strains
YDR432W	Npl3	S(349)	GGYDsPR	Decreased Phosphorylation in bcy1∆ Relative to BOTH Strains
YEL015W	Edc3	S(257)	LGQMIISQsR	Decreased Phosphorylation in bcy1∆ Relative to BOTH Strains
YER024W	Yat2	S(787)	TSSsSQVNLNR	Decreased Phosphorylation in bcy1∆ Relative to BOTH Strains
YER024W	Yat2	S(788)	KTSSSsQVNLNR	Decreased Phosphorylation in bcy1∆ Relative to BOTH Strains
YER063W	Tho1	S(78)	KEVsSEPK	Decreased Phosphorylation in bcy1∆ Relative to BOTH Strains
YER120W	Scs2	T(204)	QTSNStPAPQNQIK	Decreased Phosphorylation in bcy1∆ Relative to BOTH Strains
YER178W	Pda1	S(336)	YGGHsMSDPGTTYR	Decreased Phosphorylation in bcy1∆ Relative to BOTH Strains
YER178W	Pda1	Y(344)	YGGHSMSDPGTTyR	Decreased Phosphorylation in bcy1∆ Relative to BOTH Strains
YFR014C	Cmk1	S(11)	ESsPKQTEEDSEGK	Decreased Phosphorylation in bcy1∆ Relative to BOTH Strains
YFR017C	Igd1	S(83)	ERESsIGEHAPGAER	Decreased Phosphorylation in bcy1∆ Relative to BOTH Strains
YFR017C	Igd1	S(175)	SsFKYEDFK	Decreased Phosphorylation in bcy1∆ Relative to BOTH Strains
YFR053C	Hxk1	S(158)	DFMVEQELLNTKDTLPLGFTFsYPASQNK	Decreased Phosphorylation in bcy1∆ Relative to BOTH Strains
YGL056C	Sds23	S(42);S(46)	NTEANKsDTEsLHK	Decreased Phosphorylation in bcy1∆ Relative to BOTH Strains
YGL076C	Rpl7A	T(8)	ILtPESQLK	Decreased Phosphorylation in bcy1∆ Relative to BOTH Strains
YGL092W	Nup145	Y(283)	TySFSSSVSGNAPLPLASQSSLVSR	Decreased Phosphorylation in bcy1∆ Relative to BOTH Strains
YGL201C	Mcm6	S(249)	sITTSTSPEQTER	Decreased Phosphorylation in bcy1∆ Relative to BOTH Strains
YGL253W	Hxk2	S(158)	AFIDEQFPQGISEPIPLGFTFsFPASQNK	Decreased Phosphorylation in bcy1∆ Relative to BOTH Strains
YGR009C	Sec9	S(540)	EQTsQQLSQSTQR	Decreased Phosphorylation in bcy1∆ Relative to BOTH Strains
YGR054W	Ygr054W	T(568)	SSETSPDStPAPSAPASTNAPTNNK	Decreased Phosphorylation in bcy1∆ Relative to BOTH Strains
YGR083C	Gcd2	T(21)	QAtPTTTAAANGEK	Decreased Phosphorylation in bcy1∆ Relative to BOTH Strains
YGR159C	Nsr1	T(402)	SRNtASFAGSK	Decreased Phosphorylation in bcy1∆ Relative to BOTH Strains
YGR162W	Tif4631	S(908)	DAPPASKDsFITTR	Decreased Phosphorylation in bcy1∆ Relative to BOTH Strains
YGR162W	Tif4631	T(179)	LKETSDSTStSTPTPTPSTNDSK	Decreased Phosphorylation in bcy1∆ Relative to BOTH Strains
YGR186W	Tfg1	S(198)	DGsQTPTVDSVTK	Decreased Phosphorylation in bcy1∆ Relative to BOTH Strains
YGR211W	Zpr1	S(269)	VGsANPQFLSDATDIENFNNEVQTFR	Decreased Phosphorylation in bcy1∆ Relative to BOTH Strains
YGR271C-A	Efg1	S(14)	ALGsSLEMSQIMDAGTNK	Decreased Phosphorylation in bcy1∆ Relative to BOTH Strains
YGR272C	Ygr272C	S(14)	ALGsSLEMSQIMDAGTNK	Decreased Phosphorylation in bcy1∆ Relative to BOTH Strains
YHR073W	Osh3	T(210)	TStQQDMLFR	Decreased Phosphorylation in bcy1∆ Relative to BOTH Strains
YHR097C	Yhr097C	S(221)	ANsSTTTLDAIKPNSK	Decreased Phosphorylation in bcy1∆ Relative to BOTH Strains
YHR097C	Yhr097C	S(222)	ANSsTTTLDAIKPNSK	Decreased Phosphorylation in bcy1∆ Relative to BOTH Strains
YHR132W-A	Igo2	S(119)	QGsISSGPPPR	Decreased Phosphorylation in bcy1∆ Relative to BOTH Strains
YHR135C	Yck1	S(44)	SsMTATTAANSNSNSSR	Decreased Phosphorylation in bcy1∆ Relative to BOTH Strains
YHR135C	Yck1	S(493)	ATGQPPSQPQAQTQsQQFGAR	Decreased Phosphorylation in bcy1∆ Relative to BOTH Strains
YHR146W	Crp1	S(124)	SAGPPsTSNR	Decreased Phosphorylation in bcy1∆ Relative to BOTH Strains
YHR200W	Rpn10	S(259)	QQQQQQDQPEQsEQPEQHQDK	Decreased Phosphorylation in bcy1∆ Relative to BOTH Strains
YIL002W-A	Yil002W-A	T(5)	TRDtPEDVSTAGAK	Decreased Phosphorylation in bcy1∆ Relative to BOTH Strains
YIL118W	Rho3	T(143)	NNENESNAItPNNIQQDNSVSNDNGNNINSTSNGK	Decreased Phosphorylation in bcy1∆ Relative to BOTH Strains
YIR006C	Pan1	S(1237)	DASASsTSTFDAR	Decreased Phosphorylation in bcy1∆ Relative to BOTH Strains
YJL123C	Mtc1	S(272)	KPsVADGELGNSK	Decreased Phosphorylation in bcy1∆ Relative to BOTH Strains
YJL136C	Rps21B	S(65)	GEsDDSLNR	Decreased Phosphorylation in bcy1∆ Relative to BOTH Strains
YJL141C	Yak1	S(38)	AsPDNSYMGR	Decreased Phosphorylation in bcy1∆ Relative to BOTH Strains
YJL141C	Yak1	Y(530)	TVYTyIQSR	Decreased Phosphorylation in bcy1∆ Relative to BOTH Strains
YJL155C	Fbp26	S(435)	GTSQVGELSQsSTK	Decreased Phosphorylation in bcy1∆ Relative to BOTH Strains
YJL164C	Tpk1	S(22)	QGEEsQTGETSER	Decreased Phosphorylation in bcy1∆ Relative to BOTH Strains
YJL164C	Tpk1	S(28)	QGEESQTGETsERETTATESGNESK	Decreased Phosphorylation in bcy1∆ Relative to BOTH Strains
YJL177W	Rpl17B	S(65)	FNsSIGR	Decreased Phosphorylation in bcy1∆ Relative to BOTH Strains
YJR059W	Ptk2	S(15)	SPsVSTLK	Decreased Phosphorylation in bcy1∆ Relative to BOTH Strains
YJR059W	Ptk2	T(160)	NtHHAGLPQR	Decreased Phosphorylation in bcy1∆ Relative to BOTH Strains
YJR059W	Ptk2	T(56)	KRPtSPSISGSGSGGNSPSSSAGAR	Decreased Phosphorylation in bcy1∆ Relative to BOTH Strains
YJR059W	Ptk2	T(56);S(59)	KRPtSPsISGSGSGGNSPSSSAGAR	Decreased Phosphorylation in bcy1∆ Relative to BOTH Strains
YJR059W	Ptk2	T(56);S(65)	KRPtSPSISGSGsGGNSPSSSAGAR	Decreased Phosphorylation in bcy1∆ Relative to BOTH Strains
YJR059W	Ptk2	S(65)	KRPTSPSISGSGsGGNSPSSSAGAR	Decreased Phosphorylation in bcy1∆ Relative to BOTH Strains
YKL104C	Gfa1	S(332)	REVGAsMTR	Decreased Phosphorylation in bcy1∆ Relative to BOTH Strains
YKL196C	Ykt6	S(182)	SESLTAsSK	Decreased Phosphorylation in bcy1∆ Relative to BOTH Strains
YKR048C	Nap1	S(76)	LGsLVGQDSGYVGGLPK	Decreased Phosphorylation in bcy1∆ Relative to BOTH Strains
YKR095W	Mlp1	S(1803)	NVQsEEDTEK	Decreased Phosphorylation in bcy1∆ Relative to BOTH Strains
YLL029W	Fra1	S(14)	AHsISHVPGTHMR	Decreased Phosphorylation in bcy1∆ Relative to BOTH Strains
YLL048C	Ybt1	S(1516);T(1517)	ETSNEASstNSENVNK	Decreased Phosphorylation in bcy1∆ Relative to BOTH Strains
YLL048C	Ybt1	S(944)	ANsSANLAAK	Decreased Phosphorylation in bcy1∆ Relative to BOTH Strains
YLR044C	Pdc1	S(251)	GsIDEQHPR	Decreased Phosphorylation in bcy1∆ Relative to BOTH Strains
YLR075W	Rpl10	S(205)	KGsLENNIR	Decreased Phosphorylation in bcy1∆ Relative to BOTH Strains
YLR113W	Hog1	T(174)	IQDPQMtGYVSTR	Decreased Phosphorylation in bcy1∆ Relative to BOTH Strains
YLR175W	Cbf5	T(378)	VNENtPEQWK	Decreased Phosphorylation in bcy1∆ Relative to BOTH Strains
YLR206W	Ent2	T(442)	tGNQSISDK	Decreased Phosphorylation in bcy1∆ Relative to BOTH Strains
YLR249W	Yef3	S(1016)	KLSsAELR	Decreased Phosphorylation in bcy1∆ Relative to BOTH Strains
YLR257W	Ylr257W	S(121)	NKsINSESFSSPSLR	Decreased Phosphorylation in bcy1∆ Relative to BOTH Strains
YLR257W	Ylr257W	S(126)	SINSEsFSSPSLR	Decreased Phosphorylation in bcy1∆ Relative to BOTH Strains
YLR257W	Ylr257W	S(197)	GEsYQSAEQEIDHTAPEK	Decreased Phosphorylation in bcy1∆ Relative to BOTH Strains
YLR257W	Ylr257W	S(200)	GESYQsAEQEIDHTAPEK	Decreased Phosphorylation in bcy1∆ Relative to BOTH Strains
YLR257W	Ylr257W	S(66)	DDDIRDRsYTSVAELNR	Decreased Phosphorylation in bcy1∆ Relative to BOTH Strains
YLR257W	Ylr257W	S(69)	SYTsVAELNR	Decreased Phosphorylation in bcy1∆ Relative to BOTH Strains
YLR436C	Ecm30	S(1054)	GQSsVSLER	Decreased Phosphorylation in bcy1∆ Relative to BOTH Strains
YLR436C	Ecm30	S(504)	SNsSTTSNGTSNDTSDER	Decreased Phosphorylation in bcy1∆ Relative to BOTH Strains
YLR448W	Rpl6B	S(160)	QYLsASFSLK	Decreased Phosphorylation in bcy1∆ Relative to BOTH Strains
YML100W	Tsl1	S(73);T(75)	sAtRSPSAFNR	Decreased Phosphorylation in bcy1∆ Relative to BOTH Strains
YMR031C	Eis1	S(762)	EATETsSAVQTK	Decreased Phosphorylation in bcy1∆ Relative to BOTH Strains
YMR031C	Eis1	S(763)	EATETSsAVQTK	Decreased Phosphorylation in bcy1∆ Relative to BOTH Strains
YMR031C	Eis1	T(767)	EATETSSAVQtK	Decreased Phosphorylation in bcy1∆ Relative to BOTH Strains
YMR107W	Spg4	S(60)	RSsIGSQDSSDVEDVK	Decreased Phosphorylation in bcy1∆ Relative to BOTH Strains
YMR165C	Pah1	S(823)	REQsVNETGR	Decreased Phosphorylation in bcy1∆ Relative to BOTH Strains
YMR196W	Ymr196W	S(957)	SsVATTASTESSEQGPK	Decreased Phosphorylation in bcy1∆ Relative to BOTH Strains
YMR205C	Pfk2	T(152)	NAVSTKPtPPPAPEASAK	Decreased Phosphorylation in bcy1∆ Relative to BOTH Strains
YMR261C	Tps3	S(148)	VCsPSQEASASSISASR	Decreased Phosphorylation in bcy1∆ Relative to BOTH Strains
YMR261C	Tps3	S(193)	SSsKSAVITPVSK	Decreased Phosphorylation in bcy1∆ Relative to BOTH Strains
YMR261C	Tps3	S(974)	TSsSMSVGNNK	Decreased Phosphorylation in bcy1∆ Relative to BOTH Strains
YMR300C	Ade4	S(488)	REsIANNSSDMK	Decreased Phosphorylation in bcy1∆ Relative to BOTH Strains
YNL061W	Nop2	S(38)	GKRPsTTQGDEVSDR	Decreased Phosphorylation in bcy1∆ Relative to BOTH Strains
YNL098C	Ras2	S(225)	NVNSsTTVVNAR	Decreased Phosphorylation in bcy1∆ Relative to BOTH Strains
YNL178W	Rps3	S(221)	EEEPILAPsVK	Decreased Phosphorylation in bcy1∆ Relative to BOTH Strains
YNL183C	Npr1	S(153)	LsATSHTSGR	Decreased Phosphorylation in bcy1∆ Relative to BOTH Strains
YNL302C	Rps19B	S(125)	RIsENGQR	Decreased Phosphorylation in bcy1∆ Relative to BOTH Strains
YOL061W	Prs5	S(123)	ENYTFEsHPGTPVSSSLMTQRPGAESSLK	Decreased Phosphorylation in bcy1∆ Relative to BOTH Strains
YOL061W	Prs5	S(183)	KTLsFSR	Decreased Phosphorylation in bcy1∆ Relative to BOTH Strains
YOL123W	Hrp1	S(87)	QNGTANDKEGsNEDTK	Decreased Phosphorylation in bcy1∆ Relative to BOTH Strains
YOR014W	Rts1	S(236)	SSHsFER	Decreased Phosphorylation in bcy1∆ Relative to BOTH Strains
YOR042W	Cue5	T(50)	DGtPKVEEK	Decreased Phosphorylation in bcy1∆ Relative to BOTH Strains
YOR109W	Inp53	S(986)	EKsPTPQTSTASLSSVTK	Decreased Phosphorylation in bcy1∆ Relative to BOTH Strains
YOR123C	Leo1	S(339)	KQsQILR	Decreased Phosphorylation in bcy1∆ Relative to BOTH Strains
YOR153W	Pdr5	T(51)	TLtAQSMQNSTQSAPNK	Decreased Phosphorylation in bcy1∆ Relative to BOTH Strains
YOR195W	Slk19	S(128)	HVLALNYsPIR	Decreased Phosphorylation in bcy1∆ Relative to BOTH Strains
YOR195W	Slk19	S(45)	TFNSEPDSSFNsPGSSQFVIHPHEPLEK	Decreased Phosphorylation in bcy1∆ Relative to BOTH Strains
YOR220W	Rcn2	S(187)	SSsSTSNLSLNR	Decreased Phosphorylation in bcy1∆ Relative to BOTH Strains
YOR267C	Hrk1	S(160)	STsTVNLNNHYR	Decreased Phosphorylation in bcy1∆ Relative to BOTH Strains
YOR267C	Hrk1	S(37)	SSKsFLNFIGR	Decreased Phosphorylation in bcy1∆ Relative to BOTH Strains
YPL019C	Vtc3	S(267)	SNsLSSDGNSNQDVEIGK	Decreased Phosphorylation in bcy1∆ Relative to BOTH Strains
YPL090C	Rps6A	S(232)	RAsSLK	Decreased Phosphorylation in bcy1∆ Relative to BOTH Strains
YPL090C	Rps6A	S(233)	RASsLKA	Decreased Phosphorylation in bcy1∆ Relative to BOTH Strains
YPL106C	Sse1	S(355)	QSIsEAFGKPLSTTLNQDEAIAK	Decreased Phosphorylation in bcy1∆ Relative to BOTH Strains
YPL190C	Nab3	T(178)	REtLEK	Decreased Phosphorylation in bcy1∆ Relative to BOTH Strains
YPR041W	Tif5	S(179)	sQNAPSDGTGSSTPQHHDEDEDELSR	Decreased Phosphorylation in bcy1∆ Relative to BOTH Strains
YPR070W	Med1	S(404)	HGsVVEASR	Decreased Phosphorylation in bcy1∆ Relative to BOTH Strains
YPR089W	Ypr089W	S(814)	QNEPQIsR	Decreased Phosphorylation in bcy1∆ Relative to BOTH Strains
YPR133C	Spn1	S(117);S(118)	DRDssATPSSR	Decreased Phosphorylation in bcy1∆ Relative to BOTH Strains
YPR133C	Spn1	S(118)	DRDSsATPSSR	Decreased Phosphorylation in bcy1∆ Relative to BOTH Strains
YPR160W	Gph1	T(31)	RLtGFLPQEIK	Decreased Phosphorylation in bcy1∆ Relative to BOTH Strains
YPR163C	Tif3	S(71)	SGGFGGsFGGR	Decreased Phosphorylation in bcy1∆ Relative to BOTH Strains
YAL041W	Cdc24	S(741)	TTSSsFESEIK	Increased Phosphorylation in bcy1∆ Relative to BOTH Strains
YBL047C	Ede1	S(1093)	ANSNEDGEsVSSIQESPKISAQPK	Increased Phosphorylation in bcy1∆ Relative to BOTH Strains
YBR079C	Rpg1	S(893)	ATVsPDKAK	Increased Phosphorylation in bcy1∆ Relative to BOTH Strains
YCL040W	Glk1	S(72)	GLPMIPAFVTGsPNGTER	Increased Phosphorylation in bcy1∆ Relative to BOTH Strains
YDL150W	Rpc53	S(119)	SEGsGSSLVQK	Increased Phosphorylation in bcy1∆ Relative to BOTH Strains
YDR028C	Reg1	S(773)	sGSTNSLYDLAQPSLSSATPQQK	Increased Phosphorylation in bcy1∆ Relative to BOTH Strains
YDR028C	Reg1	Y(780)	SGSTNSLyDLAQPSLSSATPQQK	Increased Phosphorylation in bcy1∆ Relative to BOTH Strains
YER024W	Yat2	S(786)	KTSsSSQVNLNR	Increased Phosphorylation in bcy1∆ Relative to BOTH Strains
YER143W	Ddi1	T(346)	SFQEGLPAPTSVTTSSDKPLtPTK	Increased Phosphorylation in bcy1∆ Relative to BOTH Strains
YFL042C	Lam5	S(103)	SNVPsPVSR	Increased Phosphorylation in bcy1∆ Relative to BOTH Strains
YFR037C	Rsc8	S(379)	GGDsRDGSVSGSK	Increased Phosphorylation in bcy1∆ Relative to BOTH Strains
YFR053C	Hxk1	Y(270)	LADDIPSNSPMAINCEyGSFDNEHLVLPR	Increased Phosphorylation in bcy1∆ Relative to BOTH Strains
YGR132C	Phb1	S(246)	VGDGLLLIRRLEAsK	Increased Phosphorylation in bcy1∆ Relative to BOTH Strains
YHL007C	Ste20	T(511);S(517)	QTHAPtTPNKTsPNR	Increased Phosphorylation in bcy1∆ Relative to BOTH Strains
YHL007C	Ste20	T(573)	APAQETVTtPTSKPAQAR	Increased Phosphorylation in bcy1∆ Relative to BOTH Strains
YJL052W	Tdh1	S(124)	VVITAPSsSAPMFVVGVNHTK	Increased Phosphorylation in bcy1∆ Relative to BOTH Strains
YJL052W	Tdh1	T(136)	KVVITAPSSSAPMFVVGVNHtK	Increased Phosphorylation in bcy1∆ Relative to BOTH Strains
YJL128C	Pbs2	S(248)	TAQQPQQFAPsPSNKK	Increased Phosphorylation in bcy1∆ Relative to BOTH Strains
YJL128C	Pbs2	S(83)	SASVGSNQSEQDKGSSQsPK	Increased Phosphorylation in bcy1∆ Relative to BOTH Strains
YJL148W	Rpa34	S(60)	FPsNVDISK	Increased Phosphorylation in bcy1∆ Relative to BOTH Strains
YKL088W	Cab3	S(116)	SFsPSLPSAVSFTVPEVER	Increased Phosphorylation in bcy1∆ Relative to BOTH Strains
YKR092C	Srp40	S(127)	AREsDNEDAK	Increased Phosphorylation in bcy1∆ Relative to BOTH Strains
YLL048C	Ybt1	S(1516)	ETSNEASsTNSENVNK	Increased Phosphorylation in bcy1∆ Relative to BOTH Strains
YLR314C	Cdc3	S(2)	sLKEEQVSIK	Increased Phosphorylation in bcy1∆ Relative to BOTH Strains
YML100W	Tsl1	S(53)	ALSNNIsQESLVAPAPEQGVPPAISR	Increased Phosphorylation in bcy1∆ Relative to BOTH Strains
YML100W	Tsl1	S(71)	ALSNNISQESLVAPAPEQGVPPAIsR	Increased Phosphorylation in bcy1∆ Relative to BOTH Strains
YML127W	Rsc9	S(513)	QNsIPEVK	Increased Phosphorylation in bcy1∆ Relative to BOTH Strains
YMR086W	Seg1	S(656)	SNsPSPPEK	Increased Phosphorylation in bcy1∆ Relative to BOTH Strains
YNL106C	Inp52	S(1014)	EISIVsVSPR	Increased Phosphorylation in bcy1∆ Relative to BOTH Strains
YNL118C	Dcp2	S(722)	AFDsSSNVSSSK	Increased Phosphorylation in bcy1∆ Relative to BOTH Strains
YNR034W	Sol1	T(47)	STQMSGtSLNGNGNTESK	Increased Phosphorylation in bcy1∆ Relative to BOTH Strains
YPL085W	Sec16	S(2143)	TSPSPTGPNPNNSPSPsSPISR	Increased Phosphorylation in bcy1∆ Relative to BOTH Strains
YPL085W	Sec16	S(806)	YAPVsPTVQQK	Increased Phosphorylation in bcy1∆ Relative to BOTH Strains
YPL226W	New1	T(110)	QSAVtPNQSGTPTPSASTTSLTSLNEK	Increased Phosphorylation in bcy1∆ Relative to BOTH Strains

## Sheet: 7-3) Class II Phosphopeptides
Table S7-3) Phosphopeptides in Class II - those with an increase or decrease in phosphorylation in Y184 bcy1∆ compared to Y184 ira2∆ in xylose -O2.
Column Descriptions:
Column 1	Systematic name for each yeast protein.
Column 2	Protein name for each yeast protein.
Column 3	Phosphosite(s) location on each protein
Column 4	Peptide containing phosphosite (lowercased letter)
Column 5	Grouping of phosphopeptide based on log2 FC values. Highlight indicates presence in phosphorylation network in Fig. 3.
1	2	3	4	5
Systematic Name	Protein Name	Phosphosite(s)	Peptide	Group
YAR002W	Nup60	S(10)	RAsATVPSAPYR	Decreased Phosphorylation in bcy1∆ Relative to Y184 ira2∆
YBR086C	Ist2	S(847)	DANIKPVVNAAVNDNQSKVsVATEQTK	Decreased Phosphorylation in bcy1∆ Relative to Y184 ira2∆
YDL223C	Hbt1	S(824)	sQDITGMTHDQEPSSEQK	Decreased Phosphorylation in bcy1∆ Relative to Y184 ira2∆
YFL004W	Vtc2	S(583)	RLsNLKEPQHQAAVPVSQEENER	Decreased Phosphorylation in bcy1∆ Relative to Y184 ira2∆
YGR285C	Zuo1	S(50)	NHTWsEFER	Decreased Phosphorylation in bcy1∆ Relative to Y184 ira2∆
YHR158C	Kel1	S(20)	TPsDASISDQSR	Decreased Phosphorylation in bcy1∆ Relative to Y184 ira2∆
YIL038C	Not3	S(442)	TPTTAAATTTSsNANSR	Decreased Phosphorylation in bcy1∆ Relative to Y184 ira2∆
YIR033W	Mga2	S(467)	TIsLTNIEQQSQLNQR	Decreased Phosphorylation in bcy1∆ Relative to Y184 ira2∆
YJL122W	Alb1	S(6);T(13);S(22)	PSKNsINRPKLtSNLHHKVHsLNK	Decreased Phosphorylation in bcy1∆ Relative to Y184 ira2∆
YKL010C	Ufd4	T(216);S(226)	IIPMEtLIGNIAAILsDK	Decreased Phosphorylation in bcy1∆ Relative to Y184 ira2∆
YKL010C	Ufd4	T(135)	RQtSEGLGQHPVGR	Decreased Phosphorylation in bcy1∆ Relative to Y184 ira2∆
YLL040C	Vps13	S(1364)	SPsPDPASFSSESER	Decreased Phosphorylation in bcy1∆ Relative to Y184 ira2∆
YLL048C	Ybt1	S(1515);S(1519)	ETSNEAsSTNsENVNK	Decreased Phosphorylation in bcy1∆ Relative to Y184 ira2∆
YLR337C	Vrp1	S(709)	SPPPPPsPSTMDTGTSNSPSK	Decreased Phosphorylation in bcy1∆ Relative to Y184 ira2∆
YLR413W	Ina1	S(652);S(657)	AVQEsDSTTsR	Decreased Phosphorylation in bcy1∆ Relative to Y184 ira2∆
YLR413W	Ina1	S(654);S(657)	AVQESDsTTsR	Decreased Phosphorylation in bcy1∆ Relative to Y184 ira2∆
YLR436C	Ecm30	S(1106)	SSSsSSSITLEK	Decreased Phosphorylation in bcy1∆ Relative to Y184 ira2∆
YML017W	Psp2	S(340)	LGsPALELQSKPDK	Decreased Phosphorylation in bcy1∆ Relative to Y184 ira2∆
YMR205C	Pfk2	S(167)	SGLSsEVHSYTDLAYR	Decreased Phosphorylation in bcy1∆ Relative to Y184 ira2∆
YMR278W	Prm15	S(158)	ASVGVMITAsHNPK	Decreased Phosphorylation in bcy1∆ Relative to Y184 ira2∆
YMR295C	Ymr295C	S(11);S(14)	SSIsNTsDHDGANR	Decreased Phosphorylation in bcy1∆ Relative to Y184 ira2∆
YNL183C	Npr1	S(249);S(251)	ASMDSNNANATQsRsISR	Decreased Phosphorylation in bcy1∆ Relative to Y184 ira2∆
YOL109W	Zeo1	S(89)	QASAAVsEK	Decreased Phosphorylation in bcy1∆ Relative to Y184 ira2∆
YOR051C	Ett1	S(30)	KSDEPsRESTPVR	Decreased Phosphorylation in bcy1∆ Relative to Y184 ira2∆
YOR051C	Ett1	S(33);T(34)	KSDEPSREstPVR	Decreased Phosphorylation in bcy1∆ Relative to Y184 ira2∆
YOR051C	Ett1	S(30);T(34)	KSDEPsREStPVR	Decreased Phosphorylation in bcy1∆ Relative to Y184 ira2∆
YOR204W	Ded1	S(594)	SRDNsFR	Decreased Phosphorylation in bcy1∆ Relative to Y184 ira2∆
YPL085W	Sec16	S(759)	GVsNASVGSSASFGAR	Decreased Phosphorylation in bcy1∆ Relative to Y184 ira2∆
YBL007C	Sla1	T(435)	NFtKSPSR	Increased Phosphorylaton in bcy1∆ Relative to Y184 ira2∆
YDR028C	Reg1	S(254)	GYGsDDENSKR	Increased Phosphorylaton in bcy1∆ Relative to Y184 ira2∆
YDR028C	Reg1	Y(252)	GyGSDDENSKR	Increased Phosphorylaton in bcy1∆ Relative to Y184 ira2∆
YDR251W	Pam1	T(764)	VPQINItQPSPIQTNFATSDNPAAVIK	Increased Phosphorylaton in bcy1∆ Relative to Y184 ira2∆
YFR053C	Hxk1	S(262)	LADDIPSNsPMAINCEYGSFDNEHLVLPR	Increased Phosphorylaton in bcy1∆ Relative to Y184 ira2∆
YJL020C	Bbc1	S(624)	NGsINSLTK	Increased Phosphorylaton in bcy1∆ Relative to Y184 ira2∆
YJL026W	Rnr2	S(22)	AAADALSDLEIKDsKSNLNK	Increased Phosphorylaton in bcy1∆ Relative to Y184 ira2∆
YJL123C	Mtc1	S(339)	EADATPDDDRSSISsNSNK	Increased Phosphorylaton in bcy1∆ Relative to Y184 ira2∆
YLR267W	Bop2	S(383)	FKYDETTFSGsPER	Increased Phosphorylaton in bcy1∆ Relative to Y184 ira2∆
YMR011W	Hxt2	T(16)	VESGSQQtSIHSTPIVQK	Increased Phosphorylaton in bcy1∆ Relative to Y184 ira2∆
YMR086W	Seg1	S(118)	TSsLPNQR	Increased Phosphorylaton in bcy1∆ Relative to Y184 ira2∆
YMR086W	Seg1	S(248)	KTSsLGNTSSTQAK	Increased Phosphorylaton in bcy1∆ Relative to Y184 ira2∆
YMR086W	Seg1	S(85)	INsLTQR	Increased Phosphorylaton in bcy1∆ Relative to Y184 ira2∆
YNL157W	Igo1	S(105)	RIsTCPSTASTAGVVDNATLIQK	Increased Phosphorylaton in bcy1∆ Relative to Y184 ira2∆
YNR019W	Are2	S(176)	KSsPDAVDSVGK	Increased Phosphorylaton in bcy1∆ Relative to Y184 ira2∆
YOR004W	Utp23	S(186)	LQESGDGsGKESITK	Increased Phosphorylaton in bcy1∆ Relative to Y184 ira2∆
YPL070W	Muk1	S(244)	ILIVGTSVsSPNK	Increased Phosphorylaton in bcy1∆ Relative to Y184 ira2∆
YPL070W	Muk1	S(245)	ILIVGTSVSsPNK	Increased Phosphorylaton in bcy1∆ Relative to Y184 ira2∆
YPL085W	Sec16	S(706)	TNSAISQsPVNYAFPNPYK	Increased Phosphorylaton in bcy1∆ Relative to Y184 ira2∆
YPL231W	Fas2	S(1730)	SGsLTFNSK	Increased Phosphorylaton in bcy1∆ Relative to Y184 ira2∆
YPR036W-A	Spo24	S(63)	KNsLSLL	Increased Phosphorylaton in bcy1∆ Relative to Y184 ira2∆
YPR074C	Tkl1	S(335)	RLsGQLPANWESK	Increased Phosphorylaton in bcy1∆ Relative to Y184 ira2∆

## Sheet: 7-4) Class III Phosphopeptides
Table S7-4) Phosphopeptides in Class III - those with an increase or decrease in phosphorylation in Y184 bcy1∆ compared to Y184 in xylose -O2.
Column Descriptions:
Column 1	Systematic name for each yeast protein.
Column 2	Protein name for each yeast protein.
Column 3	Phosphosite(s) location on each protein
Column 4	Peptide containing phosphosite (lowercased letter)
Column 5	Grouping of phosphopeptide based on log2 FC values. Highlight indicates presence in phosphorylation network in Fig. 3.
1	2	3	4	5
Systematic Name	Protein Name	Phosphosite(s)	Peptide	Group
YAL017W	Psk1	S(202)	NKsQIWNTTSATLNAFVNNTSSSSAASSALSNK	Decreased Phosphorylation in bcy1∆ Relative to Y184
YAL038W	Cdc19	S(22)	RTsIIGTIGPK	Decreased Phosphorylation in bcy1∆ Relative to Y184
YAR002W	Nup60	S(214)	KYsFNYSSLPSPYK	Decreased Phosphorylation in bcy1∆ Relative to Y184
YAR042W	Swh1	S(1055)	TANsATGGPK	Decreased Phosphorylation in bcy1∆ Relative to Y184
YBL007C	Sla1	T(913)	tGNGLIPISNTGGAMMPQTTFGAAATVLPLQK	Decreased Phosphorylation in bcy1∆ Relative to Y184
YBL007C	Sla1	S(449)	SKsNANASWKDDELQNDVVGSAAGK	Decreased Phosphorylation in bcy1∆ Relative to Y184
YBL007C	Sla1	T(1075)	tGGALNTFNTGGAMIPQTSFSSQAQNTGGFRPQSQFGLTLQK	Decreased Phosphorylation in bcy1∆ Relative to Y184
YBL007C	Sla1	T(887)	tGGFVVPQTTFGMQSQVTGGILPVQK	Decreased Phosphorylation in bcy1∆ Relative to Y184
YBL007C	Sla1	T(923)	TGNGLIPISNtGGAMMPQTTFGAAATVLPLQK	Decreased Phosphorylation in bcy1∆ Relative to Y184
YBL007C	Sla1	T(938)	TGNGLIPISNTGGAMMPQTTFGAAAtVLPLQK	Decreased Phosphorylation in bcy1∆ Relative to Y184
YBL007C	Sla1	T(945)	tGGGLIPIATTGGAQFPQTSFNVQGQQQLPTGSILPVQK	Decreased Phosphorylation in bcy1∆ Relative to Y184
YBL032W	Hek2	S(252)	KSSGEPTsPSTSSNTR	Decreased Phosphorylation in bcy1∆ Relative to Y184
YBL047C	Ede1	S(244)	TTPLSANsTGVSSLTR	Decreased Phosphorylation in bcy1∆ Relative to Y184
YBL047C	Ede1	S(931)	FVETTVENsNLNVNR	Decreased Phosphorylation in bcy1∆ Relative to Y184
YBL047C	Ede1	T(489)	FTPtSNFGQSIIKEEPEEQEQLR	Decreased Phosphorylation in bcy1∆ Relative to Y184
YBL051C	Pin4	T(512)	QQATLtPSSR	Decreased Phosphorylation in bcy1∆ Relative to Y184
YBL091C	Map2	S(35)	ADEsDPVESK	Decreased Phosphorylation in bcy1∆ Relative to Y184
YBR059C	Akl1	S(504)	QSSDPTISEQsPR	Decreased Phosphorylation in bcy1∆ Relative to Y184
YBR059C	Akl1	S(439)	TTsNANSSGTANNPQEINTIQSPGIEDK	Decreased Phosphorylation in bcy1∆ Relative to Y184
YBR059C	Akl1	T(603)	YQQAQNQtGTQGNTFPDESQYQSR	Decreased Phosphorylation in bcy1∆ Relative to Y184
YBR079C	Rpg1	S(925)	TAGGsSPATPATPATPTPSSGPK	Decreased Phosphorylation in bcy1∆ Relative to Y184
YBR079C	Rpg1	S(926)	TAGGSsPATPATPATPTPSSGPK	Decreased Phosphorylation in bcy1∆ Relative to Y184
YBR079C	Rpg1	T(935)	TAGGSSPATPATPAtPTPSSGPK	Decreased Phosphorylation in bcy1∆ Relative to Y184
YBR080C	Sec18	T(15)	AAANHtPPDMTNVDTR	Decreased Phosphorylation in bcy1∆ Relative to Y184
YBR112C	Cyc8	S(790)	ANsIPSVIGAQEPPQEASPAEEATK	Decreased Phosphorylation in bcy1∆ Relative to Y184
YBR112C	Cyc8	S(768)	SEVSNQsPAVVESNTNNTSQEEKPVK	Decreased Phosphorylation in bcy1∆ Relative to Y184
YBR212W	Ngr1	S(524)	NGsHSDLVNLQR	Decreased Phosphorylation in bcy1∆ Relative to Y184
YCL032W	Ste50	S(211)	QPsLSHSK	Decreased Phosphorylation in bcy1∆ Relative to Y184
YCL037C	Sro9	S(433)	EDSAPVAAGESESsL	Decreased Phosphorylation in bcy1∆ Relative to Y184
YCR028C-A	Rim1	S(134)	KLEDAEGQENAASsE	Decreased Phosphorylation in bcy1∆ Relative to Y184
YCR030C	Syp1	S(275)	EVVPNNASPASATGARPVsVSNGAANTER	Decreased Phosphorylation in bcy1∆ Relative to Y184
YCR088W	Abp1	S(481)	EEPEQEEIAPSLPSRNsIPAPK	Decreased Phosphorylation in bcy1∆ Relative to Y184
YCR088W	Abp1	S(515)	SsAAPPPPPR	Decreased Phosphorylation in bcy1∆ Relative to Y184
YCR088W	Abp1	T(157)	AStPPVK	Decreased Phosphorylation in bcy1∆ Relative to Y184
YDL002C	Nhp10	S(202)	GGEDGSLVSsN	Decreased Phosphorylation in bcy1∆ Relative to Y184
YDL019C	Osh2	S(503)	VRsSNTLK	Decreased Phosphorylation in bcy1∆ Relative to Y184
YDL019C	Osh2	S(1151)	TAAsAGNGPTDDGTK	Decreased Phosphorylation in bcy1∆ Relative to Y184
YDL022W	Gpd1	S(24)	RSSsSVSLK	Decreased Phosphorylation in bcy1∆ Relative to Y184
YDL084W	Sub2	S(37)	AAEAGETGAATsATEGDSNNNTAAGDKK	Decreased Phosphorylation in bcy1∆ Relative to Y184
YDL084W	Sub2	T(32)	AAEAGEtGAATSATEGDSNNNTAAGDK	Decreased Phosphorylation in bcy1∆ Relative to Y184
YDL084W	Sub2	T(47)	AAEAGETGAATSATEGDSNNNtAAGDK	Decreased Phosphorylation in bcy1∆ Relative to Y184
YDL160C	Dhh1	S(14)	GSINNNFNTNNNsNTDLDR	Decreased Phosphorylation in bcy1∆ Relative to Y184
YDL173W	Par32	S(246)	GGAGNIIsPK	Decreased Phosphorylation in bcy1∆ Relative to Y184
YDL185W	Vma1	S(858)	AVALGsPDR	Decreased Phosphorylation in bcy1∆ Relative to Y184
YDL218W	Ydl218W	S(288)	NPGSANVANSAVDQHAYSTDESDDRsYQEK	Decreased Phosphorylation in bcy1∆ Relative to Y184
YDL218W	Ydl218W	S(299)	VTEGAHsGAMSGSTAEPNR	Decreased Phosphorylation in bcy1∆ Relative to Y184
YDL218W	Ydl218W	S(299);S(303)	VTEGAHsGAMsGSTAEPNR	Decreased Phosphorylation in bcy1∆ Relative to Y184
YDL223C	Hbt1	S(1036)	KSIsGGTFGFR	Decreased Phosphorylation in bcy1∆ Relative to Y184
YDL223C	Hbt1	S(956)	KVsVGSMGSGK	Decreased Phosphorylation in bcy1∆ Relative to Y184
YDL223C	Hbt1	S(962)	KVSVGSMGsGK	Decreased Phosphorylation in bcy1∆ Relative to Y184
YDL223C	Hbt1	S(41)	sFSTTKPTEYNLPK	Decreased Phosphorylation in bcy1∆ Relative to Y184
YDR011W	Snq2	S(10)	STQDsSHNAVAR	Decreased Phosphorylation in bcy1∆ Relative to Y184
YDR012W	Rpl4B	S(282)	VGYTLPSHIIsTSDVTR	Decreased Phosphorylation in bcy1∆ Relative to Y184
YDR028C	Reg1	S(769)	TLsLGK	Decreased Phosphorylation in bcy1∆ Relative to Y184
YDR033W	Mrh1	S(289);T(295)	APVAsPRPAAtPNLSK	Decreased Phosphorylation in bcy1∆ Relative to Y184
YDR033W	Mrh1	S(289)	APVAsPRPAATPNLSK	Decreased Phosphorylation in bcy1∆ Relative to Y184
YDR096W	Gis1	S(696)	EASKsPISSFVNDYR	Decreased Phosphorylation in bcy1∆ Relative to Y184
YDR096W	Gis1	S(694)	EAsKSPISSFVNDYR	Decreased Phosphorylation in bcy1∆ Relative to Y184
YDR170C	Sec7	T(770)	VLLNTtSSAR	Decreased Phosphorylation in bcy1∆ Relative to Y184
YDR225W	Hta1	S(129)	ATKAsQEL	Decreased Phosphorylation in bcy1∆ Relative to Y184
YDR226W	Adk1	S(140)	LIHPAsGR	Decreased Phosphorylation in bcy1∆ Relative to Y184
YDR233C	Rtn1	T(267)	AYTSSAQVMPEVPQHEPSTtQEFNVDELSNELKK	Decreased Phosphorylation in bcy1∆ Relative to Y184
YDR293C	Ssd1	S(480)	sSTINNDSDSLSSPTK	Decreased Phosphorylation in bcy1∆ Relative to Y184
YDR343C	Hxt6	S(17)	SQDAAVAEQNPEEHLsPVDSASNSVLSTPTNK	Decreased Phosphorylation in bcy1∆ Relative to Y184
YDR429C	Tif35	S(177)	DPsSDAYR	Decreased Phosphorylation in bcy1∆ Relative to Y184
YDR508C	Gnp1	S(124)	KSsYITVDGIK	Decreased Phosphorylation in bcy1∆ Relative to Y184
YER020W	Gpa2	S(117)	SSNVAAQPSLSDASsGSNGK	Decreased Phosphorylation in bcy1∆ Relative to Y184
YER020W	Gpa2	S(61)	QQQPsPHNVK	Decreased Phosphorylation in bcy1∆ Relative to Y184
YER020W	Gpa2	T(13)	NGStPDTQTASAGSDNVGK	Decreased Phosphorylation in bcy1∆ Relative to Y184
YER020W	Gpa2	T(18)	NGSTPDTQtASAGSDNVGK	Decreased Phosphorylation in bcy1∆ Relative to Y184
YER026C	Cho1	S(46)	AsSIFSINTTPLAPPNATDIQK	Decreased Phosphorylation in bcy1∆ Relative to Y184
YER059W	Pcl6	S(281)	HEsPSNESSLDK	Decreased Phosphorylation in bcy1∆ Relative to Y184
YER122C	Glo3	S(192)	LNVsTGSLAPK	Decreased Phosphorylation in bcy1∆ Relative to Y184
YER122C	Glo3	S(282)	EAQQEKEDEFTNSSsSTK	Decreased Phosphorylation in bcy1∆ Relative to Y184
YER122C	Glo3	S(398)	AISSDQLFGRGsFDEAANR	Decreased Phosphorylation in bcy1∆ Relative to Y184
YER151C	Ubp3	S(400)	SSsPLLSK	Decreased Phosphorylation in bcy1∆ Relative to Y184
YER155C	Bem2	S(95)	QYTSTsSSQVNLGMYHSDTNTR	Decreased Phosphorylation in bcy1∆ Relative to Y184
YER155C	Bem2	S(38)	TTTASTASSSsPSSSSQTIR	Decreased Phosphorylation in bcy1∆ Relative to Y184
YER155C	Bem2	T(94)	QYTStSSSQVNLGMYHSDTNTR	Decreased Phosphorylation in bcy1∆ Relative to Y184
YFL042C	Lam5	S(106)	SNVPSPVsR	Decreased Phosphorylation in bcy1∆ Relative to Y184
YFR014C	Cmk1	T(371)	ATDtSQLSK	Decreased Phosphorylation in bcy1∆ Relative to Y184
YFR015C	Gsy1	S(655)	IARPLSVPGsPK	Decreased Phosphorylation in bcy1∆ Relative to Y184
YFR017C	Igd1	S(64)	sTNYMDALNSR	Decreased Phosphorylation in bcy1∆ Relative to Y184
YFR017C	Igd1	S(96)	SsGPMDFQNTIHNMQYR	Decreased Phosphorylation in bcy1∆ Relative to Y184
YFR024C-A	Lsb3	S(383)	ISSAsTPQTSQGR	Decreased Phosphorylation in bcy1∆ Relative to Y184
YFR053C	Hxk1	S(293)	TKYDVAVDEQsPRPGQQAFEK	Decreased Phosphorylation in bcy1∆ Relative to Y184
YGL076C	Rpl7A	S(113)	INsGTFVK	Decreased Phosphorylation in bcy1∆ Relative to Y184
YGL253W	Hxk2	S(15)	KGsMADVPKELMQQIENFEK	Decreased Phosphorylation in bcy1∆ Relative to Y184
YGL253W	Hxk2	S(385)	RLsELIGAR	Decreased Phosphorylation in bcy1∆ Relative to Y184
YGR008C	Stf2	S(69)	DRRGsNLQSHEQK	Decreased Phosphorylation in bcy1∆ Relative to Y184
YGR097W	Ask10	S(1015)	TVAADQsATAPSSPTMNSSVTTINR	Decreased Phosphorylation in bcy1∆ Relative to Y184
YGR097W	Ask10	S(1070)	GNNsAQNLTTSSSTASR	Decreased Phosphorylation in bcy1∆ Relative to Y184
YGR097W	Ask10	S(1095)	NVsFSSLNSLMFSK	Decreased Phosphorylation in bcy1∆ Relative to Y184
YGR097W	Ask10	S(536)	SSAYSsSVSIADTYANANNAK	Decreased Phosphorylation in bcy1∆ Relative to Y184
YGR097W	Ask10	S(985)	STsAGNSITANAPVVPK	Decreased Phosphorylation in bcy1∆ Relative to Y184
YGR097W	Ask10	T(984)	StSAGNSITANAPVVPK	Decreased Phosphorylation in bcy1∆ Relative to Y184
YGR116W	Spt6	S(134)	RVGDEGNAAEsESDNVAASR	Decreased Phosphorylation in bcy1∆ Relative to Y184
YGR152C	Rsr1	S(182)	NQsQQFSK	Decreased Phosphorylation in bcy1∆ Relative to Y184
YGR155W	Cys4	S(350)	FDsSKLEASTTK	Decreased Phosphorylation in bcy1∆ Relative to Y184
YGR162W	Tif4631	S(163)	STVsPQPESK	Decreased Phosphorylation in bcy1∆ Relative to Y184
YGR178C	Pbp1	S(436)	TVsPTTQISAGK	Decreased Phosphorylation in bcy1∆ Relative to Y184
YGR240C	Pfk1	S(188)	AsSDASDLLR	Decreased Phosphorylation in bcy1∆ Relative to Y184
YGR240C	Pfk1	S(189)	ASsDASDLLR	Decreased Phosphorylation in bcy1∆ Relative to Y184
YGR267C	Fol2	Y(25)	HETPLNIRPTSPyTLNPPVER	Decreased Phosphorylation in bcy1∆ Relative to Y184
YGR267C	Fol2	T(15);S(23)	HEtPLNIRPTsPYTLNPPVER	Decreased Phosphorylation in bcy1∆ Relative to Y184
YGR267C	Fol2	T(22);S(23)	HETPLNIRPtsPYTLNPPVER	Decreased Phosphorylation in bcy1∆ Relative to Y184
YHL032C	Gut1	S(96)	RPsTAPAR	Decreased Phosphorylation in bcy1∆ Relative to Y184
YHR073W	Osh3	S(206)	STPPARPTALsR	Decreased Phosphorylation in bcy1∆ Relative to Y184
YHR097C	Yhr097C	S(33)	VSPSEDRVPsRDETPR	Decreased Phosphorylation in bcy1∆ Relative to Y184
YHR097C	Yhr097C	S(315)	THsGHLEQK	Decreased Phosphorylation in bcy1∆ Relative to Y184
YHR102W	Kic1	T(1073)	EQLIStPIKDNEH	Decreased Phosphorylation in bcy1∆ Relative to Y184
YHR146W	Crp1	S(440)	KQTAsPLSSSTEEPK	Decreased Phosphorylation in bcy1∆ Relative to Y184
YHR154W	Rtt107	T(532)	KDGtPISSFENSIDEK	Decreased Phosphorylation in bcy1∆ Relative to Y184
YHR158C	Kel1	S(613)	NNsPILETLPSNEVK	Decreased Phosphorylation in bcy1∆ Relative to Y184
YHR158C	Kel1	S(1003)	SQELTIsKEK	Decreased Phosphorylation in bcy1∆ Relative to Y184
YHR183W	Gnd1	S(333)	IIsYAQGFMLIREAAATYGWK	Decreased Phosphorylation in bcy1∆ Relative to Y184
YHR193C	Egd2	S(88)	LAAAQQQAQAsGIMPSNEDVATK	Decreased Phosphorylation in bcy1∆ Relative to Y184
YHR193C	Egd2	S(93)	LAAAQQQAQASGIMPsNEDVATK	Decreased Phosphorylation in bcy1∆ Relative to Y184
YIL107C	Pfk26	S(656)	SsFASDFLSR	Decreased Phosphorylation in bcy1∆ Relative to Y184
YIL107C	Pfk26	T(169)	SKtSPDGLISK	Decreased Phosphorylation in bcy1∆ Relative to Y184
YIR001C	Sgn1	S(229)	STsQKPVVMPSDNVK	Decreased Phosphorylation in bcy1∆ Relative to Y184
YIR003W	Aim21	S(36)	ANsEPPTPAGTPNVPTR	Decreased Phosphorylation in bcy1∆ Relative to Y184
YIR003W	Aim21	S(476)	KLsSPDTESK	Decreased Phosphorylation in bcy1∆ Relative to Y184
YIR003W	Aim21	S(477)	KLSsPDTESK	Decreased Phosphorylation in bcy1∆ Relative to Y184
YIR003W	Aim21	T(58)	AKtMTSFESGMDQESLPK	Decreased Phosphorylation in bcy1∆ Relative to Y184
YIR003W	Aim21	S(119)	sPTSVEEGK	Decreased Phosphorylation in bcy1∆ Relative to Y184
YIR006C	Pan1	T(560)	tGFGNNEIYTK	Decreased Phosphorylation in bcy1∆ Relative to Y184
YIR006C	Pan1	S(1371)	sGSSTPALVGGVLPPPPPLPTQQASTSEPIIAHVDNYNGAEK	Decreased Phosphorylation in bcy1∆ Relative to Y184
YIR006C	Pan1	S(1234)	DAsASSTSTFDAR	Decreased Phosphorylation in bcy1∆ Relative to Y184
YIR006C	Pan1	S(993)	SSsPSYSQFK	Decreased Phosphorylation in bcy1∆ Relative to Y184
YIR023W	Dal81	S(183)	TSsGANNNMPTSSNSK	Decreased Phosphorylation in bcy1∆ Relative to Y184
YIR023W	Dal81	S(823)	QTQLESQGsPAINSANNNSNNTPLPFAPNK	Decreased Phosphorylation in bcy1∆ Relative to Y184
YJL020C	Bbc1	S(78)	EAESsPNTGSTEQR	Decreased Phosphorylation in bcy1∆ Relative to Y184
YJL020C	Bbc1	S(77)	EAEsSPNTGSTEQR	Decreased Phosphorylation in bcy1∆ Relative to Y184
YJL020C	Bbc1	S(159)	ARLsMFNQDITEQVPLPK	Decreased Phosphorylation in bcy1∆ Relative to Y184
YJL041W	Nsp1	S(238)	TVNEAAKPSLsFGSGSAGANPAGASQPEPTTNEPAKPALSFGTATSDNK	Decreased Phosphorylation in bcy1∆ Relative to Y184
YJL050W	Mtr4	T(34)	NADTNVGDtPDHTQDK	Decreased Phosphorylation in bcy1∆ Relative to Y184
YJL141C	Yak1	S(206)	RQsLAATNYSSNFSSLNSNTNQGTNSIPVMSPYR	Decreased Phosphorylation in bcy1∆ Relative to Y184
YJL141C	Yak1	S(240)	RLsAYPPSTSPPLQPPFK	Decreased Phosphorylation in bcy1∆ Relative to Y184
YJL141C	Yak1	S(61)	sPQQQHQNHHQQQQQQQQQQQQNSQFCFVNPWNEEK	Decreased Phosphorylation in bcy1∆ Relative to Y184
YJL141C	Yak1	S(84)	SPQQQHQNHHQQQQQQQQQQQQNsQFCFVNPWNEEK	Decreased Phosphorylation in bcy1∆ Relative to Y184
YJR007W	Sui2	S(301)	SDSEDDEDEsDDE	Decreased Phosphorylation in bcy1∆ Relative to Y184
YJR009C	Tdh2	S(201)	TAsGNIIPSSTGAAK	Decreased Phosphorylation in bcy1∆ Relative to Y184
YJR009C	Tdh2	T(199)	GGRtASGNIIPSSTGAAK	Decreased Phosphorylation in bcy1∆ Relative to Y184
YJR009C	Tdh2	T(209)	TASGNIIPSStGAAK	Decreased Phosphorylation in bcy1∆ Relative to Y184
YJR009C	Tdh2	S(208)	TASGNIIPSsTGAAK	Decreased Phosphorylation in bcy1∆ Relative to Y184
YJR009C	Tdh2	S(190)	TVDGPsHK	Decreased Phosphorylation in bcy1∆ Relative to Y184
YJR025C	Bna1	S(176)	TLNYARPQsN	Decreased Phosphorylation in bcy1∆ Relative to Y184
YJR059W	Ptk2	S(784)	SLGsPSVSSSK	Decreased Phosphorylation in bcy1∆ Relative to Y184
YJR059W	Ptk2	S(587)	STsTNDFSENSLDAPHDQEVIHTSNPFLK	Decreased Phosphorylation in bcy1∆ Relative to Y184
YJR059W	Ptk2	S(104)	sSAALQDLIK	Decreased Phosphorylation in bcy1∆ Relative to Y184
YJR059W	Ptk2	S(69)	KRPTSPSISGSGSGGNsPSSSAGAR	Decreased Phosphorylation in bcy1∆ Relative to Y184
YJR059W	Ptk2	S(781)	sLGSPSVSSSK	Decreased Phosphorylation in bcy1∆ Relative to Y184
YKL035W	Ugp1	S(11)	THsTYAFESNTNSVAASQMR	Decreased Phosphorylation in bcy1∆ Relative to Y184
YKL054C	Def1	Y(631)	NNYNYyQTQNGQEQQSPNQGVAQHSEDSQQK	Decreased Phosphorylation in bcy1∆ Relative to Y184
YKL054C	Def1	S(653)	NNYNYYQTQNGQEQQSPNQGVAQHSEDsQQK	Decreased Phosphorylation in bcy1∆ Relative to Y184
YKL054C	Def1	S(641)	NNYNYYQTQNGQEQQsPNQGVAQHSEDSQQK	Decreased Phosphorylation in bcy1∆ Relative to Y184
YKL204W	Eap1	T(391)	SStPNAESQLLSASDKDNGK	Decreased Phosphorylation in bcy1∆ Relative to Y184
YKR048C	Nap1	T(20)	SSMQIDNAPtPHNTPASVLNPSYLK	Decreased Phosphorylation in bcy1∆ Relative to Y184
YKR095W	Mlp1	S(1722)	SsSGGFNPFTSPSPNK	Decreased Phosphorylation in bcy1∆ Relative to Y184
YLL021W	Spa2	S(606)	AINSPIIRPSsSNGVPTTSR	Decreased Phosphorylation in bcy1∆ Relative to Y184
YLL029W	Fra1	S(68)	sSSMLLNELK	Decreased Phosphorylation in bcy1∆ Relative to Y184
YLR133W	Cki1	S(30)	RHsLTR	Decreased Phosphorylation in bcy1∆ Relative to Y184
YLR150W	Stm1	S(118)	ELsAEKEAQADAAAEIAEDAAEAEDAGKPK	Decreased Phosphorylation in bcy1∆ Relative to Y184
YLR150W	Stm1	S(254)	KGNNTANATNsANTVQK	Decreased Phosphorylation in bcy1∆ Relative to Y184
YLR175W	Cbf5	S(399)	EYVPLDNAEQSTSSsQETK	Decreased Phosphorylation in bcy1∆ Relative to Y184
YLR177W	Ylr177W	T(233)	RNtQPVLNLHPAAAPTNDAGLAVVDGK	Decreased Phosphorylation in bcy1∆ Relative to Y184
YLR248W	Rck2	S(187)	NSsNEFLTK	Decreased Phosphorylation in bcy1∆ Relative to Y184
YLR257W	Ylr257W	S(137)	sNSLITSTDPVEDHISK	Decreased Phosphorylation in bcy1∆ Relative to Y184
YLR257W	Ylr257W	S(7)	GsTPCLIGDSIR	Decreased Phosphorylation in bcy1∆ Relative to Y184
YLR314C	Cdc3	S(503)	QLELSINSAsPNVNHSPVPTK	Decreased Phosphorylation in bcy1∆ Relative to Y184
YLR321C	Sfh1	S(78)	DNAVsHENTPALTNGVTMDGSEYNVLENMNGADSIISNNK	Decreased Phosphorylation in bcy1∆ Relative to Y184
YLR325C	Rpl38	S(48)	GsSSLYTLVINDAGK	Decreased Phosphorylation in bcy1∆ Relative to Y184
YLR327C	Tma10	S(69)	RGsNSQNNER	Decreased Phosphorylation in bcy1∆ Relative to Y184
YLR357W	Rsc2	S(660)	sSMSLENQNAIGQQQIPLSR	Decreased Phosphorylation in bcy1∆ Relative to Y184
YLR357W	Rsc2	S(682)	VGsPGAGGALTVQGLK	Decreased Phosphorylation in bcy1∆ Relative to Y184
YLR410W	Vip1	S(1107)	FTPVNITsPNLSFQK	Decreased Phosphorylation in bcy1∆ Relative to Y184
YLR410W	Vip1	S(145)	TGsPHLPQGTMDAEQTNMGTNSVPTSSASSR	Decreased Phosphorylation in bcy1∆ Relative to Y184
YLR410W	Vip1	S(92)	TIsTELGNGNNTNTVTTSGLK	Decreased Phosphorylation in bcy1∆ Relative to Y184
YLR429W	Crn1	T(575)	SAtPPSSITAAK	Decreased Phosphorylation in bcy1∆ Relative to Y184
YLR436C	Ecm30	S(1053)	GQsSVSLER	Decreased Phosphorylation in bcy1∆ Relative to Y184
YLR436C	Ecm30	S(1062)	TIsAGSGVSTPTMALNR	Decreased Phosphorylation in bcy1∆ Relative to Y184
YML008C	Erg6	T(373);T(382)	KPENAEtPSQTSQEAtQ	Decreased Phosphorylation in bcy1∆ Relative to Y184
YML100W	Tsl1	S(135)	FFsPSSNIPTDR	Decreased Phosphorylation in bcy1∆ Relative to Y184
YML100W	Tsl1	S(161)	IAsPIQQQQQDPTANLLK	Decreased Phosphorylation in bcy1∆ Relative to Y184
YMR011W	Hxt2	S(11);S(17)	VEsGSQQTsIHSTPIVQK	Decreased Phosphorylation in bcy1∆ Relative to Y184
YMR011W	Hxt2	S(11);T(16)	VEsGSQQtSIHSTPIVQK	Decreased Phosphorylation in bcy1∆ Relative to Y184
YMR011W	Hxt2	S(13)	VESGsQQTSIHSTPIVQK	Decreased Phosphorylation in bcy1∆ Relative to Y184
YMR011W	Hxt2	S(13);S(17)	VESGsQQTsIHSTPIVQK	Decreased Phosphorylation in bcy1∆ Relative to Y184
YMR011W	Hxt2	S(13);T(16)	VESGsQQtSIHSTPIVQK	Decreased Phosphorylation in bcy1∆ Relative to Y184
YMR011W	Hxt2	T(16);S(17)	VESGSQQtsIHSTPIVQK	Decreased Phosphorylation in bcy1∆ Relative to Y184
YMR031C	Eis1	S(791)	SSGKEDANDCKsAEHSK	Decreased Phosphorylation in bcy1∆ Relative to Y184
YMR031C	Eis1	S(130)	NNsITSATSK	Decreased Phosphorylation in bcy1∆ Relative to Y184
YMR039C	Sub1	S(289)	AEDDIsEEE	Decreased Phosphorylation in bcy1∆ Relative to Y184
YMR104C	Ypk2	S(21)	SKEDDGSsEDENEK	Decreased Phosphorylation in bcy1∆ Relative to Y184
YMR104C	Ypk2	S(101)	KAsQSSTETQGPSSESGLMTVK	Decreased Phosphorylation in bcy1∆ Relative to Y184
YMR109W	Myo5	S(1045)	SVPNPASTLTASQSNARPsPPTAATR	Decreased Phosphorylation in bcy1∆ Relative to Y184
YMR139W	Rim11	S(198)	QLKPTEPNVsYICSR	Decreased Phosphorylation in bcy1∆ Relative to Y184
YMR165C	Pah1	S(166)	NSETTGsLSPTESSTTTPPDSVEER	Decreased Phosphorylation in bcy1∆ Relative to Y184
YMR291W	Tda1	S(449)	TLsMTSLKPAGTFDYLHANK	Decreased Phosphorylation in bcy1∆ Relative to Y184
YMR291W	Tda1	S(543)	TAsMSSNDTTAINDNDTTNDKNPAR	Decreased Phosphorylation in bcy1∆ Relative to Y184
YNL027W	Crz1	S(407)	RSsQTSNNSFTSR	Decreased Phosphorylation in bcy1∆ Relative to Y184
YNL118C	Dcp2	S(942)	SsAINEPNFDVR	Decreased Phosphorylation in bcy1∆ Relative to Y184
YNL121C	Tom70	S(174)	RAsANEGLGK	Decreased Phosphorylation in bcy1∆ Relative to Y184
YNL156C	Nsg2	S(49)	SVsIDSTK	Decreased Phosphorylation in bcy1∆ Relative to Y184
YNL156C	Nsg2	S(81)	NTVsSNNLER	Decreased Phosphorylation in bcy1∆ Relative to Y184
YNL173C	Mdg1	S(178)	NADGLsGTTTIIENNVGVNEEK	Decreased Phosphorylation in bcy1∆ Relative to Y184
YNL209W	Ssb2	T(506)	SSNItISNAVGR	Decreased Phosphorylation in bcy1∆ Relative to Y184
YNL209W	Ssb2	S(548)	QRLEsYVASIEQTVTDPVLSSK	Decreased Phosphorylation in bcy1∆ Relative to Y184
YNL229C	Ure2	S(68)	NGsQNNDNENNIK	Decreased Phosphorylation in bcy1∆ Relative to Y184
YNL243W	Sla2	S(555)	SINNAEADsATATAAAETMTQDK	Decreased Phosphorylation in bcy1∆ Relative to Y184
YNL287W	Sec21	T(638)	SETTLDTtPEAESVPEKR	Decreased Phosphorylation in bcy1∆ Relative to Y184
YNL287W	Sec21	T(637)	SETTLDtTPEAESVPEKR	Decreased Phosphorylation in bcy1∆ Relative to Y184
YNR051C	Bre5	S(282)	EGsVEAINAVNNSSLPNGK	Decreased Phosphorylation in bcy1∆ Relative to Y184
YNR051C	Bre5	T(336);S(338)	ESGNNAStPsSSPEPVANPPK	Decreased Phosphorylation in bcy1∆ Relative to Y184
YOL060C	Mam3	S(527)	EPsPAPHSNDK	Decreased Phosphorylation in bcy1∆ Relative to Y184
YOL086C	Adh1	S(288)	sISIVGSYVGNR	Decreased Phosphorylation in bcy1∆ Relative to Y184
YOL087C	Duf1	S(771)	ANsTSTLEGNEK	Decreased Phosphorylation in bcy1∆ Relative to Y184
YOL109W	Zeo1	T(49)	EQAEASIDNLKNEAtPEAEQVK	Decreased Phosphorylation in bcy1∆ Relative to Y184
YOL111C	Mdy2	S(166)	STNsPAPAPPQELTVPWDDIEALLK	Decreased Phosphorylation in bcy1∆ Relative to Y184
YOL123W	Hrp1	S(462)	SNDVQTIGNTSNGDSGsPPLNLPNGPK	Decreased Phosphorylation in bcy1∆ Relative to Y184
YOL123W	Hrp1	S(60)	LNNPNsNNSSSNNSNQDTSSSK	Decreased Phosphorylation in bcy1∆ Relative to Y184
YOL123W	Hrp1	S(63)	LNNPNSNNsSSNNSNQDTSSSK	Decreased Phosphorylation in bcy1∆ Relative to Y184
YOL123W	Hrp1	S(68)	LNNPNSNNSSSNNsNQDTSSSK	Decreased Phosphorylation in bcy1∆ Relative to Y184
YOL139C	Cdc33	S(15)	KFEENVsVDDTTATPK	Decreased Phosphorylation in bcy1∆ Relative to Y184
YOR027W	Sti1	S(227)	DAEPQsDSTTSK	Decreased Phosphorylation in bcy1∆ Relative to Y184
YOR038C	Hir2	T(460)	EAtPSNIAPGSK	Decreased Phosphorylation in bcy1∆ Relative to Y184
YOR091W	Tma46	S(397)	KANsATLA	Decreased Phosphorylation in bcy1∆ Relative to Y184
YOR204W	Ded1	S(553);S(557)	DAMMsAPGsR	Decreased Phosphorylation in bcy1∆ Relative to Y184
YOR220W	Rcn2	S(198)	SsQTSLPSQLENK	Decreased Phosphorylation in bcy1∆ Relative to Y184
YOR220W	Rcn2	S(188)	SSSsTSNLSLNR	Decreased Phosphorylation in bcy1∆ Relative to Y184
YOR239W	Abp140	S(208)	ETENAENASQQANDGsTSTTTSK	Decreased Phosphorylation in bcy1∆ Relative to Y184
YOR261C	Rpn8	T(325)	VSDDSESGDKEAtAPLIQQK	Decreased Phosphorylation in bcy1∆ Relative to Y184
YOR267C	Hrk1	S(498)	TVQNQVPNTPAsIQGK	Decreased Phosphorylation in bcy1∆ Relative to Y184
YOR267C	Hrk1	S(122)	QTHsMAELK	Decreased Phosphorylation in bcy1∆ Relative to Y184
YOR375C	Gdh1	Y(73)	GPyKGGLR	Decreased Phosphorylation in bcy1∆ Relative to Y184
YPL032C	Svl3	S(650)	NSNMPNIGNPSSINMsDFGRPPNNSSQTR	Decreased Phosphorylation in bcy1∆ Relative to Y184
YPL061W	Ald6	S(262)	SVAVDSsESNLK	Decreased Phosphorylation in bcy1∆ Relative to Y184
YPL070W	Muk1	S(172)	SsSGNSLMRPR	Decreased Phosphorylation in bcy1∆ Relative to Y184
YPL070W	Muk1	S(67)	LENNKsPILTK	Decreased Phosphorylation in bcy1∆ Relative to Y184
YPL082C	Mot1	S(677)	sISETTTDSDIPIPK	Decreased Phosphorylation in bcy1∆ Relative to Y184
YPL085W	Sec16	S(360)	KSEsCTAADER	Decreased Phosphorylation in bcy1∆ Relative to Y184
YPL085W	Sec16	S(2139)	TSPSPTGPNPNNsPSPSSPISR	Decreased Phosphorylation in bcy1∆ Relative to Y184
YPL118W	Mrp51	S(327)	RPsVGNIQEANNLLNIIK	Decreased Phosphorylation in bcy1∆ Relative to Y184
YPL204W	Hrr25	S(330)	GDSNANSNAASASNSTDNKsETFNK	Decreased Phosphorylation in bcy1∆ Relative to Y184
YPL228W	Cet1	S(124)	NLLSNGsPPMNDGSDANAK	Decreased Phosphorylation in bcy1∆ Relative to Y184
YPL235W	Rvb2	T(470)	SADPDAMDTtE	Decreased Phosphorylation in bcy1∆ Relative to Y184
YPL237W	Sui3	S(92)	TKDSsVDAFEK	Decreased Phosphorylation in bcy1∆ Relative to Y184
YPL249C	Gyp5	T(297)	QNVATStSPK	Decreased Phosphorylation in bcy1∆ Relative to Y184
YPR016C	Tif6	S(231)	LQDAQPEsISGNLR	Decreased Phosphorylation in bcy1∆ Relative to Y184
YPR133C	Spn1	S(117)	DRDsSATPSSR	Decreased Phosphorylation in bcy1∆ Relative to Y184
YPR133C	Spn1	T(15)	VVEAtPEDGTASSQNSTINAENENTK	Decreased Phosphorylation in bcy1∆ Relative to Y184
YPR190C	Rpc82	S(508)	SSVYEYVIASTLGPSAMRLsRCIR	Decreased Phosphorylation in bcy1∆ Relative to Y184
YAL054C	Acs1	S(699)	KILAGESDQLGDVSTLsNPGIVR	Increased Phosphorylation in bcy1∆ Relative to Y184
YBL047C	Ede1	S(1100)	ANSNEDGESVSSIQEsPK	Increased Phosphorylation in bcy1∆ Relative to Y184
YBL051C	Pin4	S(653)	sLSGLDLQNQNK	Increased Phosphorylation in bcy1∆ Relative to Y184
YBL058W	Shp1	S(98)	AINTEHVGGLYPKPGSSQGsNEYLK	Increased Phosphorylation in bcy1∆ Relative to Y184
YDR028C	Reg1	S(775)	SGsTNSLYDLAQPSLSSATPQQK	Increased Phosphorylation in bcy1∆ Relative to Y184
YDR028C	Reg1	S(349)	ESNSSVsLK	Increased Phosphorylation in bcy1∆ Relative to Y184
YDR068W	Dos2	S(27)	ETGsTENTENNELQSR	Increased Phosphorylation in bcy1∆ Relative to Y184
YDR135C	Ycf1	S(251)	NFsSEELSQK	Increased Phosphorylation in bcy1∆ Relative to Y184
YDR150W	Num1	S(2281)	GYHIIDTTTYNELVSNFNsPTLK	Increased Phosphorylation in bcy1∆ Relative to Y184
YDR293C	Ssd1	S(491)	SSTINNDSDSLsSPTK	Increased Phosphorylation in bcy1∆ Relative to Y184
YER122C	Glo3	S(183)	ENSVDDFFSNWQKPSsNSSSK	Increased Phosphorylation in bcy1∆ Relative to Y184
YER122C	Glo3	S(166)	STsKENSVDDFFSNWQKPSSNSSSK	Increased Phosphorylation in bcy1∆ Relative to Y184
YGL013C	Pdr1	S(942)	SAPsPVR	Increased Phosphorylation in bcy1∆ Relative to Y184
YGL208W	Sip2	S(66)	CSDSQDAGQPsREGSITK	Increased Phosphorylation in bcy1∆ Relative to Y184
YGR086C	Pil1	S(273)	QIIIDAESALNEWTLDSAQVKPTLsFK	Increased Phosphorylation in bcy1∆ Relative to Y184
YGR086C	Pil1	T(14)	APtASQLQNPPPPPSTTK	Increased Phosphorylation in bcy1∆ Relative to Y184
YGR130C	Ygr130C	S(243)	VsESTSIGK	Increased Phosphorylation in bcy1∆ Relative to Y184
YGR186W	Tfg1	T(200)	DGSQtPTVDSVTK	Increased Phosphorylation in bcy1∆ Relative to Y184
YHR027C	Rpn1	S(19)	QQTIDEQSQIsPEK	Increased Phosphorylation in bcy1∆ Relative to Y184
YHR132W-A	Igo2	S(128)	QGSISSGPPPRsPNK	Increased Phosphorylation in bcy1∆ Relative to Y184
YIL126W	Sth1	S(51)	sSAQLEQLLYR	Increased Phosphorylation in bcy1∆ Relative to Y184
YJL081C	Arp4	S(353)	STsPAANSADTPNETGK	Increased Phosphorylation in bcy1∆ Relative to Y184
YJR104C	Sod1	S(24)	FEQAsESEPTTVSYEIAGNSPNAER	Increased Phosphorylation in bcy1∆ Relative to Y184
YJR104C	Sod1	T(30)	FEQASESEPTtVSYEIAGNSPNAER	Increased Phosphorylation in bcy1∆ Relative to Y184
YKL142W	Mrp8	S(60)	sGSATQFDATDFATNEDLVELVK	Increased Phosphorylation in bcy1∆ Relative to Y184
YKR092C	Srp40	S(384)	GsYSGGSITLESGSYK	Increased Phosphorylation in bcy1∆ Relative to Y184
YLR310C	Cdc25	S(639)	TsIQNSTLEDFSPSNK	Increased Phosphorylation in bcy1∆ Relative to Y184
YLR310C	Cdc25	T(635)	NSVNSVVtPR	Increased Phosphorylation in bcy1∆ Relative to Y184
YLR310C	Cdc25	S(135)	KHsHPMK	Increased Phosphorylation in bcy1∆ Relative to Y184
YLR310C	Cdc25	S(596)	NVsTSTTDTLTPMR	Increased Phosphorylation in bcy1∆ Relative to Y184
YLR310C	Cdc25	S(609)	SsFSTVNENDMENFSVLGPR	Increased Phosphorylation in bcy1∆ Relative to Y184
YLR324W	Pex30	S(424)	TSDFDESVINSNRNsAIEQK	Increased Phosphorylation in bcy1∆ Relative to Y184
YLR330W	Chs5	S(365)	sLKSEPVGTPNIEENK	Increased Phosphorylation in bcy1∆ Relative to Y184
YLR413W	Ina1	S(654)	AVQESDsTTSR	Increased Phosphorylation in bcy1∆ Relative to Y184
YLR413W	Ina1	T(655)	AVQESDStTSR	Increased Phosphorylation in bcy1∆ Relative to Y184
YLR429W	Crn1	S(454)	QEAPKsPSPLK	Increased Phosphorylation in bcy1∆ Relative to Y184
YMR031C	Eis1	S(401)	IASGLIsPVLGEVSER	Increased Phosphorylation in bcy1∆ Relative to Y184
YMR110C	Hfd1	T(88)	IESVLNETtK	Increased Phosphorylation in bcy1∆ Relative to Y184
YNL015W	Pbi2	T(74)	EKHNDVIENVEEDKEVHtN	Increased Phosphorylation in bcy1∆ Relative to Y184
YNL049C	Sfb2	S(51)	ANsFTQLAQNQQFPGSGK	Increased Phosphorylation in bcy1∆ Relative to Y184
YNL115C	Ynl115C	S(244)	SQYGSGsPTPTHR	Increased Phosphorylation in bcy1∆ Relative to Y184
YNL115C	Ynl115C	S(42)	TLGAGsANGPAVNEGR	Increased Phosphorylation in bcy1∆ Relative to Y184
YNL161W	Cbk1	S(65)	EQGSHQsLQEHLQR	Increased Phosphorylation in bcy1∆ Relative to Y184
YNL175C	Nop13	S(2)	sETELSKEDAVTK	Increased Phosphorylation in bcy1∆ Relative to Y184
YNL195C	Ynl195C	S(207)	VQGYPASIPsFNQETEEKETYAYGVGDR	Increased Phosphorylation in bcy1∆ Relative to Y184
YOR031W	Yor031W	S(41)	CDHSTGsPQCK	Increased Phosphorylation in bcy1∆ Relative to Y184
YPL085W	Sec16	S(1515)	IGDSLQGsPQR	Increased Phosphorylation in bcy1∆ Relative to Y184
YPL085W	Sec16	S(2144)	TSPSPTGPNPNNSPSPSsPISR	Increased Phosphorylation in bcy1∆ Relative to Y184
YPL085W	Sec16	S(1634)	ANSsQGSLMYSPSVEALPIDPVVPQVHETGYNDFGNK	Increased Phosphorylation in bcy1∆ Relative to Y184
YPR149W	Nce102	S(171)	TGQVGVPTIsQV	Increased Phosphorylation in bcy1∆ Relative to Y184
YPR149W	Nce102	T(169)	TGQVGVPtISQV	Increased Phosphorylation in bcy1∆ Relative to Y184
