# Supplementary material for: Rewired cellular signaling coordinates sugar and hypoxic responses for anaerobic xylose fermentation in yeast
Source: PLoS Genet. 2019 Mar 11;15(3):e1008037. doi: 10.1371/journal.pgen.1008037 (PMC6428351; doi:10.1371/journal.pgen.1008037)
Supplement: S1 File — (SIF) [file pgen.1008037.s018.sif]

Tpk2	motif_match_Kinase	R..s
Tpk2	motif_match_Kinase	R..s
Tpk2	motif_match_Kinase	R..s
Kin4	motif_match_Kinase	R..s
Tpk1	motif_match_Kinase	R..s
Tpk1	motif_match_Kinase	R..s
Cka1	motif_match_Kinase	s..E
Gin4	motif_match_Kinase	R..s
Snf1	motif_match_Kinase	R..s
Cdc28	motif_match_Kinase	sP
Cdc28	motif_match_Kinase	sP
NOC3	Constituent_Kinase	s..E
s..E	Constituent	TGS1
s..E	Constituent	PRT1
s..E	Constituent	RCN2
s..E	Constituent	NOP8
s..E	Constituent	PSH1
s..E	Constituent	PHO91
s..E	Constituent	ERB1
s..E	Constituent	FPR3
s..E	Constituent	ROM2
s..E	Constituent	CWC24
s..E	Constituent	NHA1
s..E	Constituent	SSL1
s..E	Constituent	NAP1
s..E	Constituent	BUD2
s..E	Constituent	NET1
s..E	Constituent	YTA7
s..E	Constituent	SPT6
s..E	Constituent	IGD1
s..E	Constituent	MAK21
s..E	Constituent	UBP1
s..E	Constituent	DBP10
s..E	Constituent	PWP2
s..E	Constituent	AIM3
s..E	Constituent	PMT2
s..D	Constituent_Kinase	NOC3
s..D	Constituent_Kinase	KIN82
s..D	Constituent	NOP8
s..D	Constituent	NOP12
s..D	Constituent	UTP14
s..D	Constituent	MDN1
s..D	Constituent	PDC1
s..D	Constituent	SSL1
s..D	Constituent	PSR1
s..D	Constituent	SCP160
s..D	Constituent	TAN1
s..D	Constituent	PDA1
s..D	Constituent	ESF1
s..D	Constituent	HBT1
s..D	Constituent	CYK3
s..D	Constituent	RPP1A
s..D	Constituent	DBP10
s..D	Constituent	RAD16
s..D	Constituent	PMT2
R..s	Constituent_Kinase	KIN82
R..s	Constituent	TGS1
R..s	Constituent	RCN2
R..s	Constituent	ZRG17
R..s	Constituent	SOL1
R..s	Constituent	ARE2
R..s	Constituent	PIK1
R..s	Constituent	ARP5
R..s	Constituent	RPS10B
R..s	Constituent	SEG1
R..s	Constituent	ERB1
R..s	Constituent	GSY2
R..s	Constituent	MSC3
R..s	Constituent	FRA1
R..s	Constituent	SKG1
R..s	Constituent	TGL4
R..s	Constituent	UTP22
R..s	Constituent	YCR023C
R..s	Constituent	GBP2
R..s	Constituent	RXT2
R..s	Constituent	NUP60
R..s	Constituent	DED1
R..s	Constituent	DCS2
R..s	Constituent	CIN5
R..s	Constituent	ROD1
R..s	Constituent	NOG2
R..s	Constituent	YNR014W
R..s	Constituent	RPS19B
R..s	Constituent	DBP2
R..s	Constituent	YMR253C
R..s	Constituent	FMP42
R..s	Constituent	SEG1
R..s	Constituent	TSL1
R..s	Constituent	MSC3
R..s	Constituent	RPS31
R..s	Constituent	YBT1
R..s	Constituent	RPS21A
R..s	Constituent	TRM2
R..s	Constituent	SPO14
R..s	Constituent	RPL17B
R..s	Constituent	PAN1
R..s	Constituent	MCM10
R..s	Constituent	BCY1
R..s	Constituent	TIF4631
R..s	Constituent	PMD1
R..s	Constituent	CAN1
R..s	Constituent	RPS18A
R..s	Constituent	SEC7
R..s	Constituent	NSE4
R..s	Constituent	RAD16
sP	Constituent_Kinase	PRR1
sP	Constituent	RPS9A
sP	Constituent	SCD5
sP	Constituent	SLA2
sP	Constituent	CDC3
sP	Constituent	HIF1
sP	Constituent	SPA2
sP	Constituent	SPC42
sP	Constituent	MHP1
sP	Constituent	HXK1
sP	Constituent	LAM5
sP	Constituent	SAC7
sP	Constituent	YDR338C
sP	Constituent	RAD9
sP	Constituent	GIS1
sP	Constituent	ARE1
R..s	Constituent	ATG13
R..s	Constituent	AVO1
R..s	Constituent	ACC1
R..s	Constituent	URK1
R..s	Constituent	CNM67
R..s	Constituent	STV1
R..s	Constituent	MSN2
R..s	Constituent	CWC24
R..s	Constituent	MHP1
R..s	Constituent	AIM21
R..s	Constituent	VHS2
R..s	Constituent	NOT3
R..s	Constituent	HXK2
R..s	Constituent	MIG1
R..s	Constituent	YPI1
R..s	Constituent	GLY1
R..s	Constituent	NPL3
R..s	Constituent	GIS1
R..s	Constituent	OSH2
R..s	Constituent	SOL2
R..s	Constituent	VHC1
sP	Constituent_Kinase	AKL1
sP	Constituent	GPH1
sP	Constituent	CTR1
sP	Constituent	MRL1
sP	Constituent	NOT5
sP	Constituent	FLC1
sP	Constituent	UBP2
sP	Constituent	LEO1
sP	Constituent	INP53
sP	Constituent	SKO1
sP	Constituent	FAR11
sP	Constituent	PAH1
sP	Constituent	YMR155W
sP	Constituent	TSL1
sP	Constituent	INA1
sP	Constituent	BUD6
sP	Constituent	GSY2
sP	Constituent	BUR2
sP	Constituent	ASH1
sP	Constituent	SOD1
sP	Constituent	TDA11
sP	Constituent	CRP1
sP	Constituent	HAP2
sP	Constituent	MDS3
sP	Constituent	PDR1
sP	Constituent	LEU1
sP	Constituent	BCK2
sP	Constituent	DNF1
sP	Constituent	CHD1
sP	Constituent	YEL043W
sP	Constituent	YDR186C
sP	Constituent	ENT1
sP	Constituent	ABP1
sP	Constituent	ELO2
sP	Constituent	GID7
sP	Constituent	AME1
sP	Constituent	RTG3
R..s	Constituent_Kinase	STE11
R..s	Constituent	ATG13
R..s	Constituent	RGC1
R..s	Constituent	SEC16
R..s	Constituent	MUK1
R..s	Constituent	HER1
R..s	Constituent	TMA10
R..s	Constituent	DCS1
R..s	Constituent	SEG2
R..s	Constituent	SPC42
R..s	Constituent	RGT1
R..s	Constituent	MGA2
R..s	Constituent	MDS3
R..s	Constituent	PDR1
R..s	Constituent	HXK1
R..s	Constituent	LAM5
R..s	Constituent	PMD1
R..s	Constituent	YCF1
R..s	Constituent	MAF1
R..s	Constituent	LHP1
R..s	Constituent	IRA1
